# Supplementary material for: Pluripotency reprogramming by competent and incompetent POU factors uncovers temporal dependency for Oct4 and Sox2
Source: Nat Commun. 2019 Aug 2;10:3477. doi: 10.1038/s41467-019-11054-7 (PMC6677745; doi:10.1038/s41467-019-11054-7)
Supplement: Supplementary file 5 — Supplementary Data 1 [file 41467_2019_11054_MOESM5_ESM.xlsx]

## Sheet: Oct4-Oct6_diffGeneExpn
name	baseMean	log2FoldChange	lfcSE	stat	pvalue	padj	TF	day
Pou5f1	12056.3	8.85065	0.513447	17.2377	1.38365e-66	2.09401e-62	Oct6WT	day0
Pou3f1	1507.33	-9.75742	0.600479	-16.2494	2.25582e-59	1.70698e-55	Oct6WT	day0
Sostdc1	45.302	2.98534	0.25583	11.6692	1.83111e-31	9.23732e-28	Oct6WT	day0
Bod1l	958.359	-0.814946	0.0782921	-10.409	2.25461e-25	8.53031e-22	Oct6WT	day0
Postn	3453.64	-1.78857	0.179183	-9.98183	1.83062e-23	5.54093e-20	Oct6WT	day0
Trappc13	642.071	-0.999306	0.10641	-9.39109	5.93818e-21	1.49781e-17	Oct6WT	day0
Zdhhc20	892.689	-0.639791	0.0706411	-9.05692	1.34186e-19	2.9011e-16	Oct6WT	day0
Rtn4	10795.8	0.901394	0.100821	8.9405	3.874e-19	7.32863e-16	Oct6WT	day0
Sec63	1948.11	-0.547324	0.0619094	-8.84072	9.51001e-19	1.59916e-15	Oct6WT	day0
Pea15a	1082.32	-0.569801	0.0645655	-8.82516	1.09303e-18	1.65419e-15	Oct6WT	day0
Bmper	334.041	0.841405	0.0972377	8.65307	5.0133e-18	6.89739e-15	Oct6WT	day0
Dnah5	105.114	-3.65572	0.42891	-8.52328	1.55097e-17	1.95603e-14	Oct6WT	day0
Shroom4	573	0.703286	0.0871122	8.07333	6.84047e-16	7.96336e-13	Oct6WT	day0
Ercc6	369.43	-0.800692	0.101488	-7.88955	3.03278e-15	3.27844e-12	Oct6WT	day0
Fgf13	307.314	-1.09627	0.140506	-7.80226	6.081e-15	6.13532e-12	Oct6WT	day0
Akr1c18	216.538	3.18788	0.410613	7.76372	8.24738e-15	7.80099e-12	Oct6WT	day0
Ano1	1355.89	2.01242	0.267342	7.5275	5.1722e-14	4.60448e-11	Oct6WT	day0
Rgs4	130.495	-0.863986	0.118794	-7.27297	3.51674e-13	2.9568e-10	Oct6WT	day0
Syt4	101.479	-4.2576	0.588553	-7.23402	4.68917e-13	3.73505e-10	Oct6WT	day0
Dnm3os	638.028	-1.12988	0.160899	-7.02229	2.18256e-12	1.65154e-09	Oct6WT	day0
Aox1	240.694	-1.11244	0.161295	-6.89692	5.31431e-12	3.82985e-09	Oct6WT	day0
Etfa	844.313	-0.593885	0.0897498	-6.61712	3.6626e-11	2.51954e-08	Oct6WT	day0
Gxylt1	699.985	-0.632112	0.0960364	-6.58201	4.64141e-11	3.05405e-08	Oct6WT	day0
Igf1	188.818	-1.2314	0.187895	-6.55367	5.61389e-11	3.54002e-08	Oct6WT	day0
Abcd3	679.581	0.484712	0.074131	6.53858	6.21055e-11	3.75962e-08	Oct6WT	day0
Zfp488	508.851	-0.804984	0.124443	-6.4687	9.88497e-11	5.75381e-08	Oct6WT	day0
Nrcam	932.881	1.32854	0.209851	6.33089	2.43751e-10	1.36627e-07	Oct6WT	day0
Sema3c	2377.79	-0.71505	0.113243	-6.31431	2.71374e-10	1.46678e-07	Oct6WT	day0
Baz2b	509.062	-0.644356	0.102407	-6.29209	3.13216e-10	1.63455e-07	Oct6WT	day0
Zfp397	317.047	-0.644109	0.10278	-6.26689	3.68322e-10	1.85806e-07	Oct6WT	day0
A230046K03Rik	926.469	-0.705491	0.113377	-6.22255	4.89126e-10	2.38788e-07	Oct6WT	day0
Fhl1	957.656	-0.73666	0.118722	-6.2049	5.47328e-10	2.58852e-07	Oct6WT	day0
Ramp3	646.978	2.15972	0.349071	6.18707	6.12939e-10	2.81098e-07	Oct6WT	day0
Uvssa	261.374	-0.782951	0.128521	-6.09199	1.11513e-09	4.96362e-07	Oct6WT	day0
Map4k3	735.897	-0.411059	0.0675637	-6.08402	1.17205e-09	5.06796e-07	Oct6WT	day0
Plscr1	482.267	-0.64339	0.106212	-6.0576	1.38165e-09	5.80831e-07	Oct6WT	day0
Gpr98	219.294	-0.96257	0.160027	-6.01503	1.79856e-09	7.35661e-07	Oct6WT	day0
Rock2	3840.08	-0.618299	0.103319	-5.98436	2.17238e-09	8.65177e-07	Oct6WT	day0
Kif13a	713.625	-0.446574	0.0758363	-5.88866	3.89341e-09	1.51084e-06	Oct6WT	day0
Rab2a	2081.36	0.543122	0.0929086	5.84576	5.04249e-09	1.90783e-06	Oct6WT	day0
Nat8l	412.732	2.95548	0.509637	5.79919	6.66374e-09	2.45973e-06	Oct6WT	day0
Azi2	544.903	-0.615014	0.106306	-5.7853	7.23827e-09	2.60819e-06	Oct6WT	day0
9930111J21Rik2	289.474	-1.36758	0.237033	-5.7696	7.94599e-09	2.79662e-06	Oct6WT	day0
Asxl2	574.702	-0.523892	0.0909254	-5.76178	8.32304e-09	2.86275e-06	Oct6WT	day0
Ccnl2	1016.61	-0.429595	0.075059	-5.72343	1.04397e-08	3.511e-06	Oct6WT	day0
Lrp6	1033.3	-0.382392	0.0676457	-5.65287	1.5779e-08	5.19131e-06	Oct6WT	day0
Plch1	100.768	1.66364	0.299047	5.56315	2.64949e-08	8.53135e-06	Oct6WT	day0
Cttnbp2	69.6378	-1.40256	0.253342	-5.53624	3.09025e-08	9.74331e-06	Oct6WT	day0
Grk5	127.654	0.778123	0.141088	5.51515	3.4849e-08	1.07634e-05	Oct6WT	day0
Cbln2	9.18659	-3.20201	0.582001	-5.50173	3.76089e-08	1.13834e-05	Oct6WT	day0
Gpr37	13.2534	-3.58611	0.652332	-5.49737	3.85489e-08	1.14392e-05	Oct6WT	day0
Fndc1	10551.6	1.40255	0.256944	5.4586	4.79908e-08	1.39672e-05	Oct6WT	day0
Mospd2	386.579	-0.482892	0.0885672	-5.45227	4.97318e-08	1.42008e-05	Oct6WT	day0
AI504432	99.5836	1.75024	0.321613	5.44208	5.26613e-08	1.47588e-05	Oct6WT	day0
Reln	46.3322	-2.20712	0.406936	-5.42374	5.83651e-08	1.60599e-05	Oct6WT	day0
Papss1	1165.19	0.751215	0.138767	5.41351	6.18025e-08	1.67021e-05	Oct6WT	day0
Smc5	891.179	-0.345593	0.0640594	-5.39489	6.85673e-08	1.82052e-05	Oct6WT	day0
Ei24	1555.53	0.389472	0.0730145	5.33417	9.59826e-08	2.50448e-05	Oct6WT	day0
Eya1	192.437	-0.753555	0.14159	-5.32208	1.02585e-07	2.58754e-05	Oct6WT	day0
Tes	1176.78	0.468493	0.0879876	5.32454	1.01209e-07	2.58754e-05	Oct6WT	day0
Ppwd1	301.765	-0.534676	0.10059	-5.31538	1.06435e-07	2.64063e-05	Oct6WT	day0
Grb14	361.553	0.738866	0.139926	5.28042	1.28888e-07	3.14612e-05	Oct6WT	day0
Txnl1	1185.2	0.374254	0.0712876	5.24992	1.52163e-07	3.65529e-05	Oct6WT	day0
Samhd1	821.486	-0.425882	0.0814818	-5.22672	1.72546e-07	4.08017e-05	Oct6WT	day0
Wdr36	870.474	0.368278	0.0705983	5.21653	1.82309e-07	4.24472e-05	Oct6WT	day0
Golga4	1867.41	-0.409031	0.0785067	-5.21015	1.88692e-07	4.32675e-05	Oct6WT	day0
9930111J21Rik1	72.564	-1.84057	0.353691	-5.2039	1.95153e-07	4.3922e-05	Oct6WT	day0
Psmd14	1307.37	0.388454	0.0746766	5.20182	1.9735e-07	4.3922e-05	Oct6WT	day0
Ncoa2	631.465	-0.440732	0.0849203	-5.18995	2.10356e-07	4.57812e-05	Oct6WT	day0
Ociad1	1722.85	0.334301	0.0644285	5.18871	2.11754e-07	4.57812e-05	Oct6WT	day0
Apbb1ip	460.31	-1.00207	0.193528	-5.17794	2.24352e-07	4.78217e-05	Oct6WT	day0
Nrxn1	162.947	-1.12218	0.218264	-5.14137	2.72738e-07	5.7328e-05	Oct6WT	day0
Ociad2	396.647	0.93865	0.183113	5.12606	2.95864e-07	6.1337e-05	Oct6WT	day0
B630005N14Rik	593.911	-0.370791	0.0727036	-5.10003	3.39595e-07	6.94517e-05	Oct6WT	day0
Lurap1l	793.159	0.693837	0.136132	5.09679	3.4546e-07	6.97092e-05	Oct6WT	day0
Anxa5	12982.9	-0.575771	0.113242	-5.08443	3.68738e-07	7.34275e-05	Oct6WT	day0
Trpa1	146.225	-2.5262	0.497897	-5.07373	3.90089e-07	7.66702e-05	Oct6WT	day0
Lgsn	83.7519	3.06702	0.606299	5.05859	4.22374e-07	8.19514e-05	Oct6WT	day0
Grin3a	102.736	-1.47267	0.292183	-5.04023	4.64983e-07	8.90767e-05	Oct6WT	day0
Fabp7	164.346	0.951129	0.188871	5.03587	4.75688e-07	8.99883e-05	Oct6WT	day0
Cnot6	908.112	-0.383441	0.0763974	-5.01904	5.19306e-07	9.70268e-05	Oct6WT	day0
Tomm70a	1915.62	0.354774	0.0709202	5.00244	5.66105e-07	0.000104481	Oct6WT	day0
Fryl	1798.25	0.421053	0.0842183	4.99954	5.74669e-07	0.000104784	Oct6WT	day0
Chtop	1044.75	0.362484	0.0728124	4.97833	6.41339e-07	0.000115548	Oct6WT	day0
Vat1l	78.7946	1.25027	0.252234	4.9568	7.16653e-07	0.000127598	Oct6WT	day0
Gna12	962.742	0.361969	0.0731475	4.94848	7.4796e-07	0.000131624	Oct6WT	day0
Suco	779.173	-0.348785	0.0708884	-4.92019	8.64584e-07	0.000149113	Oct6WT	day0
Tfg	1175.89	0.340556	0.0692237	4.91964	8.67052e-07	0.000149113	Oct6WT	day0
Lrig1	2207.08	0.540288	0.110653	4.88272	1.04634e-06	0.000177926	Oct6WT	day0
Gm21092	4143.14	-0.501198	0.102695	-4.88044	1.05849e-06	0.000177991	Oct6WT	day0
Mtpn	3953.67	0.314166	0.0646787	4.85733	1.18981e-06	0.000196428	Oct6WT	day0
Rab18	2017.26	-0.453663	0.0934113	-4.85662	1.19409e-06	0.000196428	Oct6WT	day0
Blvra	154.16	-0.621512	0.128113	-4.85127	1.22675e-06	0.00019963	Oct6WT	day0
B230354K17Rik	171.157	-0.970864	0.202741	-4.78869	1.67874e-06	0.000270277	Oct6WT	day0
Vmn2r79	76.0096	-1.97746	0.414174	-4.77446	1.8019e-06	0.000285066	Oct6WT	day0
Crim1	1634.03	-0.335377	0.0702544	-4.77375	1.80827e-06	0.000285066	Oct6WT	day0
Rnf19a	621.485	0.372262	0.0785981	4.73627	2.17691e-06	0.000336178	Oct6WT	day0
Rnd3	1344.33	-0.277042	0.0584745	-4.73783	2.16019e-06	0.000336178	Oct6WT	day0
Umps	671.565	0.449984	0.095085	4.73244	2.2184e-06	0.000339124	Oct6WT	day0
Eif4a1	5781.8	0.322967	0.0683787	4.72321	2.32148e-06	0.000351333	Oct6WT	day0
Pbx3	445.083	0.376079	0.0798269	4.71118	2.4629e-06	0.000369045	Oct6WT	day0
Ywhab	2662.58	0.226147	0.0481481	4.6969	2.6414e-06	0.000391912	Oct6WT	day0
G6pdx	1478.04	0.589996	0.126223	4.67425	2.95034e-06	0.000433499	Oct6WT	day0
Rad50	414.469	-0.458708	0.0983232	-4.66531	3.08154e-06	0.000448423	Oct6WT	day0
Smurf2	737.788	0.254187	0.0545545	4.65932	3.17253e-06	0.000457267	Oct6WT	day0
Pik3r1	895.305	-0.669845	0.144302	-4.64195	3.45133e-06	0.000492758	Oct6WT	day0
Ino80d	494.335	-0.652214	0.140577	-4.63956	3.49149e-06	0.000493833	Oct6WT	day0
Atp1b1	316.078	-0.73537	0.158694	-4.6339	3.58843e-06	0.000502846	Oct6WT	day0
Zcchc6	833.471	-0.354311	0.076728	-4.61775	3.87915e-06	0.000538597	Oct6WT	day0
Adora2b	63.0047	0.997631	0.216729	4.60312	4.16202e-06	0.000565384	Oct6WT	day0
Phlda1	653.599	0.464166	0.100861	4.60202	4.18416e-06	0.000565384	Oct6WT	day0
Snap91	43.7564	-0.909593	0.197594	-4.60335	4.15741e-06	0.000565384	Oct6WT	day0
Lrp2	366.052	0.951408	0.207415	4.58698	4.49699e-06	0.000602279	Oct6WT	day0
Polk	449.89	-0.459742	0.100739	-4.56371	5.0258e-06	0.000667197	Oct6WT	day0
Mageb16	46.7509	3.41473	0.750998	4.54692	5.44369e-06	0.000716389	Oct6WT	day0
Camk2d	2325.37	0.543236	0.119921	4.52993	5.9003e-06	0.000769786	Oct6WT	day0
Met	403.512	0.47611	0.105206	4.5255	6.02536e-06	0.000779383	Oct6WT	day0
Osbpl8	438.964	-0.401964	0.0889514	-4.51892	6.2155e-06	0.000790466	Oct6WT	day0
Cnn3	2976.18	0.347285	0.0768504	4.51898	6.21394e-06	0.000790466	Oct6WT	day0
Slitrk5	52.6382	-0.957321	0.211998	-4.51571	6.31055e-06	0.000795865	Oct6WT	day0
Dusp14	542.303	0.706283	0.156793	4.50455	6.65131e-06	0.000831908	Oct6WT	day0
Epha1	250.95	-0.521322	0.116262	-4.48403	7.3248e-06	0.000908635	Oct6WT	day0
Tfdp2	447.311	-0.346952	0.0775098	-4.47624	7.59705e-06	0.000934746	Oct6WT	day0
Gm6483	1005.26	-0.368472	0.0825069	-4.46595	7.97141e-06	0.000972898	Oct6WT	day0
Slc25a36	1127.19	-0.577193	0.129437	-4.45924	8.22504e-06	0.000987918	Oct6WT	day0
Gria3	1185.87	-0.427066	0.0957557	-4.45996	8.19764e-06	0.000987918	Oct6WT	day0
Gars	2536.82	0.199157	0.044693	4.4561	8.34622e-06	0.00099458	Oct6WT	day0
Tnfrsf11b	1513.01	0.915293	0.205581	4.45223	8.49823e-06	0.00100478	Oct6WT	day0
Ctsc	1282.45	0.468431	0.105849	4.42548	9.6228e-06	0.00112516	Oct6WT	day0
Tnrc18	907.56	-0.345462	0.0780787	-4.42454	9.66502e-06	0.00112516	Oct6WT	day0
Pnn	879.189	-0.357038	0.0808233	-4.41752	9.98413e-06	0.00115343	Oct6WT	day0
Abca12	39.9929	-1.78488	0.405005	-4.40705	1.04786e-05	0.00119236	Oct6WT	day0
Tshr	86.9027	1.83126	0.415449	4.40791	1.04371e-05	0.00119236	Oct6WT	day0
Nucb2	248.208	-0.512328	0.116394	-4.40166	1.07425e-05	0.00121326	Oct6WT	day0
Pde4b	139.72	0.854143	0.194201	4.39824	1.09131e-05	0.0012144	Oct6WT	day0
Spry2	414.302	-0.463509	0.105374	-4.3987	1.08903e-05	0.0012144	Oct6WT	day0
Plscr2	349.818	-0.891047	0.203023	-4.3889	1.13926e-05	0.00125661	Oct6WT	day0
Erp44	497.049	0.322692	0.0735982	4.38451	1.16245e-05	0.00125661	Oct6WT	day0
Fbln5	3741.24	0.495321	0.112947	4.38542	1.15764e-05	0.00125661	Oct6WT	day0
Abhd1	99.4167	0.906261	0.206653	4.38542	1.15761e-05	0.00125661	Oct6WT	day0
Gm10352	3.88231	-3.40767	0.779523	-4.37148	1.23404e-05	0.00129695	Oct6WT	day0
Leng8	1320.81	-0.34513	0.0788953	-4.37453	1.21693e-05	0.00129695	Oct6WT	day0
Taf1	986.686	-0.551918	0.126242	-4.3719	1.23171e-05	0.00129695	Oct6WT	day0
Ccdc186	574.951	-0.363364	0.0831209	-4.37152	1.23387e-05	0.00129695	Oct6WT	day0
Dock7	2304.25	-0.427759	0.0979658	-4.36641	1.26305e-05	0.00131828	Oct6WT	day0
Bmp6	77.9791	1.38107	0.316991	4.35681	1.31972e-05	0.00136799	Oct6WT	day0
Emc7	580.004	0.378168	0.0871194	4.3408	1.41967e-05	0.00146158	Oct6WT	day0
Cd34	1755.86	1.68082	0.390076	4.30897	1.64019e-05	0.00166707	Oct6WT	day0
Kif2c	353.754	0.534701	0.124095	4.30882	1.6413e-05	0.00166707	Oct6WT	day0
Actr10	737.573	0.305505	0.0711928	4.29124	1.7768e-05	0.00179268	Oct6WT	day0
Cdh1	1064.84	2.27556	0.530952	4.28582	1.82069e-05	0.00182479	Oct6WT	day0
Vmn1r58	77.248	-1.01639	0.237334	-4.28253	1.84777e-05	0.00183975	Oct6WT	day0
Podxl	2152.53	1.64783	0.385168	4.2782	1.88409e-05	0.00186365	Oct6WT	day0
Cep170	1712.8	-0.320848	0.0750343	-4.27602	1.90268e-05	0.00186982	Oct6WT	day0
Wwc2	1419.08	-0.203271	0.0476171	-4.26887	1.96469e-05	0.0019183	Oct6WT	day0
Epm2aip1	683.675	-0.327729	0.0769805	-4.2573	2.06912e-05	0.00200731	Oct6WT	day0
Acss2	291.287	0.542533	0.127875	4.24267	2.2088e-05	0.00212917	Oct6WT	day0
Pter	331.531	0.557723	0.131845	4.23014	2.33546e-05	0.00223702	Oct6WT	day0
Plaa	1400.71	0.264479	0.06266	4.22085	2.43383e-05	0.00231658	Oct6WT	day0
Cass4	19.3357	1.6964	0.40205	4.21938	2.44974e-05	0.00231715	Oct6WT	day0
Rsu1	733.373	-0.302862	0.0720215	-4.20516	2.60897e-05	0.00245244	Oct6WT	day0
Trip11	726.308	-0.326831	0.0778741	-4.19692	2.70571e-05	0.00252766	Oct6WT	day0
Chd9	759.558	-0.38376	0.0915189	-4.19323	2.75011e-05	0.00255338	Oct6WT	day0
Golgb1	2150.67	-0.534954	0.127964	-4.1805	2.90865e-05	0.00268412	Oct6WT	day0
Gm21677	3.58022	-3.25901	0.780434	-4.1759	2.96812e-05	0.0027224	Oct6WT	day0
Hprt	949.225	0.327336	0.0784327	4.17347	2.99997e-05	0.00273503	Oct6WT	day0
Pkp1	305.352	1.40353	0.337995	4.15253	3.28816e-05	0.00296208	Oct6WT	day0
Shisa2	15.753	1.5278	0.367854	4.15327	3.27753e-05	0.00296208	Oct6WT	day0
Chrna7	147.439	-1.59198	0.383548	-4.15066	3.31519e-05	0.00296876	Oct6WT	day0
Zfp62	275.488	-0.430728	0.104184	-4.13428	3.56065e-05	0.00316981	Oct6WT	day0
Itga6	1999.31	0.907098	0.220808	4.10809	3.98949e-05	0.00351029	Oct6WT	day0
Zranb2	1018.8	-0.417078	0.101516	-4.10849	3.9825e-05	0.00351029	Oct6WT	day0
Cr1l	598.051	0.305068	0.0745859	4.09015	4.31088e-05	0.00377115	Oct6WT	day0
Dcaf12l1	273.91	-1.10011	0.269466	-4.08254	4.45455e-05	0.00387443	Oct6WT	day0
Unc5c	267.867	-0.371869	0.0913854	-4.06924	4.71659e-05	0.00407891	Oct6WT	day0
Tmed5	758.062	-0.561183	0.138026	-4.06577	4.78737e-05	0.0041166	Oct6WT	day0
Hipk3	1620.47	-0.281914	0.0695149	-4.05544	5.00391e-05	0.00427849	Oct6WT	day0
Phactr2	305.697	-0.362437	0.0896542	-4.04262	5.2858e-05	0.00449411	Oct6WT	day0
Mstn	2.70823	3.14009	0.777362	4.03941	5.3585e-05	0.00453048	Oct6WT	day0
Fndc3a	836.158	-0.287021	0.0711871	-4.03193	5.53203e-05	0.00465121	Oct6WT	day0
Ppp1cb	1828.23	-0.266119	0.0660848	-4.02693	5.65093e-05	0.00469896	Oct6WT	day0
Dock9	916.715	0.782798	0.194372	4.02732	5.64172e-05	0.00469896	Oct6WT	day0
St3gal6	127.206	0.985893	0.245761	4.0116	6.03096e-05	0.00493365	Oct6WT	day0
Senp6	862.774	-0.347305	0.0865592	-4.01234	6.01204e-05	0.00493365	Oct6WT	day0
Gm26870	118.744	1.58964	0.396153	4.01269	6.00319e-05	0.00493365	Oct6WT	day0
Arhgap5	920.539	-0.320047	0.0801649	-3.99236	6.54201e-05	0.00532295	Oct6WT	day0
Nwd2	13.3095	-2.10614	0.529181	-3.98	6.8915e-05	0.00557732	Oct6WT	day0
Tmem65	632.756	0.378073	0.0952149	3.97073	7.16524e-05	0.00576802	Oct6WT	day0
U90926	4.58401	2.36984	0.597545	3.96596	7.30996e-05	0.00585338	Oct6WT	day0
Prl8a6	3.82493	3.0658	0.773377	3.96417	7.36511e-05	0.00586651	Oct6WT	day0
Me1	1384.12	0.409092	0.103287	3.96073	7.4721e-05	0.00592056	Oct6WT	day0
Pard3bos1	6.08915	-1.98919	0.502433	-3.95912	7.52265e-05	0.00592957	Oct6WT	day0
Arf4	4954.8	0.323241	0.0819249	3.94558	7.9608e-05	0.00624242	Oct6WT	day0
Hook1	239.108	0.760406	0.19294	3.94116	8.10888e-05	0.00632577	Oct6WT	day0
Dcun1d5	585.804	0.338128	0.0859044	3.9361	8.28169e-05	0.00642744	Oct6WT	day0
Rp2h	469.271	-0.32877	0.0839133	-3.91797	8.92976e-05	0.00689505	Oct6WT	day0
Yap1	1802.29	-0.239832	0.0613471	-3.90943	9.25159e-05	0.00710728	Oct6WT	day0
Herpud2	589.212	0.275725	0.0705594	3.90771	9.31764e-05	0.00712188	Oct6WT	day0
Map4k5	884.63	-0.354972	0.0909313	-3.90374	9.47173e-05	0.00720328	Oct6WT	day0
Uri1	434.367	0.308594	0.0790842	3.90209	9.53664e-05	0.00721638	Oct6WT	day0
Snhg5	192.951	-0.556365	0.142826	-3.89541	9.80309e-05	0.00738109	Oct6WT	day0
Gm14027	12.6822	-3.0305	0.778494	-3.89277	9.9107e-05	0.00740095	Oct6WT	day0
Rnf43	57.9124	-1.16012	0.29805	-3.89236	9.92727e-05	0.00740095	Oct6WT	day0
Ube3c	1012.64	0.306436	0.0788451	3.88656	0.000101674	0.00754283	Oct6WT	day0
H3f3b	3092.46	0.231222	0.0595273	3.88429	0.000102628	0.00754937	Oct6WT	day0
Ston2	244.406	0.985539	0.253745	3.88398	0.00010276	0.00754937	Oct6WT	day0
Itsn2	643.038	-0.328214	0.0846918	-3.87539	0.000106454	0.00778299	Oct6WT	day0
Sdha	2799.75	0.273846	0.0707751	3.86924	0.000109175	0.00780227	Oct6WT	day0
9330159F19Rik	74.1344	1.95177	0.504052	3.87216	0.000107874	0.00780227	Oct6WT	day0
Dgkh	89.94	-0.726203	0.187477	-3.87357	0.000107253	0.00780227	Oct6WT	day0
Trim24	1254.32	0.416756	0.107695	3.86978	0.000108934	0.00780227	Oct6WT	day0
Eif3a	11838	-0.574666	0.148532	-3.86897	0.000109296	0.00780227	Oct6WT	day0
2410127L17Rik	426.566	0.453808	0.117659	3.85698	0.000114798	0.00815657	Oct6WT	day0
Mbnl2	1814.19	-0.695885	0.181245	-3.83948	0.000123296	0.00869669	Oct6WT	day0
Mfsd2a	244.391	0.587996	0.153165	3.83898	0.000123549	0.00869669	Oct6WT	day0
Utrn	2233.22	-0.479167	0.124988	-3.8337	0.00012623	0.00877659	Oct6WT	day0
RP23-157N11.10	10.734	2.98944	0.779573	3.83472	0.000125708	0.00877659	Oct6WT	day0
Gpc3	379.998	0.335478	0.0875162	3.83332	0.000126424	0.00877659	Oct6WT	day0
Secisbp2l	907.005	-0.38448	0.100453	-3.82747	0.000129466	0.00890609	Oct6WT	day0
5430435G22Rik	195.561	0.685543	0.179094	3.82783	0.000129279	0.00890609	Oct6WT	day0
Cubn	121.723	0.751854	0.196755	3.82127	0.000132764	0.00909163	Oct6WT	day0
Gm15446	78.0893	-0.850832	0.222981	-3.81572	0.000135787	0.00924697	Oct6WT	day0
Ankrd16	379.52	-0.477315	0.12512	-3.81487	0.000136254	0.00924697	Oct6WT	day0
Pamr1	64.2796	1.43689	0.378266	3.79864	0.000145493	0.00982984	Oct6WT	day0
Cdc42bpa	1374.41	-0.296117	0.0782129	-3.78604	0.000153066	0.0102956	Oct6WT	day0
Nipa2	483.467	0.31775	0.0839827	3.78351	0.00015463	0.0103547	Oct6WT	day0
BC055324	273.904	0.439873	0.116449	3.77739	0.00015848	0.0105658	Oct6WT	day0
Prr14l	555.612	-0.436326	0.115549	-3.7761	0.000159301	0.010574	Oct6WT	day0
Uhrf1bp1l	902.349	-0.321216	0.0851619	-3.77183	0.000162055	0.0107098	Oct6WT	day0
Anxa10	101.137	-2.2046	0.58557	-3.76488	0.000166632	0.0109644	Oct6WT	day0
Sim2	147.093	-0.417752	0.111232	-3.75569	0.000172862	0.011325	Oct6WT	day0
Tmem184c	450.942	-0.319193	0.0853733	-3.73879	0.000184906	0.0120619	Oct6WT	day0
1700020I14Rik	1067.98	-0.641208	0.171569	-3.73731	0.000185998	0.0120811	Oct6WT	day0
Rassf2	94.1054	1.08079	0.289302	3.73586	0.000187074	0.012099	Oct6WT	day0
Fgfr3	37.8044	1.08127	0.289921	3.72953	0.000191839	0.0123174	Oct6WT	day0
Scube1	190.945	-1.42549	0.382249	-3.72921	0.000192079	0.0123174	Oct6WT	day0
Tmem245	1934.69	-0.490588	0.131969	-3.71744	0.00020125	0.0128511	Oct6WT	day0
Klhl21	641.484	0.386952	0.104265	3.71123	0.000206251	0.0129992	Oct6WT	day0
Plxna1	3377.89	0.283524	0.0764153	3.71031	0.000207004	0.0129992	Oct6WT	day0
Zfp229	106.793	-0.671828	0.181	-3.71176	0.000205823	0.0129992	Oct6WT	day0
Mctp1	157.943	-0.544877	0.146766	-3.71255	0.000205184	0.0129992	Oct6WT	day0
Ogt	3977.56	-0.746556	0.201437	-3.70615	0.000210432	0.0131598	Oct6WT	day0
Apc2	81.9387	-0.883635	0.238668	-3.70237	0.000213596	0.0132811	Oct6WT	day0
Gstcd	208.504	0.506188	0.136743	3.70174	0.000214126	0.0132811	Oct6WT	day0
Sycp2	12.3096	-2.88393	0.779357	-3.70039	0.000215266	0.0132973	Oct6WT	day0
Zcchc5	88.441	0.696301	0.188398	3.6959	0.000219107	0.0134796	Oct6WT	day0
Ccar1	1272.88	-0.419144	0.113551	-3.69124	0.000223165	0.0136736	Oct6WT	day0
Ndc1	512.537	0.421509	0.114434	3.68343	0.000230121	0.0140429	Oct6WT	day0
RP23-114L12.6	6.51643	-2.81675	0.767811	-3.66854	0.000243937	0.0148263	Oct6WT	day0
Eif5b	1636.75	-0.372539	0.101629	-3.6657	0.000246666	0.0149322	Oct6WT	day0
Tapt1	357.667	-0.328745	0.0900524	-3.65059	0.000261634	0.0157751	Oct6WT	day0
Adamts10	339.403	-0.343007	0.0941846	-3.64186	0.000270673	0.0162554	Oct6WT	day0
Herc3	409.59	-0.377537	0.103754	-3.63877	0.000273944	0.0163868	Oct6WT	day0
Smc3	891.958	-0.277542	0.0764038	-3.63257	0.000280612	0.0167196	Oct6WT	day0
RP23-73N8.4	26.0831	-2.79733	0.770829	-3.62899	0.000284537	0.016887	Oct6WT	day0
Cd69	19.7061	-2.79891	0.771791	-3.62651	0.000287276	0.016983	Oct6WT	day0
Gm13227	57.7553	-2.62199	0.725336	-3.61486	0.000300504	0.0176958	Oct6WT	day0
Hus1	218.017	0.548285	0.151863	3.61039	0.000305739	0.0178651	Oct6WT	day0
Pik3c2a	1234.79	-0.547511	0.151632	-3.61079	0.000305261	0.0178651	Oct6WT	day0
Wnk1	7623.47	0.300489	0.0832817	3.6081	0.000308448	0.0179541	Oct6WT	day0
Sypl	1081.54	0.241698	0.0671158	3.6012	0.000316746	0.0183664	Oct6WT	day0
RP24-283P23.1	12.3514	2.63245	0.732943	3.59161	0.000328638	0.0189111	Oct6WT	day0
Meis2	439.244	-0.352357	0.0980933	-3.59206	0.000328071	0.0189111	Oct6WT	day0
Gm4450	166.545	-0.616982	0.171864	-3.58994	0.000330754	0.0189607	Oct6WT	day0
1700010K23Rik	4.24878	2.797	0.779438	3.58848	0.000332607	0.018995	Oct6WT	day0
Ndufaf5	100.033	0.602441	0.168376	3.57796	0.000346293	0.0197022	Oct6WT	day0
Prkar2b	461.876	-0.63657	0.178198	-3.57227	0.0003539	0.0200047	Oct6WT	day0
Hck	37.0173	1.06292	0.29757	3.57201	0.000354253	0.0200047	Oct6WT	day0
Mfap3l	376.424	-0.57643	0.161793	-3.56275	0.000366985	0.0206467	Oct6WT	day0
Timm23	746.014	0.384708	0.108082	3.55941	0.000371688	0.0208338	Oct6WT	day0
Ltbp2	984.758	-0.397826	0.112139	-3.54761	0.00038875	0.0217098	Oct6WT	day0
Col11a1	4572.88	-0.69494	0.196051	-3.54468	0.000393084	0.0218711	Oct6WT	day0
Nr3c1	624.459	-0.366157	0.103592	-3.53461	0.000408371	0.0226384	Oct6WT	day0
Magt1	756.74	-0.411521	0.116568	-3.53031	0.000415078	0.0229263	Oct6WT	day0
Cggbp1	843.819	-0.220605	0.0625333	-3.5278	0.000419031	0.0230604	Oct6WT	day0
Slc2a13	46.9849	-0.937667	0.265883	-3.52661	0.000420913	0.0230801	Oct6WT	day0
A830010M20Rik	129.186	-0.598957	0.170136	-3.52045	0.000430813	0.0235288	Oct6WT	day0
Gfra1	95.8529	-0.712537	0.202448	-3.5196	0.000432206	0.0235288	Oct6WT	day0
Pibf1	114.333	-0.556456	0.158278	-3.51569	0.000438609	0.0237269	Oct6WT	day0
Eif2ak2	676.178	-0.670523	0.190735	-3.51547	0.000438981	0.0237269	Oct6WT	day0
Bzw2	533.071	0.399863	0.113785	3.51419	0.00044109	0.0237561	Oct6WT	day0
Melk	194.383	0.610366	0.173891	3.51004	0.000448036	0.0240446	Oct6WT	day0
Hsf3	6.0336	2.68467	0.765289	3.50805	0.00045141	0.0241401	Oct6WT	day0
Gm15594	5.64699	-2.74159	0.782302	-3.50452	0.000457429	0.0243758	Oct6WT	day0
Gpr165	14.9115	2.30704	0.659665	3.49729	0.000470015	0.0249586	Oct6WT	day0
Ccdc88a	752.594	-0.333171	0.0953812	-3.49304	0.000477547	0.0252699	Oct6WT	day0
Cep192	591.763	-0.297908	0.0853729	-3.4895	0.00048393	0.0255185	Oct6WT	day0
Upf2	461.061	-0.370053	0.106093	-3.488	0.000486657	0.0255731	Oct6WT	day0
Yipf2	139.888	-0.639997	0.183882	-3.48048	0.00050052	0.0260967	Oct6WT	day0
Tmprss11d	329.442	1.8658	0.536182	3.4798	0.000501794	0.0260967	Oct6WT	day0
Adap1	359.111	1.79271	0.514943	3.48137	0.000498855	0.0260967	Oct6WT	day0
Pabpn1	789.025	-0.29351	0.0844016	-3.47754	0.00050604	0.0262274	Oct6WT	day0
Mgat4c	103.322	-1.56698	0.450739	-3.47646	0.000508077	0.0262431	Oct6WT	day0
Aurka	419.07	0.385835	0.11159	3.45762	0.000544969	0.0280529	Oct6WT	day0
Srrm2	6616.14	-0.465431	0.134656	-3.45644	0.000547366	0.0280808	Oct6WT	day0
Klhdc8a	225.029	0.516763	0.149705	3.45187	0.000556712	0.0284638	Oct6WT	day0
Mia3	795.363	-0.268134	0.0778027	-3.44634	0.000568233	0.028955	Oct6WT	day0
Tax1bp3	703.104	-0.319705	0.0929994	-3.43771	0.000586654	0.0297934	Oct6WT	day0
Zscan26	373.035	-0.483027	0.140607	-3.4353	0.000591895	0.029959	Oct6WT	day0
Ilf2	534.839	0.33756	0.0984168	3.42991	0.000603793	0.0304593	Oct6WT	day0
Exoc6b	941.544	0.365949	0.106743	3.42832	0.000607335	0.0305307	Oct6WT	day0
Npr3	149.562	-0.486036	0.141832	-3.42684	0.000610647	0.0305307	Oct6WT	day0
Clk1	663.146	-0.45308	0.132226	-3.42657	0.00061126	0.0305307	Oct6WT	day0
RP24-178N19.2	6.23224	2.67526	0.782747	3.41778	0.000631335	0.0314297	Oct6WT	day0
Angptl3	7.93837	-2.67847	0.784871	-3.41262	0.000643415	0.031926	Oct6WT	day0
Folh1	69.7209	-1.64861	0.48477	-3.40081	0.000671858	0.0331202	Oct6WT	day0
Kcnf1	56.9064	-0.945729	0.278045	-3.40135	0.000670547	0.0331202	Oct6WT	day0
RP23-274C16.4	13.7356	2.6644	0.785229	3.39314	0.000690956	0.0339511	Oct6WT	day0
Atad3a	539.039	0.305755	0.0901593	3.39127	0.000695695	0.0340733	Oct6WT	day0
RP23-202C2.3	645.773	-0.413766	0.122056	-3.38996	0.000699026	0.034126	Oct6WT	day0
Gm10256	7.90234	2.62529	0.775013	3.38741	0.000705549	0.0343337	Oct6WT	day0
Adcyap1	8.54225	-2.07116	0.613594	-3.37545	0.00073694	0.0356443	Oct6WT	day0
Pacsin3	211.458	-0.389951	0.115529	-3.37536	0.000737191	0.0356443	Oct6WT	day0
Nyap2	223.119	0.985872	0.292398	3.37168	0.000747102	0.0360084	Oct6WT	day0
5330439A09Rik	2.85199	2.62528	0.778907	3.37046	0.000750421	0.0360535	Oct6WT	day0
Fbxw2	473.208	0.253434	0.0752245	3.36904	0.000754314	0.0361259	Oct6WT	day0
A830080D01Rik	174.084	-0.539263	0.160291	-3.36427	0.000767455	0.0366393	Oct6WT	day0
Thsd7a	691.116	-0.366181	0.108914	-3.36212	0.000773468	0.0368103	Oct6WT	day0
Fignl1	203.068	0.473163	0.140834	3.35973	0.0007802	0.0370142	Oct6WT	day0
Ptprd	494.425	-0.516147	0.153701	-3.35813	0.000784719	0.037042	Oct6WT	day0
Lrp4	644.115	0.898823	0.267683	3.35779	0.00078568	0.037042	Oct6WT	day0
Prrc2c	6928.47	-0.334172	0.0995934	-3.35536	0.000792627	0.0371613	Oct6WT	day0
B230219D22Rik	1348.94	-0.333489	0.0993975	-3.3551	0.000793366	0.0371613	Oct6WT	day0
Zfp640	23.2429	2.40351	0.71654	3.35433	0.000795578	0.0371613	Oct6WT	day0
Gtf2a1	303	0.420441	0.125465	3.35106	0.000805038	0.0374121	Oct6WT	day0
Lnx2	214.345	0.453032	0.135202	3.35076	0.000805889	0.0374121	Oct6WT	day0
Cpsf3l	434.455	0.338664	0.101142	3.34841	0.000812753	0.0376153	Oct6WT	day0
Mtus1	437.111	-0.368443	0.110097	-3.34652	0.000818328	0.0377578	Oct6WT	day0
Zfp600	43.5187	-2.22768	0.666972	-3.33998	0.000837836	0.0385405	Oct6WT	day0
Cfhr1	15.347	2.61218	0.782507	3.33822	0.000843169	0.0386683	Oct6WT	day0
Gm26905	3908.98	-0.435871	0.130616	-3.33704	0.00084677	0.0387161	Oct6WT	day0
Serpina7	4.39528	-2.60315	0.780456	-3.33542	0.000851704	0.0388243	Oct6WT	day0
Tmprss11f	58.5369	-2.26514	0.679548	-3.3333	0.000858218	0.0390038	Oct6WT	day0
C330007P06Rik	449.66	-0.323888	0.0972542	-3.33032	0.000867459	0.0393058	Oct6WT	day0
Emr4	6.4385	-2.61064	0.78432	-3.32855	0.000873006	0.039439	Oct6WT	day0
RP23-2K13.1	4.20153	2.5394	0.763511	3.32595	0.000881168	0.0396893	Oct6WT	day0
Pdzd2	343.386	0.879947	0.26482	3.32282	0.000891129	0.0399004	Oct6WT	day0
Zc3h7a	822.13	-0.335079	0.100824	-3.32342	0.000889202	0.0399004	Oct6WT	day0
Serpinb7	56.9809	2.14865	0.646895	3.32148	0.000895407	0.0399737	Oct6WT	day0
Trps1	431.387	-0.267156	0.080496	-3.31888	0.000903804	0.0402299	Oct6WT	day0
RP23-135F22.6	44.2476	1.87687	0.566248	3.31456	0.000917859	0.0406166	Oct6WT	day0
Pgam5	457.858	0.334575	0.10093	3.31493	0.000916645	0.0406166	Oct6WT	day0
Hbb-y	469.912	1.68601	0.508881	3.31318	0.000922406	0.0406483	Oct6WT	day0
Nin	387.203	-0.533849	0.161152	-3.31272	0.000923947	0.0406483	Oct6WT	day0
Myeov2	213.247	0.529393	0.16001	3.30849	0.000937992	0.0410277	Oct6WT	day0
Zfp451	511.171	-0.313014	0.0946092	-3.30849	0.00093799	0.0410277	Oct6WT	day0
Cacul1	1161.33	0.287433	0.087013	3.30333	0.000955426	0.0416698	Oct6WT	day0
Fat3	111.965	-1.14063	0.346128	-3.29541	0.000982784	0.0424956	Oct6WT	day0
Spaca6	222.924	-0.530464	0.160969	-3.29544	0.000982687	0.0424956	Oct6WT	day0
Atg12	392.513	0.285529	0.0866269	3.29607	0.00098046	0.0424956	Oct6WT	day0
Cd2ap	856.353	-0.338826	0.102872	-3.29365	0.000988939	0.0426399	Oct6WT	day0
Fgd4	563.178	-0.423949	0.128808	-3.29133	0.000997165	0.0428724	Oct6WT	day0
Alkbh8	337.36	-0.308746	0.0941265	-3.28012	0.00103763	0.0444857	Oct6WT	day0
Klhl4	254.718	1.24005	0.378233	3.27854	0.00104344	0.0445593	Oct6WT	day0
Wbscr17	364.419	-0.472631	0.14418	-3.27806	0.00104523	0.0445593	Oct6WT	day0
Fktn	380.666	-0.446437	0.136284	-3.27577	0.00105374	0.044796	Oct6WT	day0
Ube2d2a	1284.65	0.207787	0.0634563	3.27448	0.00105856	0.0448747	Oct6WT	day0
Rsph3b	110.082	-0.695343	0.212453	-3.27293	0.00106438	0.0449952	Oct6WT	day0
RP24-188H2.4	4.01416	2.54628	0.778213	3.27195	0.00106807	0.0450247	Oct6WT	day0
Tet2	651.638	-0.599142	0.183158	-3.27117	0.00107103	0.0450247	Oct6WT	day0
Zfp65	145.497	-0.561176	0.171724	-3.26789	0.00108352	0.0452985	Oct6WT	day0
Ifrd2	187.059	0.673043	0.205916	3.26854	0.00108105	0.0452985	Oct6WT	day0
Adam9	3536.6	-0.175522	0.0537699	-3.26432	0.00109728	0.0457471	Oct6WT	day0
Prickle2	491.19	0.379421	0.116359	3.26078	0.00111106	0.0461945	Oct6WT	day0
Gm28901	19.7542	-2.31034	0.709455	-3.2565	0.00112795	0.0467681	Oct6WT	day0
Slc30a9	719.38	0.362796	0.111454	3.25512	0.00113345	0.0468679	Oct6WT	day0
Psmb2	739.06	0.212816	0.0654362	3.25227	0.00114488	0.0470831	Oct6WT	day0
Ogfod1	336.044	-0.322681	0.0991974	-3.25292	0.00114225	0.0470831	Oct6WT	day0
Ube2d3	3048.45	0.261058	0.0804057	3.24676	0.00116726	0.0478734	Oct6WT	day0
Cdc42se2	518.139	0.335479	0.103431	3.2435	0.00118072	0.0482945	Oct6WT	day0
Kcnq1ot1	450.003	-0.359874	0.11109	-3.23949	0.00119745	0.0488469	Oct6WT	day0
Ski	1546.41	-0.190282	0.0587688	-3.23781	0.00120451	0.0489712	Oct6WT	day0
Pcdh20	32.9063	-1.24167	0.383574	-3.2371	0.00120749	0.0489712	Oct6WT	day0
Cdc25b	311.436	0.444875	0.137457	3.23646	0.0012102	0.0489712	Oct6WT	day0
Hddc2	146.892	0.50395	0.155848	3.2336	0.0012224	0.0493328	Oct6WT	day0
Scaf1	1329.76	-0.18107	0.0560815	-3.22869	0.00124357	0.0500535	Oct6WT	day0
2610008E11Rik	242.451	-0.316623	0.0981944	-3.22445	0.00126214	0.0506666	Oct6WT	day0
Ephb6	304.088	-0.650403	0.201767	-3.22354	0.00126618	0.0506939	Oct6WT	day0
Rhbdd1	391.647	0.286091	0.0888942	3.21834	0.00128936	0.0514859	Oct6WT	day0
Ppap2a	452.777	0.290184	0.0902841	3.21412	0.00130844	0.0521103	Oct6WT	day0
Calr4	20.9156	-1.0586	0.32974	-3.21042	0.00132543	0.0523121	Oct6WT	day0
Znhit3	70.3099	0.743087	0.231331	3.21223	0.00131709	0.0523121	Oct6WT	day0
Prl2c3	459.417	-1.58867	0.494913	-3.21	0.00132733	0.0523121	Oct6WT	day0
Cdkl5	47.3868	-0.874377	0.272379	-3.21015	0.00132665	0.0523121	Oct6WT	day0
Eif2s1	1370.16	0.290533	0.0905988	3.20681	0.00134217	0.0527595	Oct6WT	day0
Mef2c	243.397	-0.473355	0.147646	-3.20601	0.00134591	0.0527695	Oct6WT	day0
Nhs	129.661	-0.702699	0.219333	-3.2038	0.00135625	0.0530373	Oct6WT	day0
Sv2c	123.35	-0.847308	0.264687	-3.20118	0.00136868	0.0532806	Oct6WT	day0
Zfp445	316.243	-0.384874	0.120263	-3.20026	0.00137303	0.0532806	Oct6WT	day0
RP23-27C10.2	14.8323	2.51027	0.784377	3.20034	0.00137268	0.0532806	Oct6WT	day0
Tmtc3	1806.05	-0.283053	0.0884804	-3.19905	0.00137883	0.0533687	Oct6WT	day0
Smr3a	11.9078	2.45819	0.769253	3.19556	0.00139562	0.05361	Oct6WT	day0
5730507C01Rik	198.957	-0.514855	0.161112	-3.19563	0.00139524	0.05361	Oct6WT	day0
RP23-145H3.4	11.8471	-1.71777	0.537553	-3.19554	0.00139569	0.05361	Oct6WT	day0
Rsrp1	1463.27	-0.31221	0.0977647	-3.19349	0.00140565	0.05372	Oct6WT	day0
Ero1lb	68.5655	0.708337	0.221789	3.19374	0.00140445	0.05372	Oct6WT	day0
Zfp617	193.661	-0.457841	0.143694	-3.18622	0.00144144	0.0549491	Oct6WT	day0
Cyp4f17	132.232	-0.505345	0.15876	-3.18307	0.00145725	0.055412	Oct6WT	day0
Rnf130	183.358	-0.347318	0.109392	-3.175	0.00149839	0.0568336	Oct6WT	day0
Ttc39b	525.416	-0.332066	0.104918	-3.16501	0.00155077	0.0585271	Oct6WT	day0
Fip1l1	944.414	0.254395	0.0803765	3.16504	0.0015506	0.0585271	Oct6WT	day0
Lpin2	444.627	0.372059	0.117651	3.16239	0.00156482	0.0588901	Oct6WT	day0
RP23-184I13.6	3.31819	2.44212	0.772392	3.16176	0.00156817	0.0588901	Oct6WT	day0
Pold2	316.742	0.421631	0.133391	3.16087	0.00157299	0.0589248	Oct6WT	day0
Clns1a	388.595	0.371146	0.117476	3.15934	0.00158127	0.0590889	Oct6WT	day0
Ccdc85a	147.495	-0.416321	0.13197	-3.15466	0.00160683	0.0598959	Oct6WT	day0
Ncald	40.1727	-0.820366	0.26012	-3.1538	0.00161157	0.0599251	Oct6WT	day0
Rttn	320.15	0.305837	0.0970053	3.15278	0.00161722	0.0599876	Oct6WT	day0
RP23-114L12.1	17.6977	-2.46858	0.783298	-3.15152	0.00162422	0.0601002	Oct6WT	day0
5330434G04Rik	2.85779	2.46159	0.781278	3.15073	0.00162864	0.0601167	Oct6WT	day0
Gm26573	9.69931	-2.11309	0.670831	-3.14996	0.00163291	0.0601275	Oct6WT	day0
Bcas2	594.209	0.356778	0.113375	3.14687	0.00165026	0.060619	Oct6WT	day0
Htr1b	584.672	-0.746979	0.237844	-3.14063	0.00168584	0.061776	Oct6WT	day0
Znrf1	569.638	-0.254488	0.081061	-3.13947	0.00169255	0.0618722	Oct6WT	day0
Cep162	174.436	-0.443629	0.141445	-3.1364	0.00171036	0.0621329	Oct6WT	day0
Dsel	448.312	-0.296599	0.0945688	-3.13632	0.0017108	0.0621329	Oct6WT	day0
Ppp1r2	1774.22	0.373568	0.119118	3.13612	0.001712	0.0621329	Oct6WT	day0
Depdc1a	298.681	0.420283	0.134076	3.13466	0.00172053	0.0621992	Oct6WT	day0
Gpd1l	270.686	0.438416	0.139872	3.1344	0.00172205	0.0621992	Oct6WT	day0
Ncor1	2254.37	-0.182519	0.0582626	-3.13271	0.00173203	0.0624109	Oct6WT	day0
Slc7a6	432.489	0.268969	0.0859834	3.12815	0.00175911	0.0632359	Oct6WT	day0
Abcb10	284.374	0.411785	0.131718	3.12626	0.00177044	0.0634924	Oct6WT	day0
Npnt	605.398	0.480292	0.153763	3.12359	0.00178659	0.0636472	Oct6WT	day0
Cnppd1	506.052	-0.36291	0.116143	-3.12467	0.00178002	0.0636472	Oct6WT	day0
Tenm1	303.557	-0.637151	0.203989	-3.12346	0.00178737	0.0636472	Oct6WT	day0
RP24-120B18.2	5.22017	2.44681	0.784091	3.12057	0.00180503	0.063975	Oct6WT	day0
Psma5	848.981	0.214103	0.0686003	3.12102	0.00180223	0.063975	Oct6WT	day0
Mtnr1a	7.48469	-1.82957	0.586574	-3.11909	0.00181412	0.064147	Oct6WT	day0
Nkain2	129.874	0.668217	0.214335	3.11762	0.00182317	0.0643166	Oct6WT	day0
Sap30	144.193	0.569185	0.182661	3.11607	0.0018328	0.064506	Oct6WT	day0
Hnrnpa2b1	10802.1	0.232229	0.0745627	3.11455	0.00184226	0.0646081	Oct6WT	day0
RP23-183O12.1	30.6837	-2.42183	0.777665	-3.11423	0.00184424	0.0646081	Oct6WT	day0
Zmym5	279.795	-0.388267	0.124811	-3.11083	0.00186561	0.0652059	Oct6WT	day0
Emc4	378.985	0.309694	0.0996492	3.10784	0.00188457	0.0654155	Oct6WT	day0
Gm4975	7.32545	2.33473	0.751033	3.1087	0.00187915	0.0654155	Oct6WT	day0
St5	512.517	-0.275283	0.0885591	-3.10846	0.00188062	0.0654155	Oct6WT	day0
Ssbp2	295.785	0.384928	0.124172	3.09995	0.00193554	0.0670309	Oct6WT	day0
Nmd3	811.078	0.363897	0.117553	3.09559	0.00196423	0.0678691	Oct6WT	day0
Kdm7a	366.23	-0.503363	0.162715	-3.09352	0.00197795	0.0681874	Oct6WT	day0
Gtf2a2	249.338	0.394961	0.127734	3.09206	0.00198774	0.0682823	Oct6WT	day0
Dnhd1	64.2372	-0.813567	0.26314	-3.09176	0.00198972	0.0682823	Oct6WT	day0
Ccdc88c	187.722	1.04207	0.337418	3.08836	0.00201265	0.0689128	Oct6WT	day0
Zfp706	944.201	0.289011	0.0936226	3.08697	0.00202205	0.0690784	Oct6WT	day0
Pyhin1	357.526	-1.30518	0.42371	-3.08037	0.00206743	0.0704695	Oct6WT	day0
Rab8b	406.427	-0.446546	0.145036	-3.07886	0.00207797	0.0706698	Oct6WT	day0
Setd2	1332.78	-0.37975	0.123466	-3.07575	0.00209971	0.0712488	Oct6WT	day0
Csrnp3	31.1911	-1.84879	0.601233	-3.07499	0.00210506	0.0712707	Oct6WT	day0
Napb	42.1379	-0.964197	0.313701	-3.07362	0.00211477	0.0713979	Oct6WT	day0
2005-09-01	630.735	0.348172	0.113296	3.07313	0.00211825	0.0713979	Oct6WT	day0
Mmadhc	754.994	0.199427	0.0650396	3.06624	0.0021677	0.0726316	Oct6WT	day0
RP24-400M20.3	3.63886	2.37787	0.775663	3.0656	0.00217231	0.0726316	Oct6WT	day0
Dtymk	343.744	0.388363	0.126694	3.06536	0.00217405	0.0726316	Oct6WT	day0
Rnft1	430.396	-0.336002	0.109565	-3.06667	0.00216455	0.0726316	Oct6WT	day0
Prpf4b	1017.55	-0.362728	0.118359	-3.06464	0.00217931	0.0726468	Oct6WT	day0
Dock10	69.9108	-0.785992	0.256576	-3.06339	0.00218845	0.0727911	Oct6WT	day0
Xrn1	821.426	-0.259071	0.0845913	-3.06262	0.00219406	0.0728177	Oct6WT	day0
Smg7	1082.46	0.266695	0.0871198	3.06124	0.00220421	0.0729947	Oct6WT	day0
Dzip1	381.577	-0.322921	0.105621	-3.05737	0.00223291	0.0737836	Oct6WT	day0
Lphn3	355.362	-0.503582	0.164756	-3.05653	0.00223912	0.0738274	Oct6WT	day0
Adh7	1578.96	-0.942589	0.308459	-3.0558	0.00224461	0.0738477	Oct6WT	day0
Ccp110	264.457	-0.411046	0.134548	-3.05502	0.00225048	0.0738803	Oct6WT	day0
Lmnb1	871.177	0.426218	0.13955	3.05424	0.00225632	0.0739117	Oct6WT	day0
Ddr2	3847.33	-0.424363	0.139022	-3.0525	0.00226945	0.0741811	Oct6WT	day0
Trim23	460.742	-0.256395	0.0842478	-3.04334	0.00233964	0.0763106	Oct6WT	day0
Efna5	237.837	-0.602414	0.198216	-3.03918	0.0023722	0.0769618	Oct6WT	day0
Inhba	693.35	-0.542036	0.178369	-3.03885	0.00237486	0.0769618	Oct6WT	day0
Chic1	416.552	-0.363618	0.119655	-3.03889	0.00237454	0.0769618	Oct6WT	day0
Prdx4	846.896	0.346862	0.114398	3.03208	0.00242877	0.0785407	Oct6WT	day0
Kcmf1	672.438	0.228056	0.0752328	3.03134	0.00243467	0.0785636	Oct6WT	day0
Zdhhc7	350.813	0.317101	0.104956	3.02127	0.00251716	0.080754	Oct6WT	day0
Noa1	197.107	0.551361	0.182503	3.0211	0.00251856	0.080754	Oct6WT	day0
Stom	2288.5	0.376745	0.124653	3.02234	0.00250825	0.080754	Oct6WT	day0
Akirin2	397.902	0.307445	0.101916	3.01664	0.00255591	0.081516	Oct6WT	day0
Pi15	534.446	-0.823365	0.27293	-3.01676	0.00255489	0.081516	Oct6WT	day0
Stard9	692.378	-0.483622	0.160334	-3.01634	0.00255848	0.081516	Oct6WT	day0
Epas1	248.847	0.801364	0.266309	3.00916	0.00261975	0.0824591	Oct6WT	day0
Xiap	962.109	-0.461997	0.153454	-3.01065	0.00260691	0.0824591	Oct6WT	day0
Peli1	506.235	0.259296	0.0860972	3.01166	0.0025982	0.0824591	Oct6WT	day0
Ch25h	59.4168	-0.636938	0.211719	-3.00841	0.00262623	0.0824591	Oct6WT	day0
A730049H05Rik	26.9597	-0.845846	0.281141	-3.00862	0.00262433	0.0824591	Oct6WT	day0
Ado	380.818	-0.347283	0.115398	-3.00944	0.00261733	0.0824591	Oct6WT	day0
Ogdhl	475.737	-0.297042	0.0986427	-3.01129	0.00260138	0.0824591	Oct6WT	day0
Fam192a	340.336	0.304643	0.101343	3.00604	0.00264672	0.0829305	Oct6WT	day0
Acsl4	1276.7	0.434473	0.144646	3.00371	0.00266714	0.0833976	Oct6WT	day0
Dnajc1	717.666	0.202095	0.0675389	2.99228	0.00276898	0.0864036	Oct6WT	day0
Rap2a	774.33	0.187859	0.0628697	2.98806	0.00280752	0.0874258	Oct6WT	day0
Amdhd2	199.843	-0.442903	0.148325	-2.98604	0.00282617	0.087826	Oct6WT	day0
Ckb	2480.61	0.348355	0.116739	2.98405	0.00284461	0.0882179	Oct6WT	day0
Dpy19l4	443.847	-0.422567	0.141891	-2.97812	0.00290026	0.0895765	Oct6WT	day0
Usp33	511.329	-0.242872	0.0815455	-2.97836	0.00289793	0.0895765	Oct6WT	day0
Ash1l	1513.15	-0.303895	0.102108	-2.97621	0.00291832	0.0898424	Oct6WT	day0
Satb1	151.113	-0.37504	0.126023	-2.97596	0.00292074	0.0898424	Oct6WT	day0
Reps2	46.7722	-0.933022	0.313667	-2.97456	0.00293405	0.0900687	Oct6WT	day0
Vmn1r51	33.8032	2.3194	0.780392	2.9721	0.00295772	0.0906116	Oct6WT	day0
Bod1	611.391	0.323701	0.108953	2.97103	0.00296806	0.0907446	Oct6WT	day0
Gm3411	18.1229	-1.09794	0.370052	-2.967	0.00300718	0.0917555	Oct6WT	day0
Uqcrc2	1229.69	0.221496	0.0747018	2.96507	0.00302616	0.0921486	Oct6WT	day0
Casc4	513.194	-0.240292	0.0811637	-2.96059	0.00307049	0.0933108	Oct6WT	day0
Exosc3	127.77	0.500222	0.169147	2.95733	0.00310316	0.0941147	Oct6WT	day0
Rfwd2	968.429	0.17085	0.0577853	2.95663	0.00311022	0.09414	Oct6WT	day0
Usp1	654.153	0.39269	0.133028	2.95192	0.00315801	0.0952058	Oct6WT	day0
Zim1	41.6202	-1.1466	0.388408	-2.95206	0.00315657	0.0952058	Oct6WT	day0
Serpinb3d	5.71286	2.20291	0.746813	2.94975	0.00318032	0.0956878	Oct6WT	day0
Adamts6	352.468	-0.331972	0.112816	-2.94259	0.00325479	0.097734	Oct6WT	day0
Kif21a	354.506	-0.401017	0.13636	-2.94088	0.00327278	0.0980798	Oct6WT	day0
Hsp90aa1	10486.5	-0.251245	0.0856857	-2.93217	0.003366	0.100674	Oct6WT	day0
	51.3307	-0.696414	0.237592	-2.93113	0.00337729	0.100813	Oct6WT	day0
Nrarp	21.9246	1.15303	0.393598	2.92945	0.00339562	0.100961	Oct6WT	day0
Serinc5	1043.01	0.430336	0.146871	2.93003	0.00338929	0.100961	Oct6WT	day0
RP23-53H1.3	5.56677	-2.24441	0.766387	-2.92855	0.00340542	0.101054	Oct6WT	day0
Cdc37l1	289.812	0.294799	0.100749	2.92609	0.00343255	0.101461	Oct6WT	day0
Myo6	454.65	-0.306507	0.10474	-2.92636	0.00342958	0.101461	Oct6WT	day0
Mthfd1l	538.241	0.373788	0.127993	2.92037	0.00349614	0.10314	Oct6WT	day0
Dbt	248.462	-0.44579	0.152771	-2.91804	0.00352241	0.103511	Oct6WT	day0
Sh3gl3	69.5163	0.711986	0.243994	2.91805	0.00352233	0.103511	Oct6WT	day0
Kcnj13	11.9216	2.28894	0.78525	2.91492	0.00355779	0.104146	Oct6WT	day0
Txnl4a	348.292	0.450103	0.154408	2.91503	0.00355656	0.104146	Oct6WT	day0
Zfp68	326.499	-0.331931	0.113978	-2.91223	0.00358856	0.104844	Oct6WT	day0
Cntnap4	10.3902	1.94755	0.669233	2.91011	0.00361296	0.104984	Oct6WT	day0
Nup205	1007.3	0.256809	0.0882682	2.90941	0.00362108	0.104984	Oct6WT	day0
Zfhx4	1126.42	-0.392444	0.13481	-2.91108	0.00360182	0.104984	Oct6WT	day0
Ndufv2	532.763	0.233807	0.0803579	2.90957	0.00361922	0.104984	Oct6WT	day0
Prl8a2	4.43476	2.19311	0.754094	2.90827	0.00363435	0.105167	Oct6WT	day0
RP24-566B6.4	8.93234	2.27946	0.784757	2.90467	0.00367638	0.10618	Oct6WT	day0
Nars	2434.46	0.324292	0.111684	2.90366	0.00368827	0.106215	Oct6WT	day0
Selt	2773.52	-0.297385	0.102427	-2.90338	0.00369163	0.106215	Oct6WT	day0
Gas5	458.312	-0.435641	0.150113	-2.90209	0.00370679	0.106449	Oct6WT	day0
Pak3	597.86	0.603742	0.208103	2.90116	0.00371782	0.106563	Oct6WT	day0
Utp11l	368.862	-0.280992	0.0969207	-2.8992	0.00374118	0.10703	Oct6WT	day0
RP23-192P10.3	32.0215	-2.05862	0.710879	-2.89589	0.00378088	0.107962	Oct6WT	day0
Xrn2	1501.33	0.194172	0.0671183	2.89298	0.00381601	0.108051	Oct6WT	day0
Serpinb9b	379.971	0.656602	0.22696	2.89303	0.00381542	0.108051	Oct6WT	day0
Gyg	481.19	-0.277321	0.0958859	-2.8922	0.00382554	0.108051	Oct6WT	day0
Vmn1r45	17.3844	2.12054	0.732895	2.89337	0.00381127	0.108051	Oct6WT	day0
Rbm34	277.445	-0.36554	0.126393	-2.89209	0.00382683	0.108051	Oct6WT	day0
Nfkbib	172.971	0.576711	0.199247	2.89445	0.00379826	0.108051	Oct6WT	day0
Clic4	2594.21	0.143384	0.0496407	2.88843	0.00387173	0.109115	Oct6WT	day0
Lmtk3	108.076	-0.764315	0.26477	-2.88671	0.00389296	0.109306	Oct6WT	day0
Nsf	812.344	0.319157	0.110554	2.8869	0.00389058	0.109306	Oct6WT	day0
Mob1b	832.363	-0.356259	0.123442	-2.88604	0.00390121	0.109335	Oct6WT	day0
Cfap36	715.582	0.327429	0.113486	2.8852	0.00391163	0.109424	Oct6WT	day0
Mfsd8	127.935	0.466645	0.161817	2.88377	0.0039294	0.109434	Oct6WT	day0
1500009L16Rik	91.3267	-0.676701	0.234661	-2.88374	0.00392987	0.109434	Oct6WT	day0
Kpna6	1266.52	0.145556	0.05048	2.88343	0.00393368	0.109434	Oct6WT	day0
Mlip	82.8054	-1.86442	0.648254	-2.87606	0.00402671	0.111753	Oct6WT	day0
Zc2hc1a	371.617	-0.260094	0.0904649	-2.87509	0.00403919	0.111753	Oct6WT	day0
Clasp2	418.025	0.264689	0.09206	2.87518	0.00403797	0.111753	Oct6WT	day0
Phf1	152.654	-0.386727	0.134572	-2.87376	0.00405612	0.112011	Oct6WT	day0
Uba3	1444.48	-0.268259	0.093366	-2.8732	0.00406332	0.112011	Oct6WT	day0
Rsrc1	558.404	0.242082	0.0842744	2.87254	0.00407184	0.112042	Oct6WT	day0
Ankrd9	76.3277	0.729057	0.254619	2.86333	0.00419217	0.115144	Oct6WT	day0
Tpgs2	319.794	0.393997	0.137752	2.86019	0.00423387	0.116079	Oct6WT	day0
RP24-81A5.2	176.188	-0.57284	0.200333	-2.85944	0.00424388	0.116143	Oct6WT	day0
Abca5	577.114	-0.172569	0.0603767	-2.85821	0.00426035	0.116383	Oct6WT	day0
Rrm1	1764.3	0.322527	0.112944	2.85563	0.00429522	0.116703	Oct6WT	day0
Pcgf2	278.182	-0.32484	0.113736	-2.85609	0.00428891	0.116703	Oct6WT	day0
RP23-268A12.2	9.67363	-2.21111	0.774061	-2.8565	0.00428341	0.116703	Oct6WT	day0
Hook3	1209.14	-0.361429	0.126649	-2.85379	0.00432015	0.117171	Oct6WT	day0
Gm4258	19.3652	-2.18513	0.767614	-2.84665	0.00441826	0.119617	Oct6WT	day0
Zfp354c	160.52	-0.546797	0.192133	-2.84593	0.00442814	0.11967	Oct6WT	day0
Kdelc1	355.275	0.246072	0.0865153	2.84427	0.0044514	0.120085	Oct6WT	day0
Ankk1	12.3759	-1.15671	0.406827	-2.84323	0.00446583	0.12026	Oct6WT	day0
Cdk13	890.517	0.252383	0.0888076	2.84191	0.00448447	0.120547	Oct6WT	day0
Lppr3	89.2491	-0.951653	0.335186	-2.83918	0.00452299	0.121367	Oct6WT	day0
Scarf2	624.847	-0.259647	0.0915307	-2.83672	0.00455789	0.122087	Oct6WT	day0
Tctex1d2	59.8916	0.621455	0.219191	2.83522	0.00457937	0.122445	Oct6WT	day0
Dimt1	185.099	0.360828	0.127354	2.83326	0.00460755	0.122982	Oct6WT	day0
Exoc4	2793.8	0.268109	0.0946875	2.83152	0.00463277	0.123437	Oct6WT	day0
Sh3bp4	588.266	-0.23289	0.0822779	-2.83052	0.00464719	0.123604	Oct6WT	day0
Col10a1	121.161	-0.599869	0.212073	-2.8286	0.00467519	0.12413	Oct6WT	day0
Elovl4	53.3888	-0.707455	0.250221	-2.82732	0.00469392	0.124192	Oct6WT	day0
Angpt1	306.228	-0.425376	0.150427	-2.82778	0.00468715	0.124192	Oct6WT	day0
2002-09-01	5168.93	0.334942	0.118528	2.82586	0.00471544	0.124544	Oct6WT	day0
Copb1	2484.06	-0.207272	0.0733838	-2.82449	0.00473561	0.124858	Oct6WT	day0
Ccdc25	302.546	-0.287363	0.101808	-2.8226	0.00476365	0.125379	Oct6WT	day0
Mdm4	1434.85	-0.311841	0.110715	-2.81662	0.00485318	0.127073	Oct6WT	day0
Prkab1	246.795	-0.411409	0.146049	-2.81693	0.00484849	0.127073	Oct6WT	day0
Spn	153.237	1.42083	0.504298	2.81743	0.00484093	0.127073	Oct6WT	day0
Tiprl	394.271	0.244463	0.0868306	2.8154	0.00487164	0.127336	Oct6WT	day0
Chchd10	382.852	0.79872	0.283948	2.81291	0.00490961	0.127887	Oct6WT	day0
Zdhhc6	287.658	0.310529	0.110382	2.81321	0.00490492	0.127887	Oct6WT	day0
Prl7b1	2.92504	2.19798	0.781591	2.81219	0.00492049	0.12795	Oct6WT	day0
Pole2	58.356	0.792026	0.281883	2.80977	0.00495777	0.128698	Oct6WT	day0
Fam172a	506.256	0.236823	0.0843224	2.80854	0.0049766	0.128966	Oct6WT	day0
RP23-164N7.1	208.377	-0.902678	0.321612	-2.80673	0.00500472	0.129472	Oct6WT	day0
Snhg11	203.037	-0.498843	0.178011	-2.80231	0.00507374	0.130849	Oct6WT	day0
Nupl1	616.619	0.206337	0.0736332	2.80222	0.00507523	0.130849	Oct6WT	day0
Shq1	75.6664	0.692999	0.247372	2.80144	0.00508745	0.130941	Oct6WT	day0
Mpp7	196.899	-0.478834	0.171092	-2.79869	0.00513098	0.131838	Oct6WT	day0
Crabp2	1206.29	0.569267	0.20373	2.79423	0.00520232	0.132864	Oct6WT	day0
Nexn	178.952	-0.695086	0.248778	-2.794	0.00520606	0.132864	Oct6WT	day0
Atp6v0d2	15.4752	-1.77557	0.635262	-2.79501	0.00518975	0.132864	Oct6WT	day0
Ahcy	617.963	0.441897	0.158149	2.79418	0.00520314	0.132864	Oct6WT	day0
Arfip1	524.023	0.263796	0.0944749	2.79223	0.00523455	0.133366	Oct6WT	day0
Tmem209	416.141	0.323198	0.115831	2.79025	0.0052667	0.133567	Oct6WT	day0
Ssbp1	246.922	0.319805	0.114621	2.79012	0.00526889	0.133567	Oct6WT	day0
Ttc3	1453.92	-0.182777	0.0654961	-2.79066	0.00526008	0.133567	Oct6WT	day0
Srgap1	365.241	-0.370106	0.132732	-2.78836	0.00529751	0.133833	Oct6WT	day0
Tug1	1026.16	-0.212201	0.0760988	-2.7885	0.00529528	0.133833	Oct6WT	day0
Ybx3	2534.44	0.225249	0.0807967	2.78785	0.00530592	0.133833	Oct6WT	day0
Lrrc9	26.9157	1.2871	0.461941	2.78628	0.0053316	0.134257	Oct6WT	day0
Gm13575	19.0661	2.05701	0.73867	2.78475	0.00535684	0.134668	Oct6WT	day0
Cntn3	60.0434	2.01876	0.725145	2.78393	0.00537039	0.134774	Oct6WT	day0
Serpina3i	54.1674	1.49029	0.535417	2.78342	0.00537886	0.134774	Oct6WT	day0
Chd3	3342.74	-0.217724	0.0783047	-2.78048	0.0054279	0.135657	Oct6WT	day0
RP23-61D6.3	14.5998	-2.18527	0.786194	-2.77955	0.00544338	0.135657	Oct6WT	day0
Col27a1	136.604	-0.851467	0.30632	-2.77966	0.00544155	0.135657	Oct6WT	day0
Angel1	55.6518	0.654138	0.235372	2.77916	0.00544993	0.135657	Oct6WT	day0
Strip1	648.283	-0.198117	0.071322	-2.77777	0.00547326	0.135822	Oct6WT	day0
Cpm	62.7803	-1.07355	0.386487	-2.7777	0.00547454	0.135822	Oct6WT	day0
Ccl2	2202.73	0.557079	0.200605	2.777	0.00548635	0.135893	Oct6WT	day0
Pcnt	587.277	0.326901	0.1178	2.77504	0.00551946	0.136489	Oct6WT	day0
Col28a1	61.781	1.16384	0.419556	2.77398	0.00553755	0.136713	Oct6WT	day0
Chtf18	190.937	0.488129	0.176064	2.77245	0.00556353	0.137131	Oct6WT	day0
Prelp	684.76	0.837121	0.302099	2.77102	0.00558808	0.137512	Oct6WT	day0
Kdm2a	1262.03	0.197298	0.0712205	2.77024	0.00560159	0.137621	Oct6WT	day0
Abr	972.834	-0.205811	0.0743473	-2.76824	0.00563597	0.13778	Oct6WT	day0
Pms1	103.82	-0.468686	0.169302	-2.76834	0.00563425	0.13778	Oct6WT	day0
Etnk1	1282.36	-0.284706	0.102866	-2.76775	0.0056445	0.13778	Oct6WT	day0
Hnrnpf	5548.57	0.322233	0.116399	2.76835	0.00563411	0.13778	Oct6WT	day0
Zbtb37	243.386	-0.422776	0.152815	-2.76659	0.00566456	0.138047	Oct6WT	day0
Syk	323.362	-0.4646	0.168041	-2.7648	0.00569571	0.138584	Oct6WT	day0
RP24-355N14.3	1465.11	-0.406569	0.14724	-2.76127	0.00575778	0.139869	Oct6WT	day0
Kazn	291.175	0.514538	0.18655	2.75817	0.00581253	0.140747	Oct6WT	day0
Fam64a	170.161	0.406202	0.147271	2.75819	0.00581224	0.140747	Oct6WT	day0
Tubgcp2	359.229	0.257602	0.0934373	2.75695	0.00583435	0.14105	Oct6WT	day0
Gm28778	11.5733	2.1346	0.77489	2.75471	0.00587435	0.14179	Oct6WT	day0
Vgll4	347.697	-0.300381	0.109105	-2.75312	0.00590298	0.142254	Oct6WT	day0
Dvl3	451.036	-0.269718	0.0981765	-2.74727	0.00600931	0.144586	Oct6WT	day0
Thrb	79.3715	-0.890879	0.324822	-2.74267	0.00609425	0.146397	Oct6WT	day0
Usp9y	5.94548	-2.14672	0.783359	-2.7404	0.00613637	0.147176	Oct6WT	day0
Gm28285	155.58	-0.584068	0.213233	-2.73911	0.00616062	0.147524	Oct6WT	day0
Pappa	713.388	-0.263316	0.0961632	-2.73822	0.00617725	0.147688	Oct6WT	day0
Tbl1xr1	358.962	-0.282969	0.103378	-2.73722	0.00619606	0.147904	Oct6WT	day0
Pcna	1339.37	0.301989	0.110356	2.7365	0.00620962	0.147994	Oct6WT	day0
Ccl5	21.128	1.58986	0.582614	2.72884	0.00635569	0.151237	Oct6WT	day0
Zdhhc2	178.656	-0.296558	0.108744	-2.72713	0.00638881	0.151752	Oct6WT	day0
C130074G19Rik	394.524	1.13534	0.41638	2.72669	0.00639737	0.151752	Oct6WT	day0
Slitrk2	9.66796	1.43921	0.528251	2.72449	0.00644007	0.152526	Oct6WT	day0
Nipbl	1146.02	-0.173854	0.0638346	-2.7235	0.00645934	0.152743	Oct6WT	day0
Matn2	756.295	0.581268	0.213495	2.72262	0.00647659	0.152912	Oct6WT	day0
Map1lc3b	1675.73	-0.215098	0.0790381	-2.72145	0.00649962	0.152979	Oct6WT	day0
Irf6	64.5418	1.18088	0.433904	2.72153	0.00649815	0.152979	Oct6WT	day0
Slc31a1	796.298	0.194535	0.0715388	2.71929	0.00654213	0.153502	Oct6WT	day0
Rbm4b	255.497	-0.409986	0.150765	-2.71938	0.00654048	0.153502	Oct6WT	day0
Ap1s2	736.408	-0.349126	0.128439	-2.71822	0.00656351	0.153765	Oct6WT	day0
2810021J22Rik	84.2386	-0.548521	0.201969	-2.71586	0.00661041	0.154352	Oct6WT	day0
Yod1	135.345	-0.45756	0.168546	-2.71474	0.00663277	0.154352	Oct6WT	day0
Zfp871	341.642	-0.424787	0.156506	-2.71419	0.00664379	0.154352	Oct6WT	day0
Gm26916	34.9202	-2.10162	0.774395	-2.71389	0.00664978	0.154352	Oct6WT	day0
Sacs	497.282	-0.52882	0.194755	-2.71531	0.00662133	0.154352	Oct6WT	day0
Slc35g1	256.385	0.807487	0.297355	2.71556	0.00661633	0.154352	Oct6WT	day0
Prkar2a	772.654	0.293621	0.10827	2.71192	0.00668948	0.154799	Oct6WT	day0
Wdr70	252.358	0.383296	0.141332	2.71204	0.00668714	0.154799	Oct6WT	day0
Scg5	218.345	1.54575	0.570391	2.70998	0.00672863	0.155467	Oct6WT	day0
Pttg1	188.711	0.543175	0.200615	2.70755	0.00677826	0.155899	Oct6WT	day0
Aldh1b1	22.0725	0.886014	0.327359	2.70655	0.00679862	0.155899	Oct6WT	day0
Cyld	693.473	0.197709	0.0730734	2.70563	0.00681758	0.155899	Oct6WT	day0
Dph1	128.553	0.46635	0.1723	2.70661	0.00679731	0.155899	Oct6WT	day0
Prdm11	67.898	-0.670067	0.247695	-2.70521	0.00682621	0.155899	Oct6WT	day0
Btbd6	101.556	-0.473709	0.175036	-2.70635	0.00680276	0.155899	Oct6WT	day0
Fancd2	134.647	0.532445	0.196705	2.70682	0.00679305	0.155899	Oct6WT	day0
Rhou	541.629	0.440119	0.162704	2.70503	0.00682974	0.155899	Oct6WT	day0
Cwc22	331.19	-0.318853	0.117971	-2.7028	0.00687575	0.156713	Oct6WT	day0
Rbms1	1754.61	-0.267222	0.0990663	-2.6974	0.00698823	0.158846	Oct6WT	day0
Kat6b	567.442	-0.378922	0.140502	-2.69692	0.00699841	0.158846	Oct6WT	day0
RP24-222G3.1	4.92526	2.11079	0.782701	2.6968	0.00700083	0.158846	Oct6WT	day0
Gpcpd1	238.935	-0.317014	0.117596	-2.6958	0.00702201	0.158957	Oct6WT	day0
Tm4sf1	2742.45	0.477719	0.177289	2.69458	0.00704773	0.158957	Oct6WT	day0
Npy1r	49.6634	-0.794208	0.294707	-2.69491	0.00704081	0.158957	Oct6WT	day0
Rnf2	513.675	-0.252461	0.0936827	-2.69485	0.00704206	0.158957	Oct6WT	day0
Zfp953	58.2382	-0.623429	0.231447	-2.69361	0.00706821	0.159014	Oct6WT	day0
Ckap2l	307.663	0.366898	0.136218	2.69347	0.00707127	0.159014	Oct6WT	day0
Ppif	151.2	0.585136	0.217362	2.69199	0.00710278	0.159486	Oct6WT	day0
Hist3h2a	132.145	-0.477146	0.177372	-2.69008	0.00714344	0.159924	Oct6WT	day0
2700062C07Rik	78.3805	0.609376	0.226509	2.69029	0.0071389	0.159924	Oct6WT	day0
Cyp4x1	23.7113	-1.23988	0.4612	-2.68838	0.00717994	0.160504	Oct6WT	day0
Abca6	33.9522	1.22311	0.455814	2.68335	0.0072889	0.162699	Oct6WT	day0
Shfm1	1137.11	0.262302	0.0979172	2.67881	0.00738846	0.164437	Oct6WT	day0
Hspa1l	15.0505	-1.57208	0.586855	-2.67882	0.0073881	0.164437	Oct6WT	day0
Krit1	553.938	-0.197453	0.0738354	-2.67424	0.00748997	0.166451	Oct6WT	day0
Braf	700.337	-0.183368	0.0685817	-2.67371	0.00750173	0.166468	Oct6WT	day0
Snrpf	371.296	0.410413	0.153681	2.67055	0.00757264	0.16769	Oct6WT	day0
Vps4b	990.137	-0.29235	0.109483	-2.67027	0.00757897	0.16769	Oct6WT	day0
Paqr8	241.411	-0.480349	0.180021	-2.6683	0.00762363	0.168432	Oct6WT	day0
Psmd6	892.505	0.177541	0.0665497	2.66779	0.00763521	0.168442	Oct6WT	day0
2310035C23Rik	700.993	0.189945	0.0712982	2.66409	0.00771973	0.169632	Oct6WT	day0
Immt	1258.03	0.25907	0.0972439	2.66413	0.00771886	0.169632	Oct6WT	day0
Hadhb	623.701	0.22942	0.0861201	2.66396	0.00772275	0.169632	Oct6WT	day0
Relt	125.114	0.415167	0.155907	2.66291	0.00774691	0.169916	Oct6WT	day0
Usp26	6.96348	-1.91538	0.719614	-2.66167	0.00777539	0.170047	Oct6WT	day0
Apip	87.4234	0.560487	0.210553	2.66197	0.00776841	0.170047	Oct6WT	day0
Snrpd1	389.487	0.350365	0.13174	2.65951	0.00782539	0.170648	Oct6WT	day0
Akr1c12	10.7405	-2.03663	0.765683	-2.65989	0.00781669	0.170648	Oct6WT	day0
Camkk2	288.508	0.330217	0.12434	2.65574	0.00791335	0.172317	Oct6WT	day0
Fam212b	436.513	-0.30413	0.114573	-2.65447	0.00794337	0.172723	Oct6WT	day0
4933427J07Rik	37.3544	-0.938298	0.353762	-2.65234	0.00799351	0.173564	Oct6WT	day0
Sppl2a	839.882	-0.19618	0.0740353	-2.64981	0.0080536	0.173623	Oct6WT	day0
Gm26749	24.8502	-2.05906	0.776704	-2.65102	0.0080248	0.173623	Oct6WT	day0
Ppp2r2a	872.511	0.38479	0.145165	2.65072	0.0080321	0.173623	Oct6WT	day0
Bag4	228.645	0.368519	0.139066	2.64996	0.00805012	0.173623	Oct6WT	day0
Hnf4g	18.2255	2.04334	0.770643	2.65148	0.00801406	0.173623	Oct6WT	day0
Wnt5a	808.257	-0.200856	0.0759165	-2.64575	0.00815105	0.175474	Oct6WT	day0
Rarb	159.624	-1.01735	0.384703	-2.6445	0.00818121	0.175873	Oct6WT	day0
Srd5a3	236.289	-0.293978	0.111192	-2.64387	0.00819644	0.17595	Oct6WT	day0
Dzip1l	351.731	-0.237035	0.0896768	-2.64321	0.00821239	0.176043	Oct6WT	day0
Elovl6	1228.7	-0.34404	0.130214	-2.64211	0.00823922	0.176368	Oct6WT	day0
Glud1	3420.66	0.285355	0.108049	2.64099	0.00826653	0.176703	Oct6WT	day0
Zfp352	5.5458	-1.80764	0.684971	-2.63901	0.00831494	0.177487	Oct6WT	day0
Gm13212	310.532	0.292914	0.111151	2.63529	0.00840649	0.179189	Oct6WT	day0
Gpsm1	167.409	-0.322298	0.122356	-2.6341	0.00843608	0.179566	Oct6WT	day0
Ap5z1	277.914	-0.41409	0.157266	-2.63306	0.00846189	0.179775	Oct6WT	day0
Slc6a15	173.487	-0.355602	0.135068	-2.63275	0.00846963	0.179775	Oct6WT	day0
Tfpi	518.902	-0.216656	0.0823537	-2.63079	0.00851855	0.18056	Oct6WT	day0
Pqlc3	392.27	-0.329192	0.125307	-2.62709	0.00861182	0.182282	Oct6WT	day0
Wdfy1	744.291	-0.16415	0.0625216	-2.6255	0.00865222	0.182881	Oct6WT	day0
Pbk	188.155	0.500156	0.190539	2.62496	0.00866596	0.182916	Oct6WT	day0
Bub3	912.433	0.197399	0.0752784	2.62225	0.00873516	0.18412	Oct6WT	day0
Rragb	205.47	0.371607	0.14177	2.6212	0.00876205	0.18418	Oct6WT	day0
Rfc4	139.652	0.520113	0.198462	2.62072	0.00877453	0.18418	Oct6WT	day0
Ppapdc2	109.085	-0.500597	0.191006	-2.62084	0.00877132	0.18418	Oct6WT	day0
Ankib1	830.442	0.165895	0.0633178	2.62003	0.00879218	0.184237	Oct6WT	day0
Faf1	698.151	0.186188	0.0710731	2.61967	0.00880161	0.184237	Oct6WT	day0
Ppp3cb	880.642	0.15554	0.0593942	2.61878	0.00882458	0.184463	Oct6WT	day0
Rfx3	249.647	-0.319399	0.122011	-2.61779	0.00885009	0.184741	Oct6WT	day0
Calcoco1	566.792	-0.290154	0.110913	-2.61606	0.00889501	0.18527	Oct6WT	day0
Tesk2	123.517	0.398438	0.152315	2.61588	0.00889989	0.18527	Oct6WT	day0
Pip4k2b	713.281	-0.218143	0.0834132	-2.61521	0.00891733	0.185378	Oct6WT	day0
Zmpste24	967.131	0.244053	0.0933974	2.61306	0.00897368	0.186293	Oct6WT	day0
Cmpk1	820.396	0.198872	0.0761553	2.6114	0.00901736	0.186748	Oct6WT	day0
Kcnv1	35.8015	-2.02666	0.776115	-2.61128	0.00902027	0.186748	Oct6WT	day0
Gjb3	105.173	0.711183	0.272427	2.61055	0.0090398	0.186897	Oct6WT	day0
RP24-146B4.3	6.11665	-2.0469	0.78439	-2.60955	0.00906622	0.186932	Oct6WT	day0
Slc35f1	63.1616	-0.537615	0.206006	-2.60971	0.009062	0.186932	Oct6WT	day0
Ublcp1	343.641	0.271795	0.104195	2.60852	0.00909349	0.187239	Oct6WT	day0
Slc36a4	408.031	-0.251495	0.0966112	-2.60317	0.00923666	0.188055	Oct6WT	day0
9930021J03Rik	520.895	-0.192107	0.0737545	-2.60468	0.00919594	0.188055	Oct6WT	day0
Lpar4	278.705	0.291173	0.111926	2.60148	0.00928222	0.188055	Oct6WT	day0
Mcm6	757.325	0.441698	0.169765	2.60183	0.00927285	0.188055	Oct6WT	day0
Itm2a	672.006	-0.212022	0.0814613	-2.60273	0.00924846	0.188055	Oct6WT	day0
Sprr2b	53.8327	1.61305	0.618982	2.60597	0.00916145	0.188055	Oct6WT	day0
Oip5	69.5422	0.658225	0.252797	2.60377	0.00922053	0.188055	Oct6WT	day0
Gm16039	77.0982	0.472434	0.18142	2.6041	0.00921171	0.188055	Oct6WT	day0
H13	1481.23	-0.18442	0.0708421	-2.60325	0.00923445	0.188055	Oct6WT	day0
Zfhx3	776.61	-0.282404	0.108546	-2.60171	0.00927613	0.188055	Oct6WT	day0
Gemin6	88.7216	0.539658	0.207252	2.60388	0.00921753	0.188055	Oct6WT	day0
Epyc	26.4842	1.95858	0.752851	2.60155	0.0092804	0.188055	Oct6WT	day0
Myh11	157.011	-0.326928	0.125822	-2.59833	0.00936792	0.189538	Oct6WT	day0
Pi16	42.2748	1.54242	0.593816	2.59747	0.00939125	0.189756	Oct6WT	day0
Scd1	6090.19	0.226842	0.0873638	2.59652	0.00941733	0.190029	Oct6WT	day0
Lypla1	697.4	-0.385809	0.148626	-2.59584	0.00943607	0.190154	Oct6WT	day0
Rrnad1	144.055	-0.445768	0.171766	-2.5952	0.00945363	0.190254	Oct6WT	day0
Ercc1	393.598	-0.405092	0.15625	-2.59258	0.00952579	0.191231	Oct6WT	day0
Psrc1	808.097	-0.242585	0.0935711	-2.59253	0.00952742	0.191231	Oct6WT	day0
RP24-245M20.4	12.236	1.8886	0.728823	2.5913	0.0095614	0.191251	Oct6WT	day0
Ldha	4439.99	0.163635	0.0631379	2.59171	0.00955003	0.191251	Oct6WT	day0
Sdhc	674.569	0.182502	0.0704335	2.59112	0.00956634	0.191251	Oct6WT	day0
Eif5	2428.41	-0.163318	0.0631023	-2.58815	0.00964923	0.1924	Oct6WT	day0
Psma3	1305.48	0.192011	0.0741808	2.58842	0.00964162	0.1924	Oct6WT	day0
Serpini1	392.36	-0.554015	0.214229	-2.58609	0.00970716	0.1933	Oct6WT	day0
Cltc	12390.4	0.2622	0.101468	2.58406	0.00976462	0.194189	Oct6WT	day0
Ube2ql1	255.743	0.805904	0.312	2.58303	0.00979372	0.194257	Oct6WT	day0
Adrb2	43.3249	-0.883359	0.341943	-2.58335	0.00978462	0.194257	Oct6WT	day0
Mcts1	382.387	0.232653	0.0901109	2.58186	0.00982704	0.194663	Oct6WT	day0
Mlf1	167.809	0.290676	0.112724	2.57866	0.00991842	0.196216	Oct6WT	day0
Prelid2	21.5723	0.805827	0.312585	2.57794	0.00993901	0.196367	Oct6WT	day0
Rab14	1829.95	0.297206	0.115325	2.57711	0.00996294	0.196583	Oct6WT	day0
Cald1	7582.59	-0.197319	0.0766314	-2.57491	0.0100265	0.196855	Oct6WT	day0
Prr3	150.621	-0.370845	0.144026	-2.57485	0.0100285	0.196855	Oct6WT	day0
Amer1	246.613	-0.338244	0.131377	-2.5746	0.0100355	0.196855	Oct6WT	day0
Fam160a2	362.547	-0.299538	0.116353	-2.57439	0.0100418	0.196855	Oct6WT	day0
Zfp281	403.286	-0.300403	0.116634	-2.5756	0.0100065	0.196855	Oct6WT	day0
Usp9x	8498.23	0.615993	0.239408	2.57298	0.0100826	0.1974	Oct6WT	day0
Fahd1	76.6491	-0.503801	0.195866	-2.57217	0.0101062	0.197606	Oct6WT	day0
Stxbp2	394.315	-0.324422	0.126209	-2.57051	0.010155	0.198304	Oct6WT	day0
Vgll3	1238.26	0.410792	0.15984	2.57002	0.0101694	0.198329	Oct6WT	day0
Gfm1	447.619	0.217282	0.0845721	2.56919	0.0101937	0.198548	Oct6WT	day0
Cybrd1	137.861	-0.606633	0.236506	-2.56498	0.0103183	0.200716	Oct6WT	day0
Tmem135	318.179	0.242776	0.0946995	2.56364	0.010358	0.200972	Oct6WT	day0
C77080	761.033	-0.405442	0.158151	-2.56364	0.010358	0.200972	Oct6WT	day0
Galnt12	117.289	0.705309	0.275223	2.56268	0.0103867	0.201248	Oct6WT	day0
Got1	579.811	0.232455	0.0907221	2.56228	0.0103988	0.201248	Oct6WT	day0
Agpat5	264.911	0.402037	0.15702	2.56042	0.0104547	0.20207	Oct6WT	day0
Gm26543	80.255	-1.3916	0.543869	-2.5587	0.0105064	0.20281	Oct6WT	day0
RP23-267J18.1	290.328	-0.75197	0.29424	-2.55563	0.0105996	0.204349	Oct6WT	day0
Rad51	218.107	0.482544	0.189038	2.55263	0.0106913	0.205855	Oct6WT	day0
Emc10	801.799	-0.205238	0.0804882	-2.54991	0.0107749	0.205894	Oct6WT	day0
Ttc33	158.165	-0.38886	0.152452	-2.55069	0.0107509	0.205894	Oct6WT	day0
Tcn2	1114.18	-0.195362	0.0766091	-2.55012	0.0107686	0.205894	Oct6WT	day0
Mtch1	2167.12	0.134095	0.0525555	2.55149	0.0107265	0.205894	Oct6WT	day0
C78339	648.893	-0.289368	0.113467	-2.55024	0.0107649	0.205894	Oct6WT	day0
Hint2	112.267	0.534924	0.209609	2.552	0.0107106	0.205894	Oct6WT	day0
Slc43a3	181.326	0.529943	0.208106	2.5465	0.0108808	0.207654	Oct6WT	day0
2410021H03Rik	8.46738	1.6176	0.635389	2.54584	0.0109016	0.207789	Oct6WT	day0
Atl2	475.947	0.231297	0.0908825	2.54501	0.0109274	0.20802	Oct6WT	day0
Mpp1	1361.65	0.204453	0.0803526	2.54445	0.0109449	0.20809	Oct6WT	day0
Gm26814	7.83148	-1.93597	0.761478	-2.54238	0.0110099	0.209064	Oct6WT	day0
Lrrc59	2741.86	0.149736	0.0589179	2.54143	0.0110399	0.209371	Oct6WT	day0
Gm29488	14.5527	-1.99635	0.785944	-2.54007	0.0110831	0.209665	Oct6WT	day0
Lama1	659.148	0.954981	0.375964	2.54009	0.0110825	0.209665	Oct6WT	day0
Gm21685	169.534	0.386792	0.152415	2.53776	0.0111564	0.210787	Oct6WT	day0
Mmp16	271.17	-0.236373	0.0932002	-2.53619	0.0112067	0.211475	Oct6WT	day0
Lrrn1	95.7739	-0.764977	0.301888	-2.53397	0.0112777	0.21156	Oct6WT	day0
Aimp1	563.725	0.238946	0.0943169	2.53343	0.0112951	0.21156	Oct6WT	day0
Map3k3	658.707	0.232885	0.0919059	2.53395	0.0112785	0.21156	Oct6WT	day0
Taf4b	230.759	0.31599	0.124711	2.53379	0.0112837	0.21156	Oct6WT	day0
Ap1g1	1335.27	0.193142	0.0761744	2.53553	0.0112277	0.21156	Oct6WT	day0
Wrn	174.561	-0.316816	0.124988	-2.53477	0.011252	0.21156	Oct6WT	day0
Akap11	1050.8	-0.351645	0.138869	-2.53222	0.0113344	0.212034	Oct6WT	day0
D630045J12Rik	178.462	0.415966	0.164403	2.53016	0.0114012	0.213019	Oct6WT	day0
RP24-475O6.1	7.84252	1.66322	0.657532	2.52949	0.0114228	0.21316	Oct6WT	day0
Sub1	653.9	-0.221	0.0873969	-2.5287	0.0114487	0.213381	Oct6WT	day0
Atp6v1h	1255	0.241271	0.0955334	2.52551	0.011553	0.215059	Oct6WT	day0
Top2b	2180.17	-0.154386	0.061155	-2.5245	0.0115862	0.215412	Oct6WT	day0
Aasdhppt	436.242	0.226084	0.0896087	2.52301	0.0116355	0.216063	Oct6WT	day0
Xrcc6	339.645	0.265494	0.105338	2.52041	0.0117217	0.216336	Oct6WT	day0
Acvr1c	7.57583	-1.86056	0.737873	-2.52152	0.011685	0.216336	Oct6WT	day0
Gm29055	249.603	-0.456159	0.180885	-2.52182	0.0116748	0.216336	Oct6WT	day0
Rsf1	664.256	-0.310793	0.123308	-2.52045	0.0117203	0.216336	Oct6WT	day0
Arfgef1	1378.23	-0.181672	0.0720609	-2.52109	0.0116992	0.216336	Oct6WT	day0
Gm13375	12.6858	-0.969481	0.385099	-2.51748	0.0118197	0.217879	Oct6WT	day0
Dnajc7	1091.88	-0.145061	0.0577178	-2.51328	0.0119613	0.219976	Oct6WT	day0
Pdcl	398.18	-0.207892	0.0827185	-2.51325	0.0119625	0.219976	Oct6WT	day0
Sh3bp1	467.757	-0.410016	0.163336	-2.51026	0.0120642	0.22104	Oct6WT	day0
Ghr	1736.36	0.28563	0.113753	2.51098	0.0120398	0.22104	Oct6WT	day0
Rin2	304.994	-0.242478	0.0965817	-2.5106	0.0120528	0.22104	Oct6WT	day0
Vwc2	15.9838	-1.44521	0.576252	-2.50794	0.0121436	0.222021	Oct6WT	day0
Phka2	228.597	0.374474	0.149321	2.50784	0.0121471	0.222021	Oct6WT	day0
Grb10	4698.02	0.211116	0.084197	2.50741	0.0121621	0.222028	Oct6WT	day0
Npy	24.4834	-1.58335	0.631695	-2.50651	0.012193	0.222324	Oct6WT	day0
Csrp2	500.726	-0.697892	0.278575	-2.50522	0.0122375	0.222867	Oct6WT	day0
Pln	5.72914	1.95222	0.779559	2.50426	0.0122709	0.223207	Oct6WT	day0
Ms4a4b	58.2275	1.73992	0.695661	2.50111	0.0123805	0.223854	Oct6WT	day0
Mbtps2	420.226	-0.232885	0.0931066	-2.50127	0.0123748	0.223854	Oct6WT	day0
Fam180a	15.7313	1.67405	0.669062	2.50209	0.0123462	0.223854	Oct6WT	day0
Phldb2	2574.78	-0.594638	0.237745	-2.50116	0.0123787	0.223854	Oct6WT	day0
RP24-546N2.5	4.59517	-1.95619	0.781962	-2.50164	0.012362	0.223854	Oct6WT	day0
Map2k4	776.798	0.23274	0.0930803	2.50042	0.0124047	0.224026	Oct6WT	day0
Gng2	267.398	-0.82042	0.328324	-2.49881	0.0124611	0.224775	Oct6WT	day0
Aadat	19.7057	1.64223	0.657977	2.49588	0.0125646	0.226316	Oct6WT	day0
Armcx3	758.477	-0.193365	0.0774839	-2.49554	0.0125764	0.226316	Oct6WT	day0
Smim8	102.643	0.465261	0.186634	2.49291	0.0126701	0.227731	Oct6WT	day0
Usp54	225.189	0.37108	0.149172	2.4876	0.012861	0.230614	Oct6WT	day0
Nup153	1150.56	0.219255	0.0881352	2.48771	0.0128569	0.230614	Oct6WT	day0
Rmst	11.1016	1.45716	0.585964	2.48678	0.0128905	0.230869	Oct6WT	day0
Slc25a40	394.893	0.277198	0.1115	2.48608	0.0129158	0.23105	Oct6WT	day0
Hsd17b12	2324.76	0.182981	0.0736468	2.48458	0.0129706	0.231755	Oct6WT	day0
Psca	98.869	0.94134	0.379392	2.48118	0.0130948	0.233425	Oct6WT	day0
Mrps5	334.867	0.252887	0.101912	2.48142	0.0130861	0.233425	Oct6WT	day0
Nlgn2	805.452	-0.224841	0.0906454	-2.48045	0.0131216	0.233627	Oct6WT	day0
Nup98	855.9	0.305382	0.123301	2.47671	0.0132598	0.235809	Oct6WT	day0
Opa1	850.414	0.196696	0.0794528	2.47563	0.0133001	0.23595	Oct6WT	day0
Ndufs2	1377.03	-0.135019	0.0545296	-2.47607	0.0132838	0.23595	Oct6WT	day0
Zgpat	387.231	-0.261627	0.105697	-2.47524	0.0133145	0.23595	Oct6WT	day0
Gpnmb	1195.86	-0.474365	0.191766	-2.47366	0.0133736	0.236444	Oct6WT	day0
Rbm26	907.583	-0.207892	0.0840377	-2.4738	0.0133685	0.236444	Oct6WT	day0
Cdk16	1270.43	-0.156252	0.063177	-2.47324	0.0133893	0.236445	Oct6WT	day0
Slc12a7	717.679	0.213888	0.0864965	2.47279	0.0134063	0.23647	Oct6WT	day0
Robo4	43.8113	-1.35867	0.549729	-2.47152	0.013454	0.236506	Oct6WT	day0
Snx27	717.873	0.371099	0.15014	2.47169	0.0134477	0.236506	Oct6WT	day0
Lyn	130.797	0.37978	0.153665	2.47149	0.0134552	0.236506	Oct6WT	day0
Sytl4	74.9987	0.511999	0.207247	2.47048	0.0134931	0.236621	Oct6WT	day0
Nccrp1	170.447	1.3633	0.551775	2.47075	0.0134829	0.236621	Oct6WT	day0
Sarnp	528.32	0.219438	0.0889009	2.46834	0.0135741	0.237767	Oct6WT	day0
Slc17a5	237.481	-0.29481	0.119461	-2.46782	0.0135938	0.237836	Oct6WT	day0
Gm9825	311.571	0.363216	0.147339	2.46518	0.0136946	0.238673	Oct6WT	day0
Nup188	952.561	0.185734	0.0753371	2.46537	0.0136872	0.238673	Oct6WT	day0
Rdx	1911.02	-0.144517	0.0586036	-2.46601	0.0136629	0.238673	Oct6WT	day0
Eif5a2	164.608	-0.403296	0.163615	-2.46491	0.0137047	0.238673	Oct6WT	day0
Rhoa	3013	0.145794	0.0591652	2.46418	0.0137327	0.238885	Oct6WT	day0
Cenpi	149.937	0.496841	0.201865	2.46125	0.0138454	0.240265	Oct6WT	day0
Osbpl9	930.153	-0.20379	0.082812	-2.46088	0.0138596	0.240265	Oct6WT	day0
Zic2	38.3778	1.3021	0.528973	2.46156	0.0138336	0.240265	Oct6WT	day0
Fsd1l	209.009	-0.64617	0.262856	-2.45827	0.013961	0.241746	Oct6WT	day0
Ppig	1016.77	-0.144559	0.0588375	-2.45693	0.0140131	0.241878	Oct6WT	day0
Med23	352.066	0.253325	0.10311	2.45684	0.0140166	0.241878	Oct6WT	day0
Dgcr2	1330.26	-0.195526	0.0795707	-2.45726	0.0140002	0.241878	Oct6WT	day0
Zranb1	589.343	0.180517	0.0735001	2.45601	0.0140489	0.242159	Oct6WT	day0
Eml5	189.923	-0.815542	0.332458	-2.45307	0.0141643	0.243355	Oct6WT	day0
H2afz	4782.55	0.261064	0.106426	2.45301	0.0141665	0.243355	Oct6WT	day0
Arid4a	214.561	-0.385282	0.157031	-2.45355	0.0141454	0.243355	Oct6WT	day0
Prpf39	569.275	-0.220993	0.0901573	-2.45119	0.0142386	0.244316	Oct6WT	day0
Col6a1	6350.27	0.475084	0.193961	2.44937	0.0143106	0.244719	Oct6WT	day0
Zfp111	173.449	-0.394563	0.161044	-2.45004	0.0142842	0.244719	Oct6WT	day0
Rplp1	14032.1	-0.238188	0.0972396	-2.4495	0.0143056	0.244719	Oct6WT	day0
Sf3b3	2050.99	0.155771	0.063609	2.44888	0.0143301	0.244723	Oct6WT	day0
Ptrh1	358.796	-0.354426	0.144749	-2.44855	0.0143431	0.244723	Oct6WT	day0
Lamb3	156.301	0.913268	0.373112	2.44771	0.0143769	0.245022	Oct6WT	day0
E130317F20Rik	34.4789	-0.783012	0.320062	-2.44644	0.0144275	0.245057	Oct6WT	day0
Trim16	884.398	0.238568	0.0974933	2.44702	0.0144042	0.245057	Oct6WT	day0
Brwd1	1069.57	-0.248978	0.101759	-2.44673	0.014416	0.245057	Oct6WT	day0
Trpm7	1707.3	-0.379432	0.155155	-2.4455	0.0144653	0.245423	Oct6WT	day0
Gm17638	11.7825	-1.34016	0.54834	-2.44403	0.014524	0.245548	Oct6WT	day0
Gldc	97.3802	1.06958	0.437762	2.4433	0.0145537	0.245548	Oct6WT	day0
Bgn	9868.3	-0.494509	0.202349	-2.44384	0.014532	0.245548	Oct6WT	day0
Pkia	281.803	-0.213237	0.0872652	-2.44355	0.0145436	0.245548	Oct6WT	day0
Tmem69	89.7452	0.600428	0.245743	2.44332	0.0145528	0.245548	Oct6WT	day0
Adamtsl1	1028.18	1.15445	0.473564	2.4378	0.014777	0.248759	Oct6WT	day0
Gnb2l1	13243.7	-0.194652	0.0798365	-2.43813	0.0147635	0.248759	Oct6WT	day0
Zfp652	510.079	-0.194688	0.0798953	-2.43679	0.0148184	0.249179	Oct6WT	day0
Pin1	522.963	0.247385	0.101553	2.43603	0.0148494	0.249424	Oct6WT	day0
Akt1	2650.81	0.101049	0.0415135	2.43412	0.0149282	0.25047	Oct6WT	day0
Myl12b	1300.52	-0.275149	0.113079	-2.43326	0.0149637	0.250788	Oct6WT	day0
Spata5	339.394	0.258049	0.106096	2.43223	0.0150061	0.25122	Oct6WT	day0
Slc46a1	82.5277	-0.575422	0.236685	-2.43117	0.01505	0.251398	Oct6WT	day0
Fbxo4	227.782	0.355896	0.146367	2.43153	0.0150353	0.251398	Oct6WT	day0
Znf512b	602.804	-0.274637	0.113028	-2.42982	0.0151065	0.251786	Oct6WT	day0
Cd2bp2	720.007	-0.256878	0.10571	-2.43003	0.0150977	0.251786	Oct6WT	day0
Adamts17	18.0073	1.16503	0.47964	2.42896	0.0151422	0.252103	Oct6WT	day0
Lrrc16b	24.7638	1.44152	0.593798	2.42762	0.0151982	0.252758	Oct6WT	day0
Vps13a	742.935	0.161473	0.0665296	2.42708	0.0152209	0.252857	Oct6WT	day0
Gm19967	7.56412	1.90136	0.783696	2.42615	0.0152601	0.253231	Oct6WT	day0
Tmem53	37.3586	-0.555783	0.229145	-2.42546	0.0152889	0.25343	Oct6WT	day0
Fstl5	18.996	-1.66053	0.685164	-2.42355	0.0153696	0.254282	Oct6WT	day0
Rnf19b	563.735	0.217139	0.089599	2.42345	0.0153738	0.254282	Oct6WT	day0
Fance	144.149	-0.397965	0.164401	-2.4207	0.0154906	0.255933	Oct6WT	day0
Adamtsl3	38.8524	0.544407	0.225143	2.41805	0.0156041	0.257033	Oct6WT	day0
Cpne8	321.588	-0.247514	0.102339	-2.41857	0.0155818	0.257033	Oct6WT	day0
Jtb	269.244	-0.33227	0.137418	-2.41795	0.0156081	0.257033	Oct6WT	day0
Slc17a8	17.7876	-1.60894	0.665966	-2.41595	0.0156941	0.258168	Oct6WT	day0
Ogfrl1	80.9223	-0.532021	0.220557	-2.41217	0.0158578	0.260577	Oct6WT	day0
Zfp37	120.799	-0.395495	0.164011	-2.41138	0.0158921	0.260858	Oct6WT	day0
Zfp809	161.795	-0.447007	0.185468	-2.41016	0.0159455	0.261451	Oct6WT	day0
Paxbp1	334.374	-0.484228	0.200978	-2.40936	0.0159807	0.26155	Oct6WT	day0
Gab2	349.343	0.244202	0.10137	2.40901	0.0159957	0.26155	Oct6WT	day0
Ptar1	104.91	-0.58649	0.243474	-2.40884	0.0160034	0.26155	Oct6WT	day0
Acbd5	521.863	-0.245807	0.102128	-2.40685	0.0160909	0.262696	Oct6WT	day0
Gp1bb	10.9867	1.11453	0.463241	2.40595	0.0161304	0.263058	Oct6WT	day0
Nup54	247.574	0.28851	0.119974	2.40476	0.016183	0.26341	Oct6WT	day0
Yaf2	282.975	-0.250233	0.104061	-2.40468	0.0161868	0.26341	Oct6WT	day0
Tubb3	678.924	0.519038	0.215988	2.40309	0.0162574	0.264274	Oct6WT	day0
Zfp207	1976.81	0.159777	0.0665558	2.40064	0.0163662	0.265758	Oct6WT	day0
Anks3	199.848	-0.295523	0.123182	-2.39909	0.016436	0.266035	Oct6WT	day0
Elavl2	75.7151	-0.575004	0.239645	-2.3994	0.0164219	0.266035	Oct6WT	day0
Stxbp6	62.5412	-0.64782	0.270011	-2.39924	0.0164293	0.266035	Oct6WT	day0
Ipo5	2857.53	0.1921	0.0801176	2.39772	0.0164974	0.266743	Oct6WT	day0
Atrx	3713.16	-0.220558	0.0920339	-2.39648	0.0165532	0.267107	Oct6WT	day0
Mrpl34	160.259	0.411727	0.171808	2.39644	0.0165552	0.267107	Oct6WT	day0
Plagl1	2095.47	-0.525782	0.219525	-2.39509	0.0166163	0.267238	Oct6WT	day0
Zswim5	31.1418	-0.882101	0.368287	-2.39514	0.0166138	0.267238	Oct6WT	day0
Gm8113	706.724	-0.293911	0.122679	-2.39577	0.0165855	0.267238	Oct6WT	day0
Ndnf	112.179	-0.521675	0.217944	-2.39362	0.016683	0.268026	Oct6WT	day0
Lrrc8b	270.423	0.489746	0.204784	2.39152	0.0167788	0.268114	Oct6WT	day0
L3mbtl2	268.086	0.371004	0.155117	2.39177	0.0167672	0.268114	Oct6WT	day0
Slc16a5	7.32903	1.66603	0.696352	2.39251	0.0167335	0.268114	Oct6WT	day0
5430403G16Rik	65.4842	-0.672196	0.281068	-2.39158	0.0167762	0.268114	Oct6WT	day0
Pgk1	8594.75	0.205486	0.0859355	2.39117	0.0167948	0.268114	Oct6WT	day0
Ipo11	426.524	0.206638	0.0863628	2.39267	0.0167261	0.268114	Oct6WT	day0
Psme2b	18.4099	-1.24609	0.521325	-2.39024	0.0168372	0.268508	Oct6WT	day0
Spin4	240.26	0.28054	0.117532	2.38693	0.0169896	0.269541	Oct6WT	day0
Gm3636	41.5902	-0.636409	0.266491	-2.38811	0.0169355	0.269541	Oct6WT	day0
Colec10	42.8975	-1.80559	0.756495	-2.38678	0.0169966	0.269541	Oct6WT	day0
Fgl2	31.3752	1.26822	0.531488	2.38616	0.0170254	0.269541	Oct6WT	day0
Tnpo3	1171.95	0.266869	0.11179	2.38724	0.0169755	0.269541	Oct6WT	day0
Nit1	214.953	-0.373325	0.156456	-2.38613	0.0170266	0.269541	Oct6WT	day0
Gm15674	79.936	-0.923167	0.386853	-2.38635	0.0170165	0.269541	Oct6WT	day0
Pde7a	358.912	-0.281908	0.118182	-2.38537	0.0170618	0.269815	Oct6WT	day0
Fam199x	360.975	-0.206547	0.0866075	-2.38486	0.0170855	0.269908	Oct6WT	day0
Gm10474	8.13875	-1.87245	0.785687	-2.3832	0.017163	0.27085	Oct6WT	day0
Ezh2	416.753	0.299507	0.125853	2.37981	0.0173214	0.273065	Oct6WT	day0
Klhl1	24.437	1.7931	0.753604	2.37936	0.0173426	0.273115	Oct6WT	day0
Nol10	327.522	0.244801	0.102962	2.37758	0.0174265	0.27415	Oct6WT	day0
Fut9	161.252	-1.42185	0.598865	-2.37424	0.0175851	0.275785	Oct6WT	day0
Ccdc34	180.521	0.289346	0.121852	2.37457	0.0175693	0.275785	Oct6WT	day0
Mad2l2	106.941	0.416838	0.175547	2.37451	0.0175724	0.275785	Oct6WT	day0
Ythdf3	1271.51	-0.188638	0.0794849	-2.37325	0.0176323	0.27624	Oct6WT	day0
Gm13151	97.1444	1.41698	0.597294	2.37233	0.0176764	0.276643	Oct6WT	day0
Mrps26	290.642	-0.26204	0.11052	-2.37097	0.0177415	0.277376	Oct6WT	day0
E130308A19Rik	109.61	-0.504307	0.212776	-2.37013	0.0177818	0.277719	Oct6WT	day0
Ccdc6	859.255	0.150281	0.0634386	2.36892	0.0178401	0.278055	Oct6WT	day0
Ccdc90b	228.638	-0.29127	0.122945	-2.3691	0.0178313	0.278055	Oct6WT	day0
Nup43	123.326	0.508681	0.214806	2.3681	0.0178799	0.278389	Oct6WT	day0
Add3	1019.98	-0.291284	0.123055	-2.3671	0.0179282	0.278757	Oct6WT	day0
Usf2	497.393	0.208335	0.0880269	2.36672	0.0179465	0.278757	Oct6WT	day0
Pcdh7	1836.28	-0.347939	0.147029	-2.36647	0.0179588	0.278757	Oct6WT	day0
Smarcc2	1182.91	-0.168614	0.0712719	-2.36578	0.0179919	0.278776	Oct6WT	day0
Cadm2	171.353	-0.474656	0.200706	-2.36493	0.0180337	0.278776	Oct6WT	day0
Hsdl2	234.603	-0.261193	0.110429	-2.36526	0.0180174	0.278776	Oct6WT	day0
Farsb	588.727	0.230871	0.0976015	2.36545	0.0180084	0.278776	Oct6WT	day0
Ap3s1	1140.06	0.280763	0.118767	2.36397	0.0180801	0.278923	Oct6WT	day0
Tnrc6b	1020.14	-0.241032	0.101957	-2.36405	0.0180763	0.278923	Oct6WT	day0
Mrps18c	189.349	0.311749	0.131904	2.36344	0.018106	0.279039	Oct6WT	day0
Cxxc4	44.7597	-0.870056	0.368356	-2.362	0.0181766	0.279407	Oct6WT	day0
Tmem238	65.1385	-0.78961	0.334284	-2.36209	0.0181721	0.279407	Oct6WT	day0
Vapa	1047.36	0.299948	0.126998	2.36182	0.0181852	0.279407	Oct6WT	day0
Ptgir	8.88389	1.26477	0.535817	2.36045	0.0182529	0.280161	Oct6WT	day0
Pex2	438.268	0.190466	0.0807182	2.35965	0.0182923	0.280482	Oct6WT	day0
Map3k12	239.544	-0.466797	0.197883	-2.35895	0.0183268	0.280726	Oct6WT	day0
Crebzf	499.721	-0.420948	0.178589	-2.35707	0.0184195	0.281862	Oct6WT	day0
Plekhh1	202.36	1.19728	0.508143	2.35618	0.0184637	0.282253	Oct6WT	day0
Tex11	20.0386	-1.84837	0.784834	-2.35511	0.0185172	0.282785	Oct6WT	day0
Nav3	337.496	0.37074	0.157471	2.35433	0.0185559	0.28309	Oct6WT	day0
Cacna2d1	642.253	-0.227671	0.0967484	-2.35323	0.018611	0.283645	Oct6WT	day0
Ascc3	973.253	-0.255982	0.108938	-2.3498	0.0187835	0.285985	Oct6WT	day0
Prlr	61.2291	-1.28739	0.548083	-2.3489	0.0188289	0.286388	Oct6WT	day0
Scai	295.257	-0.299289	0.127507	-2.34723	0.0189137	0.287102	Oct6WT	day0
Arl5a	1127.11	-0.248396	0.105812	-2.34753	0.0188982	0.287102	Oct6WT	day0
Pggt1b	236.152	-0.286433	0.122137	-2.34517	0.0190182	0.288031	Oct6WT	day0
Ptplb	207.728	-0.3796	0.161909	-2.34453	0.0190511	0.288031	Oct6WT	day0
Nabp1	485.76	0.306417	0.130657	2.34521	0.0190166	0.288031	Oct6WT	day0
Meg3	2010.74	-0.264802	0.11294	-2.34463	0.0190461	0.288031	Oct6WT	day0
Kbtbd7	85.0285	-0.486786	0.207754	-2.34309	0.019125	0.288859	Oct6WT	day0
Phkb	374.116	-0.253175	0.108078	-2.34252	0.0191538	0.289007	Oct6WT	day0
Cdca7	209.803	0.403458	0.172287	2.34177	0.0191925	0.289301	Oct6WT	day0
Lingo1	34.3968	0.639376	0.273087	2.34129	0.0192175	0.28939	Oct6WT	day0
Dcun1d3	301.877	-0.317528	0.135654	-2.34072	0.0192467	0.289543	Oct6WT	day0
Pbrm1	1264.47	-0.21867	0.093443	-2.34014	0.0192765	0.289703	Oct6WT	day0
1700020L24Rik	38.8269	-1.36068	0.581603	-2.33953	0.0193079	0.289886	Oct6WT	day0
Gm12289	7.88319	-1.66939	0.713967	-2.33819	0.0193774	0.290641	Oct6WT	day0
Impact	1403.88	-0.212112	0.09076	-2.33706	0.0194359	0.291231	Oct6WT	day0
Abca8a	9.14345	1.59704	0.684012	2.33482	0.019553	0.292117	Oct6WT	day0
Aurkb	263.198	0.424275	0.181702	2.335	0.0195432	0.292117	Oct6WT	day0
2007-09-01	3585.46	-0.125468	0.0537277	-2.33526	0.0195299	0.292117	Oct6WT	day0
Bbx	667.829	-0.260471	0.111593	-2.33412	0.0195894	0.292149	Oct6WT	day0
Luc7l2	1837.09	-0.213961	0.0916842	-2.33367	0.019613	0.292149	Oct6WT	day0
Nedd4l	384.522	0.321393	0.137718	2.33371	0.019611	0.292149	Oct6WT	day0
Tead4	201.865	0.593248	0.254266	2.33318	0.0196386	0.292242	Oct6WT	day0
Ears2	81.3705	0.477724	0.20483	2.33229	0.0196854	0.292651	Oct6WT	day0
Gm15462	31.7381	-0.817746	0.35072	-2.33162	0.0197208	0.29289	Oct6WT	day0
Metap2	1710.36	0.179152	0.0769041	2.32956	0.0198296	0.294217	Oct6WT	day0
Hnrnpc	1928.38	0.178148	0.0765022	2.32866	0.019877	0.294632	Oct6WT	day0
Tuft1	206.218	0.342939	0.147527	2.32458	0.0200943	0.297339	Oct6WT	day0
Smap1	580.525	0.257478	0.11082	2.32338	0.0201586	0.297339	Oct6WT	day0
Impad1	2465.19	-0.16975	0.0730728	-2.32303	0.0201776	0.297339	Oct6WT	day0
Ctnnbip1	166.825	0.306971	0.132062	2.32444	0.0201018	0.297339	Oct6WT	day0
Ptpdc1	279.992	-0.345041	0.148497	-2.32355	0.0201494	0.297339	Oct6WT	day0
Nfix	721.013	-0.18504	0.0796267	-2.32384	0.0201339	0.297339	Oct6WT	day0
Gm15013	6836.32	-0.161385	0.0694966	-2.32219	0.0202225	0.297711	Oct6WT	day0
Clcn2	209.741	-0.481022	0.207213	-2.32139	0.020266	0.298062	Oct6WT	day0
Man1a2	1330.83	0.171159	0.0737838	2.31974	0.0203549	0.299079	Oct6WT	day0
Zfp534	141.657	-1.11459	0.480677	-2.31879	0.0204065	0.299247	Oct6WT	day0
Lrrk2	557.441	-0.39764	0.171512	-2.31844	0.0204257	0.299247	Oct6WT	day0
RP23-32A8.1	231.685	-0.302679	0.130517	-2.31908	0.0203908	0.299247	Oct6WT	day0
Ispd	164.41	0.35165	0.151715	2.31784	0.0204582	0.299433	Oct6WT	day0
Rad18	192.797	0.406846	0.17582	2.31399	0.0206682	0.301924	Oct6WT	day0
RP24-388H6.6	29.3856	1.14039	0.492812	2.31404	0.0206655	0.301924	Oct6WT	day0
Lmo4	507.954	-0.325888	0.140948	-2.31211	0.0207714	0.303138	Oct6WT	day0
Wee1	136.672	0.355849	0.153998	2.31074	0.0208472	0.30377	Oct6WT	day0
Zfp345	16.9269	-1.44689	0.626197	-2.3106	0.0208548	0.30377	Oct6WT	day0
Gm15614	15.0947	-1.61996	0.701441	-2.30947	0.0209174	0.304376	Oct6WT	day0
Rad21	1329.59	0.210656	0.0912278	2.30912	0.0209367	0.304376	Oct6WT	day0
L1td1	590.987	1.21024	0.524379	2.30794	0.0210022	0.305036	Oct6WT	day0
2900089D17Rik	11.5151	-1.47729	0.640747	-2.30557	0.0211344	0.306662	Oct6WT	day0
Emd	533.606	0.159833	0.0693569	2.30449	0.0211949	0.307246	Oct6WT	day0
Htr2c	6.61086	1.80808	0.784918	2.30353	0.021249	0.307263	Oct6WT	day0
Nbea	1341.72	-0.239555	0.104001	-2.30339	0.0212571	0.307263	Oct6WT	day0
RP23-14P23.9	16.8797	1.76196	0.764728	2.30404	0.0212207	0.307263	Oct6WT	day0
1700037H04Rik	426.91	0.388761	0.168857	2.30231	0.0213174	0.307842	Oct6WT	day0
Iffo1	182.092	-0.343182	0.149096	-2.30175	0.0213491	0.308005	Oct6WT	day0
Golph3l	371.778	0.499871	0.217317	2.30019	0.0214375	0.308399	Oct6WT	day0
Hectd1	3942.71	-0.334621	0.145434	-2.30084	0.0214004	0.308399	Oct6WT	day0
Dync1li1	914.054	0.174198	0.0757203	2.30054	0.0214174	0.308399	Oct6WT	day0
Pard3b	111.808	0.399738	0.173878	2.29896	0.0215071	0.309106	Oct6WT	day0
Ubr3	1456.03	0.113903	0.0495809	2.29732	0.0216004	0.30979	Oct6WT	day0
Pole4	231.768	0.286342	0.124618	2.29776	0.0215756	0.30979	Oct6WT	day0
Apoo	139.622	0.346527	0.150872	2.29683	0.0216287	0.30979	Oct6WT	day0
Pus7	324.199	0.259685	0.113069	2.29669	0.0216366	0.30979	Oct6WT	day0
Nup210l	15.7529	-1.05645	0.460354	-2.29488	0.0217402	0.310686	Oct6WT	day0
Psph	242.673	0.270529	0.117878	2.29499	0.0217334	0.310686	Oct6WT	day0
Chst7	81.6965	-0.442744	0.193007	-2.29393	0.0217945	0.311168	Oct6WT	day0
Syap1	434.429	-0.214128	0.093378	-2.29313	0.0218407	0.311499	Oct6WT	day0
Psmd10	230.592	0.277876	0.121194	2.29281	0.0218588	0.311499	Oct6WT	day0
Ahnak	16879.9	-0.330604	0.144231	-2.29218	0.0218952	0.311724	Oct6WT	day0
Zfp933	52.5621	-0.621501	0.271349	-2.29041	0.0219977	0.312889	Oct6WT	day0
Gsk3b	1823.4	0.179103	0.0782557	2.28869	0.0220976	0.314014	Oct6WT	day0
Ppp1r3b	190.594	-0.391837	0.171298	-2.28746	0.0221692	0.314736	Oct6WT	day0
Slc25a46	763.274	0.158475	0.0693202	2.28613	0.0222464	0.314946	Oct6WT	day0
Akap9	801.275	-0.192597	0.0842276	-2.28663	0.0222176	0.314946	Oct6WT	day0
Mical3	256.817	-0.286447	0.125292	-2.28624	0.0222402	0.314946	Oct6WT	day0
Adamts7	725.365	0.418922	0.183331	2.28505	0.0223097	0.315547	Oct6WT	day0
BC005561	144.497	-0.404901	0.177229	-2.28463	0.0223346	0.315604	Oct6WT	day0
St7	191.605	0.317328	0.138974	2.28336	0.0224089	0.315769	Oct6WT	day0
Cmtm7	440.63	0.301774	0.132146	2.28364	0.0223927	0.315769	Oct6WT	day0
Satb2	178.372	0.623364	0.272962	2.2837	0.0223892	0.315769	Oct6WT	day0
Ap4e1	152.894	-0.316769	0.138781	-2.28251	0.0224592	0.316184	Oct6WT	day0
Igj	13.4449	1.78625	0.783274	2.28049	0.0225784	0.316684	Oct6WT	day0
Acp6	446.097	0.443247	0.194311	2.28112	0.0225412	0.316684	Oct6WT	day0
Stx11	169.95	0.371281	0.162754	2.28125	0.0225339	0.316684	Oct6WT	day0
Mtx3	138.886	-0.34659	0.151957	-2.28084	0.022558	0.316684	Oct6WT	day0
Ttc26	66.2593	-0.478976	0.210092	-2.27984	0.0226171	0.316933	Oct6WT	day0
RP23-268A12.1	10.2222	-1.79106	0.785946	-2.27885	0.0226757	0.317413	Oct6WT	day0
Boc	218.689	0.23672	0.10389	2.27856	0.0226933	0.317413	Oct6WT	day0
Taf8	147.57	-0.324871	0.142627	-2.27776	0.0227407	0.317782	Oct6WT	day0
Glt8d2	55.3924	-0.674661	0.296277	-2.27713	0.0227783	0.318014	Oct6WT	day0
Gmnn	151.507	0.403031	0.177132	2.27532	0.0228868	0.319234	Oct6WT	day0
Bard1	140.554	0.39616	0.174168	2.27459	0.0229303	0.31933	Oct6WT	day0
Phf3	1367.67	-0.236076	0.103808	-2.27415	0.022957	0.31933	Oct6WT	day0
Plxna3	166.028	-0.345931	0.152095	-2.27444	0.0229396	0.31933	Oct6WT	day0
Ran	3410.53	0.155632	0.0684527	2.27357	0.0229922	0.319525	Oct6WT	day0
Zfp932	178.364	-0.402232	0.177	-2.2725	0.0230564	0.319844	Oct6WT	day0
Ube2r2	968.116	-0.175885	0.0773979	-2.27248	0.0230573	0.319844	Oct6WT	day0
Tmem47	788.388	-0.435841	0.191826	-2.27206	0.0230826	0.319901	Oct6WT	day0
Fam65a	855.444	0.194012	0.0854422	2.27068	0.0231666	0.320478	Oct6WT	day0
RP24-351P4.1	7.87642	-1.47455	0.649356	-2.2708	0.0231594	0.320478	Oct6WT	day0
Eif5a	4024.73	0.216844	0.0955369	2.26974	0.0232233	0.320969	Oct6WT	day0
Glrx5	474.732	0.226894	0.0999823	2.26934	0.0232478	0.321015	Oct6WT	day0
Zfp605	112.836	-0.804982	0.35511	-2.26685	0.0233991	0.32281	Oct6WT	day0
Ugt2b35	10.0204	-1.68717	0.744598	-2.26588	0.0234588	0.323338	Oct6WT	day0
Ndufb3	500.202	0.214213	0.0945559	2.26546	0.0234843	0.323395	Oct6WT	day0
Ankrd12	523.495	-0.449652	0.198518	-2.26505	0.0235099	0.323453	Oct6WT	day0
RP23-228G18.6	79.1755	-1.073	0.473932	-2.26403	0.023572	0.324013	Oct6WT	day0
Zfp687	411.718	-0.205446	0.0908248	-2.262	0.0236973	0.325086	Oct6WT	day0
Zyg11a	25.475	-1.45181	0.641724	-2.26236	0.0236749	0.325086	Oct6WT	day0
Ndufs1	1180.45	0.191238	0.084554	2.26172	0.0237145	0.325086	Oct6WT	day0
Hcrtr2	10.1188	1.77481	0.785311	2.26001	0.0238204	0.325653	Oct6WT	day0
Prl7c1	10.35	1.17929	0.521754	2.26024	0.0238066	0.325653	Oct6WT	day0
Wwtr1	1803.28	0.184225	0.0815093	2.26017	0.0238107	0.325653	Oct6WT	day0
Stx16	546.319	-0.244606	0.108261	-2.25941	0.023858	0.325872	Oct6WT	day0
Trappc6b	359.566	-0.319351	0.141405	-2.25842	0.0239197	0.326185	Oct6WT	day0
Wdr75	488.035	0.254007	0.112492	2.258	0.0239455	0.326185	Oct6WT	day0
Btbd10	505.406	0.18678	0.0827168	2.25807	0.0239415	0.326185	Oct6WT	day0
Pafah2	300.485	-0.297258	0.131842	-2.25465	0.024155	0.328447	Oct6WT	day0
RP24-188H2.3	8.5438	-1.76771	0.783935	-2.25492	0.0241384	0.328447	Oct6WT	day0
Ireb2	1256.66	-0.12998	0.0576818	-2.25339	0.0242345	0.329232	Oct6WT	day0
Mff	808.689	0.180041	0.0799502	2.25192	0.0243275	0.330199	Oct6WT	day0
Rdh11	518.631	0.204021	0.0906776	2.24997	0.0244511	0.33158	Oct6WT	day0
Arhgap20	59.02	-0.681672	0.303114	-2.2489	0.0245192	0.332037	Oct6WT	day0
Gm17655	33.4809	1.76553	0.785118	2.24875	0.0245287	0.332037	Oct6WT	day0
Wiz	631.055	-0.189471	0.0842767	-2.2482	0.0245632	0.332207	Oct6WT	day0
Gtf3a	204.081	0.257624	0.114636	2.24733	0.0246192	0.332374	Oct6WT	day0
Nr1d2	309.195	-0.35361	0.157347	-2.24732	0.0246195	0.332374	Oct6WT	day0
Gm14419	20.5554	-1.07815	0.480381	-2.24437	0.0248087	0.33463	Oct6WT	day0
Foxp4	430.109	-0.205834	0.0917779	-2.24274	0.0249135	0.335445	Oct6WT	day0
Rab7	4178.84	0.186903	0.0833328	2.24285	0.0249067	0.335445	Oct6WT	day0
Csgalnact1	315.035	0.635132	0.283454	2.24069	0.0250463	0.335697	Oct6WT	day0
Pgf	40.9519	0.79652	0.355581	2.24005	0.0250875	0.335697	Oct6WT	day0
Mier3	250.305	-0.302269	0.134899	-2.24071	0.0250451	0.335697	Oct6WT	day0
Itgb4	2659.5	0.775973	0.346313	2.24067	0.0250475	0.335697	Oct6WT	day0
Ebna1bp2	586.928	0.206176	0.0920297	2.24032	0.0250704	0.335697	Oct6WT	day0
Cpa4	14.3128	1.28382	0.572726	2.2416	0.0249875	0.335697	Oct6WT	day0
Loxl3	898.079	0.224049	0.0999363	2.24192	0.0249669	0.335697	Oct6WT	day0
Tmem42	16.0178	-1.01159	0.451684	-2.23959	0.0251176	0.335803	Oct6WT	day0
Sptssb	85.8417	-1.25573	0.560957	-2.23855	0.025185	0.336021	Oct6WT	day0
Arsj	117.438	0.400047	0.178727	2.23832	0.0252004	0.336021	Oct6WT	day0
Ube2c	538.559	0.313415	0.139985	2.23893	0.0251606	0.336021	Oct6WT	day0
Mtx2	651.414	0.215419	0.0962916	2.23715	0.0252764	0.33644	Oct6WT	day0
2610203C20Rik	972.988	-0.585327	0.261627	-2.23726	0.0252694	0.33644	Oct6WT	day0
Map3k2	556.089	-0.191641	0.0857099	-2.23593	0.0253563	0.337207	Oct6WT	day0
Psma2	1283.62	0.183606	0.0822019	2.23359	0.0255098	0.338357	Oct6WT	day0
Rgs17	53.4339	-0.525278	0.235162	-2.23369	0.0255036	0.338357	Oct6WT	day0
5830428H23Rik	54.783	-0.755461	0.338159	-2.23404	0.0254802	0.338357	Oct6WT	day0
Ptms	2082.59	0.173117	0.0775335	2.2328	0.025562	0.338564	Oct6WT	day0
Trove2	737.199	-0.428976	0.192135	-2.23268	0.0255701	0.338564	Oct6WT	day0
Igdcc4	366.584	-0.311422	0.139528	-2.23197	0.0256167	0.338884	Oct6WT	day0
Flnb	17035.4	0.320618	0.143768	2.23011	0.0257402	0.339923	Oct6WT	day0
Agpat4	672.372	0.282422	0.12664	2.23013	0.0257391	0.339923	Oct6WT	day0
Abi2	449.282	0.185126	0.0830729	2.22848	0.0258487	0.340169	Oct6WT	day0
Amfr	1775.05	0.143498	0.064393	2.22848	0.0258487	0.340169	Oct6WT	day0
Aldh3a1	3641.51	1.15991	0.520481	2.22853	0.025845	0.340169	Oct6WT	day0
Defb1	133.169	-1.44299	0.647275	-2.22933	0.0257919	0.340169	Oct6WT	day0
1110008P14Rik	142.346	-0.466544	0.209551	-2.2264	0.0259872	0.341687	Oct6WT	day0
Ate1	486.768	0.220886	0.0992266	2.22607	0.0260092	0.341687	Oct6WT	day0
Shmt2	868.328	0.228573	0.102738	2.22482	0.0260931	0.342491	Oct6WT	day0
Spink10	41.2784	1.21565	0.546695	2.22364	0.026173	0.342502	Oct6WT	day0
Stt3a	3781	0.262687	0.118112	2.22405	0.0261453	0.342502	Oct6WT	day0
Mest	397.348	-0.725087	0.326107	-2.22347	0.0261844	0.342502	Oct6WT	day0
Arf3	2538.93	-0.170465	0.0766415	-2.22418	0.0261362	0.342502	Oct6WT	day0
Cdc20	674.371	0.318979	0.143524	2.22248	0.0262508	0.343073	Oct6WT	day0
Zwilch	266.251	0.296234	0.133381	2.22096	0.0263534	0.34382	Oct6WT	day0
Serf2	1931.48	-0.124533	0.0560645	-2.22125	0.0263339	0.34382	Oct6WT	day0
Coq10b	316.77	-0.232609	0.104829	-2.21893	0.0264918	0.343848	Oct6WT	day0
BC022687	356.88	-0.326266	0.147035	-2.21898	0.0264884	0.343848	Oct6WT	day0
Cgn	143.475	0.910848	0.410478	2.21899	0.0264871	0.343848	Oct6WT	day0
Gm16286	1563.51	0.184402	0.0830834	2.21948	0.0264542	0.343848	Oct6WT	day0
E2f6	359.053	0.243676	0.109752	2.22023	0.0264031	0.343848	Oct6WT	day0
Prkaa1	681.607	-0.202396	0.0911514	-2.22043	0.0263893	0.343848	Oct6WT	day0
Glmp	1566.93	-0.144748	0.0652511	-2.21833	0.0265325	0.344081	Oct6WT	day0
Snx12	661.111	0.177634	0.0801988	2.21492	0.0267659	0.344504	Oct6WT	day0
Cdh11	4946.28	-0.710225	0.320375	-2.21686	0.0266329	0.344504	Oct6WT	day0
Srsf10	1078.12	-0.23065	0.104075	-2.21618	0.0266792	0.344504	Oct6WT	day0
Nfia	160.728	-0.356955	0.161164	-2.21486	0.02677	0.344504	Oct6WT	day0
Pspc1	583.709	0.181609	0.0819931	2.21493	0.0267649	0.344504	Oct6WT	day0
Mylip	104.445	-0.329079	0.14842	-2.21722	0.0266081	0.344504	Oct6WT	day0
RP23-4E15.1	5.56103	-1.73953	0.785026	-2.21589	0.0266988	0.344504	Oct6WT	day0
Ido2	41.5272	-1.34265	0.605685	-2.21675	0.0266401	0.344504	Oct6WT	day0
Gng12	2219.18	-0.2271	0.102502	-2.21557	0.0267208	0.344504	Oct6WT	day0
Nck1	481.216	0.183994	0.0831341	2.21322	0.0268824	0.345657	Oct6WT	day0
Bola1	72.3385	0.600672	0.271553	2.21199	0.0269674	0.346455	Oct6WT	day0
Alg10b	645.627	-0.181763	0.0822289	-2.21045	0.0270741	0.347532	Oct6WT	day0
Pot1a	301.27	0.284479	0.128741	2.2097	0.0271262	0.34761	Oct6WT	day0
Gm21814	23.767	-1.70067	0.769566	-2.20991	0.0271113	0.34761	Oct6WT	day0
Rheb	667.774	0.176526	0.0799066	2.20915	0.0271643	0.347804	Oct6WT	day0
Cnksr2	144.864	-0.500597	0.226648	-2.20869	0.027196	0.347916	Oct6WT	day0
Msln	1313.02	0.839127	0.38004	2.208	0.0272446	0.348243	Oct6WT	day0
Supt20	175.61	-0.307277	0.139201	-2.20743	0.0272843	0.348456	Oct6WT	day0
4930558J18Rik	16.2288	1.07722	0.488206	2.20649	0.0273499	0.348741	Oct6WT	day0
Ddhd1	305.256	0.577978	0.26195	2.20645	0.0273527	0.348741	Oct6WT	day0
Esr1	31.2425	0.82663	0.375006	2.20431	0.0275025	0.349767	Oct6WT	day0
Bmpr1a	1076.14	-0.158818	0.0720453	-2.20441	0.0274953	0.349767	Oct6WT	day0
Creg1	335.919	0.298164	0.135234	2.2048	0.027468	0.349767	Oct6WT	day0
Shroom2	659.451	0.497293	0.225751	2.20284	0.0276061	0.34978	Oct6WT	day0
Cbx2	109.865	0.404749	0.183783	2.20233	0.0276422	0.34978	Oct6WT	day0
Rara	259.392	-0.271172	0.123112	-2.20265	0.0276194	0.34978	Oct6WT	day0
Smagp	30.2412	-1.31783	0.598362	-2.20239	0.0276375	0.34978	Oct6WT	day0
Iqgap2	429.474	0.453227	0.205707	2.20327	0.0275755	0.34978	Oct6WT	day0
Ptger4	60.5309	0.54598	0.247905	2.20237	0.0276389	0.34978	Oct6WT	day0
Gm14818	7.69943	1.4314	0.650399	2.2008	0.0277503	0.350016	Oct6WT	day0
Nap1l3	18.3422	-0.77995	0.354336	-2.20116	0.0277246	0.350016	Oct6WT	day0
Camkk1	43.6691	-0.554856	0.252033	-2.20152	0.0276989	0.350016	Oct6WT	day0
Pex5l	92.828	0.482586	0.219286	2.20072	0.0277558	0.350016	Oct6WT	day0
6430562O15Rik	8.43788	1.2843	0.583658	2.20043	0.0277765	0.350016	Oct6WT	day0
Ncapd3	283.415	0.272211	0.123774	2.19925	0.0278604	0.350199	Oct6WT	day0
Gmnc	14.8308	-1.70998	0.777426	-2.19954	0.0278394	0.350199	Oct6WT	day0
Ifngr2	446.515	-0.264742	0.12037	-2.19941	0.027849	0.350199	Oct6WT	day0
Hk2	969.166	0.365763	0.166399	2.19811	0.0279416	0.350928	Oct6WT	day0
Kif3a	493.196	0.246176	0.112076	2.19651	0.0280555	0.351483	Oct6WT	day0
Btbd7	748.037	0.201723	0.0918139	2.19709	0.028014	0.351483	Oct6WT	day0
Arglu1	383.573	-0.233121	0.106124	-2.1967	0.028042	0.351483	Oct6WT	day0
Erc1	680.969	0.212354	0.0966933	2.19616	0.0280804	0.351504	Oct6WT	day0
Dtx3	489.018	-0.240559	0.109566	-2.19557	0.0281231	0.351747	Oct6WT	day0
Gm27010	10.5488	-1.49723	0.682446	-2.19392	0.0282414	0.352936	Oct6WT	day0
Serpinb1a	115.179	0.690521	0.315301	2.19004	0.0285214	0.355745	Oct6WT	day0
Adamts19	6.16548	1.59832	0.729756	2.19021	0.0285089	0.355745	Oct6WT	day0
Gss	655.272	-0.267871	0.122379	-2.18886	0.0286072	0.355745	Oct6WT	day0
Ltn1	888.656	-0.235352	0.107498	-2.18936	0.028571	0.355745	Oct6WT	day0
Katnb1	211.457	0.345699	0.157867	2.18981	0.0285382	0.355745	Oct6WT	day0
Grm3	21.3502	-1.6807	0.767773	-2.18905	0.0285931	0.355745	Oct6WT	day0
Agps	1188.23	0.212789	0.0973227	2.18643	0.0287842	0.357171	Oct6WT	day0
Mars2	391.043	0.204058	0.0933307	2.1864	0.0287866	0.357171	Oct6WT	day0
Fam210b	171.433	0.320765	0.146715	2.18631	0.0287927	0.357171	Oct6WT	day0
S100a7a	26.478	1.20826	0.552728	2.18599	0.0288166	0.357175	Oct6WT	day0
Nuak2	152.191	0.761188	0.348507	2.18414	0.0289521	0.357781	Oct6WT	day0
Fundc2	564.478	0.185321	0.0848596	2.18386	0.0289727	0.357781	Oct6WT	day0
Kif11	563.435	-0.306263	0.140208	-2.18434	0.028937	0.357781	Oct6WT	day0
Ift22	117.311	-0.414279	0.189637	-2.18459	0.0289186	0.357781	Oct6WT	day0
Xcr1	10.8503	1.33424	0.610997	2.18371	0.0289837	0.357781	Oct6WT	day0
Fam184a	18.895	-1.12502	0.515804	-2.1811	0.0291763	0.359865	Oct6WT	day0
Kctd18	168.978	-0.351478	0.161226	-2.18003	0.0292552	0.360201	Oct6WT	day0
Npepps	1296.24	0.140538	0.064476	2.17969	0.0292802	0.360201	Oct6WT	day0
Ppp3cc	68.3564	0.467051	0.214298	2.17944	0.0292988	0.360201	Oct6WT	day0
Birc2	235.273	-0.248667	0.114057	-2.18019	0.0292431	0.360201	Oct6WT	day0
Timm21	104.391	0.407745	0.18714	2.17882	0.0293447	0.360473	Oct6WT	day0
Rab3ip	428.868	-0.369612	0.169732	-2.17763	0.0294338	0.361274	Oct6WT	day0
Tnks2	2899.69	0.157616	0.0724059	2.17683	0.0294931	0.361708	Oct6WT	day0
Plcb4	205.462	-0.439639	0.201996	-2.17647	0.0295201	0.361747	Oct6WT	day0
Rab36	41.6427	-0.714188	0.328224	-2.17591	0.0295617	0.361963	Oct6WT	day0
Rab28	403.945	0.19331	0.0888828	2.17488	0.0296389	0.362616	Oct6WT	day0
4732440D04Rik	31.7792	-0.652266	0.299973	-2.17441	0.0296742	0.362686	Oct6WT	day0
Cd200r3	104.278	1.14658	0.527365	2.17417	0.0296926	0.362686	Oct6WT	day0
Bid	325.211	0.475584	0.218804	2.17356	0.029738	0.362834	Oct6WT	day0
Gm10719	8.13094	-1.69447	0.779651	-2.17337	0.0297527	0.362834	Oct6WT	day0
Hsd17b4	747.585	0.163084	0.0750485	2.17304	0.029777	0.362838	Oct6WT	day0
Capza2	1966.78	0.17205	0.079237	2.17134	0.0299058	0.364115	Oct6WT	day0
Mphosph8	458.703	-0.281411	0.129649	-2.17056	0.0299647	0.364246	Oct6WT	day0
RP24-242E11.1	16.6548	1.66763	0.768266	2.17064	0.0299586	0.364246	Oct6WT	day0
Dok5	59.4374	-0.461273	0.212575	-2.16994	0.0300117	0.364343	Oct6WT	day0
Nacc1	1313.95	0.14673	0.0676234	2.16981	0.0300209	0.364343	Oct6WT	day0
5730405O15Rik	10.8695	-1.18639	0.547104	-2.16849	0.0301214	0.36527	Oct6WT	day0
Pkp4	520.929	0.267215	0.123263	2.16784	0.030171	0.365579	Oct6WT	day0
Car2	149.521	0.888998	0.410171	2.16739	0.0302055	0.365703	Oct6WT	day0
Morc3	454.437	-0.208635	0.0962985	-2.16655	0.0302694	0.366185	Oct6WT	day0
Rb1cc1	1205.45	0.218369	0.100853	2.16521	0.0303718	0.367047	Oct6WT	day0
Asah2	203.005	-0.259143	0.119698	-2.16498	0.0303892	0.367047	Oct6WT	day0
Eif2s2	4549.02	0.156588	0.0723493	2.16434	0.0304386	0.367351	Oct6WT	day0
Ttll7	192.322	-0.406343	0.187828	-2.16338	0.0305123	0.367818	Oct6WT	day0
Anp32e	1109.85	0.146362	0.0676599	2.1632	0.0305259	0.367818	Oct6WT	day0
Zfp146	404.161	-0.187503	0.0867118	-2.16238	0.0305893	0.368288	Oct6WT	day0
Sptlc2	1179.62	0.142683	0.0660049	2.1617	0.030641	0.368324	Oct6WT	day0
Scamp2	544.518	-0.194685	0.0900528	-2.1619	0.030626	0.368324	Oct6WT	day0
Thsd1	203.82	-0.479603	0.221947	-2.16089	0.0307037	0.368493	Oct6WT	day0
Ezr	1529.56	0.290014	0.134202	2.16103	0.0306934	0.368493	Oct6WT	day0
Rybp	607.067	0.238056	0.110218	2.15986	0.0307835	0.368574	Oct6WT	day0
Vezt	270.09	-0.314539	0.145596	-2.16035	0.0307452	0.368574	Oct6WT	day0
Vps16	522.544	0.192666	0.0892011	2.1599	0.0307803	0.368574	Oct6WT	day0
Ccl7	1079.22	0.769104	0.356331	2.1584	0.0308968	0.369638	Oct6WT	day0
Stub1	913.141	0.13493	0.0625327	2.15775	0.0309474	0.369951	Oct6WT	day0
Gm5784	40.827	-0.976673	0.452719	-2.15735	0.0309785	0.36996	Oct6WT	day0
Gclm	379.714	0.247896	0.11492	2.15711	0.030997	0.36996	Oct6WT	day0
Ddx4	14.3872	-1.25899	0.583745	-2.15674	0.0310259	0.370013	Oct6WT	day0
Sart1	696.74	0.164438	0.0762787	2.15575	0.0311032	0.370642	Oct6WT	day0
Sesn3	326.825	-0.443944	0.206	-2.15507	0.0311564	0.370693	Oct6WT	day0
Gm16577	8.0485	-1.69235	0.785178	-2.15537	0.031133	0.370693	Oct6WT	day0
Scn3a	136.831	-0.760172	0.352898	-2.15409	0.0312334	0.371317	Oct6WT	day0
Cpsf2	637.194	0.156119	0.0725109	2.15304	0.0313153	0.371958	Oct6WT	day0
Vangl2	183.176	-0.332097	0.15431	-2.15215	0.0313857	0.371958	Oct6WT	day0
Spsb4	62.9278	0.743415	0.345409	2.15228	0.0313755	0.371958	Oct6WT	day0
Cct6a	1423.71	0.23572	0.109502	2.15266	0.0313457	0.371958	Oct6WT	day0
Fasn	4701.92	0.180486	0.0838785	2.15175	0.031417	0.372038	Oct6WT	day0
Zfp937	81.6376	-0.44339	0.206095	-2.15139	0.0314456	0.372086	Oct6WT	day0
Tpr	3822.74	-0.127034	0.0590597	-2.15094	0.031481	0.372117	Oct6WT	day0
Tchp	175.595	-0.406984	0.189231	-2.15073	0.0314974	0.372117	Oct6WT	day0
Klhl13	731.916	0.22397	0.104182	2.1498	0.0315711	0.372683	Oct6WT	day0
AI427809	29.8739	0.923381	0.429579	2.1495	0.0315945	0.372683	Oct6WT	day0
Qsox1	2636.24	-0.174776	0.0813249	-2.14911	0.0316253	0.372755	Oct6WT	day0
BC029722	242.533	-0.311534	0.144981	-2.14879	0.0316511	0.372769	Oct6WT	day0
Bag2	356.734	-0.260521	0.121337	-2.14708	0.0317866	0.373575	Oct6WT	day0
Epb4.1l2	2405.56	0.329967	0.153699	2.14684	0.0318056	0.373575	Oct6WT	day0
Hgsnat	551.138	0.197168	0.0918477	2.14669	0.0318183	0.373575	Oct6WT	day0
Socs6	1034.47	0.225675	0.105101	2.14722	0.0317756	0.373575	Oct6WT	day0
RP23-415C3.6	52.5667	1.18318	0.551723	2.14452	0.0319915	0.375317	Oct6WT	day0
Prosc	572.454	-0.184994	0.0862986	-2.14365	0.0320608	0.375764	Oct6WT	day0
Grik3	29.8859	1.24126	0.579103	2.14342	0.0320792	0.375764	Oct6WT	day0
Akirin1	715.007	-0.167385	0.0781847	-2.14089	0.0322832	0.377355	Oct6WT	day0
Ruvbl2	662.382	0.185872	0.0868015	2.14134	0.0322466	0.377355	Oct6WT	day0
Irgm1	1145.08	-0.646015	0.301763	-2.1408	0.0322898	0.377355	Oct6WT	day0
Tcirg1	728.612	-0.1855	0.0866856	-2.13992	0.0323613	0.377898	Oct6WT	day0
Depdc5	209.339	0.333069	0.155685	2.13938	0.0324052	0.378119	Oct6WT	day0
Maz	1045.01	-0.181531	0.0848916	-2.13839	0.0324851	0.378759	Oct6WT	day0
Acadm	386.255	-0.174399	0.0816051	-2.13712	0.0325886	0.379673	Oct6WT	day0
Sh3bp5	220.064	0.252367	0.118121	2.13651	0.0326375	0.379951	Oct6WT	day0
Dgat2	24.1889	0.85684	0.401125	2.13609	0.0326717	0.380057	Oct6WT	day0
Bet1	404.492	0.174019	0.0815523	2.13384	0.0328562	0.381909	Oct6WT	day0
Rtn2	46.6731	-0.426145	0.199806	-2.1328	0.0329413	0.382604	Oct6WT	day0
RP23-46L5.1	27.9343	-1.65934	0.778509	-2.13144	0.0330533	0.382814	Oct6WT	day0
Cdh12	18.907	-1.67281	0.784862	-2.13135	0.0330605	0.382814	Oct6WT	day0
Mpdu1	346.361	-0.260978	0.122421	-2.1318	0.0330231	0.382814	Oct6WT	day0
Ap2m1	2475.3	-0.0910329	0.0426981	-2.13201	0.0330058	0.382814	Oct6WT	day0
Haus5	117.652	0.443461	0.208199	2.12998	0.0331729	0.383693	Oct6WT	day0
Hsd3b2	206.722	-0.323657	0.151977	-2.12964	0.0332012	0.383693	Oct6WT	day0
Ubash3b	75.4403	0.582397	0.273529	2.1292	0.0332379	0.383693	Oct6WT	day0
Gpr179	193.991	-0.706663	0.331868	-2.12935	0.0332252	0.383693	Oct6WT	day0
Heatr2	299.749	0.258781	0.12158	2.12848	0.033297	0.384083	Oct6WT	day0
Cers6	888.99	-0.169732	0.0797616	-2.12799	0.0333379	0.384262	Oct6WT	day0
Gpr34	26.9389	1.58275	0.744104	2.12705	0.0334157	0.384633	Oct6WT	day0
Cmklr1	101.375	0.498144	0.234222	2.1268	0.0334367	0.384633	Oct6WT	day0
Rp1	23.469	-1.58712	0.746289	-2.12668	0.0334464	0.384633	Oct6WT	day0
Sbf2	811.918	0.149828	0.0704744	2.12599	0.0335038	0.385002	Oct6WT	day0
Lman2l	186.011	-0.327076	0.153964	-2.12437	0.0336394	0.385973	Oct6WT	day0
Rtn4r	13.6615	1.06331	0.500495	2.12451	0.0336274	0.385973	Oct6WT	day0
Col11a2	18.1594	-0.943769	0.444459	-2.12341	0.0337196	0.386352	Oct6WT	day0
Ccnyl1	738.81	0.22723	0.107014	2.12336	0.0337235	0.386352	Oct6WT	day0
Arl5b	402.189	-0.237052	0.111767	-2.12094	0.0339269	0.388388	Oct6WT	day0
Phf19	41.3269	0.72422	0.341615	2.11999	0.0340072	0.38879	Oct6WT	day0
Haus8	101.998	0.398912	0.188174	2.11991	0.0340133	0.38879	Oct6WT	day0
Rab3gap1	1692.91	0.210983	0.0996171	2.11794	0.0341803	0.390404	Oct6WT	day0
Elovl5	878.896	0.167187	0.0789656	2.11721	0.0342421	0.390606	Oct6WT	day0
Cyp2j9	122.364	0.414629	0.195874	2.11682	0.0342755	0.390606	Oct6WT	day0
Ndufb6	454.238	0.195417	0.0923035	2.11712	0.03425	0.390606	Oct6WT	day0
Serp1	1499.1	0.139191	0.0657766	2.11612	0.0343345	0.390984	Oct6WT	day0
Kdm5a	873.066	-0.245534	0.116068	-2.11544	0.0343928	0.391354	Oct6WT	day0
Bhlhe40	1398.62	0.270002	0.127721	2.11401	0.0345148	0.392133	Oct6WT	day0
Naa20	339.742	0.212527	0.100527	2.11413	0.0345039	0.392133	Oct6WT	day0
Yipf7	9.95752	1.21864	0.576538	2.11372	0.034539	0.392133	Oct6WT	day0
Ndufa2	580.907	-0.181014	0.0856851	-2.11255	0.0346395	0.392979	Oct6WT	day0
Zfp804a	47.128	-1.43248	0.678294	-2.11189	0.0346959	0.393092	Oct6WT	day0
Fkbp7	188.775	-0.232072	0.109903	-2.1116	0.0347205	0.393092	Oct6WT	day0
Higd1a	305.493	0.239732	0.113535	2.11152	0.0347274	0.393092	Oct6WT	day0
Plekhg1	140.712	-0.433044	0.20516	-2.11077	0.0347922	0.393532	Oct6WT	day0
Fcho1	25.1374	1.12334	0.532563	2.10931	0.0349175	0.394359	Oct6WT	day0
Nfyb	262.829	-0.249347	0.118198	-2.10957	0.0348953	0.394359	Oct6WT	day0
9430037G07Rik	21.115	-0.80749	0.383179	-2.10734	0.0350877	0.395986	Oct6WT	day0
Tpcn1	1137.08	0.169851	0.0806175	2.10688	0.0351282	0.396148	Oct6WT	day0
E130309D02Rik	199.722	0.344548	0.163767	2.1039	0.0353875	0.398775	Oct6WT	day0
Ghitm	3184	0.141286	0.0671763	2.10321	0.0354472	0.398854	Oct6WT	day0
Stim2	538.572	0.27706	0.131786	2.10234	0.0355233	0.398854	Oct6WT	day0
Slc4a3	248.002	-0.379959	0.18076	-2.10201	0.0355527	0.398854	Oct6WT	day0
Yipf6	333.006	-0.258696	0.12303	-2.1027	0.0354917	0.398854	Oct6WT	day0
Rab10	2057.19	0.121116	0.0576167	2.1021	0.0355449	0.398854	Oct6WT	day0
Ccdc112	54.3342	-0.463966	0.22071	-2.10215	0.0355403	0.398854	Oct6WT	day0
Zfp329	213.558	-0.364257	0.173363	-2.10113	0.0356299	0.399424	Oct6WT	day0
Sgpp1	275.093	-0.265853	0.126579	-2.10029	0.035703	0.399948	Oct6WT	day0
Ick	246.077	-0.224248	0.10684	-2.09891	0.035825	0.400425	Oct6WT	day0
Agbl5	90.1025	-0.342085	0.162977	-2.09898	0.0358183	0.400425	Oct6WT	day0
Vps54	632.872	0.163145	0.0777131	2.09933	0.035788	0.400425	Oct6WT	day0
Gm16344	112.544	-0.537798	0.256381	-2.09765	0.0359362	0.401372	Oct6WT	day0
Agpat6	982.438	0.233194	0.111199	2.09709	0.0359857	0.401628	Oct6WT	day0
Lysmd3	232.697	-0.388516	0.185482	-2.09462	0.0362044	0.401666	Oct6WT	day0
Btbd1	820.292	0.338916	0.161822	2.09437	0.0362272	0.401666	Oct6WT	day0
Cnrip1	207.248	0.271321	0.129429	2.0963	0.0360557	0.401666	Oct6WT	day0
Zfp316	144.652	-0.318161	0.151785	-2.09613	0.0360711	0.401666	Oct6WT	day0
Txlng	231.781	-0.445434	0.212683	-2.09436	0.036228	0.401666	Oct6WT	day0
Mrpl41	182.718	0.373495	0.17832	2.09452	0.0362133	0.401666	Oct6WT	day0
Nt5c3	143.03	0.340313	0.162468	2.09465	0.0362019	0.401666	Oct6WT	day0
Akap1	634.859	0.238426	0.113828	2.09462	0.0362048	0.401666	Oct6WT	day0
Eml3	424.965	0.204424	0.0975967	2.09458	0.0362085	0.401666	Oct6WT	day0
Xkr6	23.5922	-0.86534	0.413401	-2.09322	0.0363293	0.402261	Oct6WT	day0
Pla2g4c	15.8419	-1.19993	0.573264	-2.09316	0.0363348	0.402261	Oct6WT	day0
Emp2	879.834	0.258094	0.123361	2.09218	0.036422	0.402637	Oct6WT	day0
Rab27b	119.741	-0.396579	0.189543	-2.0923	0.036412	0.402637	Oct6WT	day0
Tubgcp5	223.553	-0.255062	0.122	-2.09068	0.036557	0.403835	Oct6WT	day0
Tax1bp1	1725.34	-0.142513	0.0681773	-2.09033	0.0365882	0.403884	Oct6WT	day0
Acsm3	48.091	-0.890628	0.426187	-2.08976	0.0366397	0.404076	Oct6WT	day0
Crnkl1	309.872	-0.239133	0.114443	-2.08954	0.0366589	0.404076	Oct6WT	day0
Tk1	310.769	0.476107	0.227926	2.08886	0.03672	0.404455	Oct6WT	day0
Rrm2	1172.08	0.226803	0.108657	2.08734	0.0368577	0.404525	Oct6WT	day0
Cln6	190.605	0.349678	0.16755	2.08702	0.0368868	0.404525	Oct6WT	day0
Adcy8	23.2298	1.34046	0.64185	2.08843	0.0367591	0.404525	Oct6WT	day0
RP24-286H7.2	48.9248	-1.37636	0.659258	-2.08774	0.036821	0.404525	Oct6WT	day0
Zfp870	48.4654	0.57948	0.277585	2.08758	0.0368359	0.404525	Oct6WT	day0
BC004004	439.853	-0.217501	0.10421	-2.08713	0.0368763	0.404525	Oct6WT	day0
Cyp20a1	419.721	0.227017	0.108817	2.08622	0.0369587	0.40502	Oct6WT	day0
Mctp2	63.6909	-0.707363	0.339163	-2.08561	0.0370139	0.405332	Oct6WT	day0
Lsm10	94.6738	0.385275	0.184866	2.08408	0.0371528	0.406559	Oct6WT	day0
Ccdc162	11.8765	-1.1598	0.556808	-2.08294	0.0372563	0.407396	Oct6WT	day0
Nfkb2	576.729	0.206014	0.0989191	2.08265	0.0372833	0.407398	Oct6WT	day0
Grm4	12.405	1.38545	0.66586	2.0807	0.0374614	0.409048	Oct6WT	day0
Slc39a12	36.8331	1.28126	0.616041	2.07983	0.037541	0.409622	Oct6WT	day0
Swap70	942.487	0.190752	0.0917534	2.07896	0.0376212	0.410169	Oct6WT	day0
Pias2	824.438	0.141491	0.0680837	2.07819	0.0376922	0.410169	Oct6WT	day0
Fabp4	47.913	-0.760811	0.366315	-2.07693	0.0378079	0.410169	Oct6WT	day0
Spta1	171.022	0.515354	0.248069	2.07746	0.0377592	0.410169	Oct6WT	day0
Gmps	987.468	0.180554	0.0869183	2.07728	0.0377755	0.410169	Oct6WT	day0
Zscan29	154.874	-0.331077	0.159322	-2.07804	0.0377059	0.410169	Oct6WT	day0
Kif16b	350.172	-0.23582	0.113505	-2.07763	0.0377437	0.410169	Oct6WT	day0
Slc27a3	190.325	0.308398	0.148487	2.07693	0.037808	0.410169	Oct6WT	day0
Gm28379	7.87521	1.62131	0.780922	2.07615	0.0378799	0.410655	Oct6WT	day0
2810429I04Rik	64.5584	0.843021	0.406113	2.07583	0.0379101	0.410688	Oct6WT	day0
Hist1h2bq	13.1929	1.54446	0.744153	2.07546	0.0379435	0.410756	Oct6WT	day0
Mios	368.022	0.178401	0.085982	2.07486	0.0379994	0.411067	Oct6WT	day0
Mzt1	497.733	-0.218648	0.105403	-2.07441	0.0380412	0.411225	Oct6WT	day0
Rpgrip1l	170.024	-0.282191	0.136117	-2.07315	0.0381588	0.412202	Oct6WT	day0
Pip5k1c	1093.64	0.130425	0.0629433	2.0721	0.0382559	0.412368	Oct6WT	day0
B4galnt1	421.144	-0.161914	0.0781259	-2.07247	0.0382214	0.412368	Oct6WT	day0
2610528A11Rik	7.11543	-1.5353	0.740883	-2.07226	0.0382409	0.412368	Oct6WT	day0
Tmem98	341.052	-0.187959	0.0907361	-2.07149	0.0383132	0.412692	Oct6WT	day0
Tspan13	87.0747	-0.50702	0.245075	-2.06884	0.0385614	0.413885	Oct6WT	day0
Spon2	82.0275	0.83799	0.405109	2.06855	0.0385881	0.413885	Oct6WT	day0
Cysltr1	30.5318	1.58814	0.767258	2.06989	0.038463	0.413885	Oct6WT	day0
Map3k6	177.718	0.433274	0.209414	2.06898	0.0385479	0.413885	Oct6WT	day0
Ddx46	1070.27	-0.236824	0.114451	-2.06923	0.0385245	0.413885	Oct6WT	day0
Mdh1	1853.1	0.298057	0.144038	2.0693	0.0385183	0.413885	Oct6WT	day0
Armcx5	77.8572	0.51479	0.24895	2.06784	0.0386547	0.414039	Oct6WT	day0
Colgalt1	1438.99	-0.104224	0.0504169	-2.06725	0.038711	0.414039	Oct6WT	day0
Tradd	123.112	-0.355493	0.171965	-2.06724	0.0387118	0.414039	Oct6WT	day0
Sidt2	1710.48	-0.117213	0.0566846	-2.06782	0.0386571	0.414039	Oct6WT	day0
Pde3b	376.554	0.220582	0.106742	2.0665	0.0387808	0.414484	Oct6WT	day0
Cdca7l	76.4859	0.623273	0.301723	2.06571	0.038856	0.414994	Oct6WT	day0
Pnrc2	412.653	-0.269793	0.130688	-2.0644	0.03898	0.415483	Oct6WT	day0
Zic3	116.322	-0.547969	0.265406	-2.06465	0.0389565	0.415483	Oct6WT	day0
Naf1	321.861	0.202141	0.0979336	2.06406	0.0390116	0.415483	Oct6WT	day0
Cdc27	1091.76	-0.168232	0.0815044	-2.06409	0.0390093	0.415483	Oct6WT	day0
Piezo2	211.857	-0.441287	0.213857	-2.06347	0.0390684	0.415604	Oct6WT	day0
Ppp1r1c	6.24197	-1.61849	0.784393	-2.06337	0.0390779	0.415604	Oct6WT	day0
Mms22l	349.549	0.219777	0.106567	2.06234	0.0391755	0.416058	Oct6WT	day0
Lig4	153.822	-0.346702	0.168109	-2.06237	0.0391728	0.416058	Oct6WT	day0
Prx	178.894	0.456378	0.221369	2.06161	0.0392448	0.41621	Oct6WT	day0
Ip6k2	505.177	-0.344021	0.166864	-2.06169	0.0392372	0.41621	Oct6WT	day0
Tenm3	670.426	-0.353167	0.171338	-2.06123	0.0392815	0.416307	Oct6WT	day0
Pold1	303.895	0.29319	0.142285	2.06058	0.0393428	0.416665	Oct6WT	day0
Dnm3	62.9673	-0.600658	0.291632	-2.05964	0.0394329	0.417326	Oct6WT	day0
2300009A05Rik	74.6037	0.44132	0.21456	2.05686	0.0396996	0.418743	Oct6WT	day0
Grik1	45.1716	-0.448515	0.218079	-2.05667	0.0397182	0.418743	Oct6WT	day0
Rab6a	1836.27	0.2205	0.10722	2.05652	0.0397327	0.418743	Oct6WT	day0
Ogfod3	43.9993	0.605202	0.294194	2.05715	0.0396714	0.418743	Oct6WT	day0
Tbc1d10a	288.449	0.230337	0.111988	2.05681	0.0397046	0.418743	Oct6WT	day0
Cdc25c	77.9045	0.674424	0.327903	2.05678	0.0397074	0.418743	Oct6WT	day0
Rab29	115.309	0.37655	0.183185	2.05557	0.0398236	0.419409	Oct6WT	day0
Rmnd5b	262.354	0.241783	0.117669	2.05477	0.0399008	0.419734	Oct6WT	day0
Casp3	265.124	0.241599	0.117601	2.05439	0.0399377	0.419734	Oct6WT	day0
Plekhf2	297.194	0.289121	0.140722	2.05456	0.0399218	0.419734	Oct6WT	day0
Them6	48.6742	0.692837	0.337907	2.05038	0.0403277	0.42276	Oct6WT	day0
Tbxas1	16.4332	-0.767738	0.374359	-2.05081	0.0402856	0.42276	Oct6WT	day0
Fgf18	36.832	0.522422	0.254806	2.05028	0.0403374	0.42276	Oct6WT	day0
Fbxw11	1111.23	0.222589	0.108535	2.05085	0.040282	0.42276	Oct6WT	day0
Rras2	808.468	0.324914	0.158577	2.04894	0.0404678	0.423833	Oct6WT	day0
Chmp6	308.91	0.24453	0.119397	2.04804	0.0405558	0.424462	Oct6WT	day0
Ccna2	654.545	0.388019	0.189538	2.04718	0.0406407	0.425056	Oct6WT	day0
Cdyl2	156.859	-0.324259	0.158417	-2.04687	0.0406709	0.425078	Oct6WT	day0
Thumpd2	53.4429	-0.528203	0.258137	-2.04621	0.0407354	0.425459	Oct6WT	day0
Pde1b	37.9735	-0.429753	0.210116	-2.04532	0.0408235	0.425865	Oct6WT	day0
Mysm1	520.496	-0.184197	0.0900612	-2.04525	0.0408306	0.425865	Oct6WT	day0
Mapkap1	479.139	0.176447	0.086294	2.04472	0.0408824	0.426112	Oct6WT	day0
Rcan2	284.07	-0.46822	0.229186	-2.04297	0.0410555	0.427602	Oct6WT	day0
Rnf149	636.475	0.254799	0.124736	2.0427	0.0410819	0.427602	Oct6WT	day0
Gal3st1	9.48866	-1.03775	0.508336	-2.04147	0.0412044	0.428175	Oct6WT	day0
Agk	180.975	0.249597	0.122265	2.04144	0.0412074	0.428175	Oct6WT	day0
Grem1	3393.42	0.247328	0.121163	2.04129	0.0412218	0.428175	Oct6WT	day0
Gm20594	396.298	0.217105	0.106382	2.0408	0.0412707	0.428294	Oct6WT	day0
Ablim1	642.94	0.419005	0.20535	2.04045	0.0413058	0.428294	Oct6WT	day0
Rab3c	49.9108	0.562664	0.275772	2.04032	0.0413181	0.428294	Oct6WT	day0
Psma6	1068.12	0.190292	0.093311	2.03933	0.0414172	0.429027	Oct6WT	day0
Gabra1	129.736	0.559287	0.27433	2.03874	0.0414758	0.42934	Oct6WT	day0
Plekha4	15.046	-0.779944	0.382615	-2.03845	0.0415045	0.429344	Oct6WT	day0
Tpbg	419.704	-0.44787	0.219805	-2.03758	0.0415917	0.429722	Oct6WT	day0
Dnajc13	1685.07	-0.196248	0.0963169	-2.03752	0.0415979	0.429722	Oct6WT	day0
Gng5	543.328	0.136189	0.066862	2.03687	0.0416628	0.430099	Oct6WT	day0
Adamts15	25.9791	1.35487	0.665422	2.03611	0.0417393	0.430363	Oct6WT	day0
Grm7	52.8845	-1.36741	0.671597	-2.03605	0.0417453	0.430363	Oct6WT	day0
Edc3	289.635	0.200838	0.0986656	2.03555	0.041796	0.430592	Oct6WT	day0
Nrip1	261.872	-0.51589	0.253553	-2.03464	0.041887	0.430979	Oct6WT	day0
Cngb3	6.80253	-1.58281	0.777946	-2.03461	0.0418905	0.430979	Oct6WT	day0
Arpc2	2923.84	0.106858	0.0525376	2.03393	0.041959	0.431391	Oct6WT	day0
Snx25	162.696	-0.284424	0.139906	-2.03296	0.042057	0.431812	Oct6WT	day0
Ugp2	700.086	0.237358	0.11675	2.03306	0.0420468	0.431812	Oct6WT	day0
Jak3	115.709	-0.621246	0.305674	-2.03238	0.0421152	0.432117	Oct6WT	day0
Fam63b	511.37	-0.268368	0.132081	-2.03184	0.0421697	0.432209	Oct6WT	day0
0610010K14Rik	173.979	0.320984	0.157986	2.03173	0.0421814	0.432209	Oct6WT	day0
Mturn	55.9328	-0.535394	0.263747	-2.02996	0.0423609	0.433755	Oct6WT	day0
Gm11008	36.4424	1.54772	0.762772	2.02908	0.0424503	0.434043	Oct6WT	day0
Intu	48.724	-0.447722	0.220693	-2.02871	0.0424877	0.434043	Oct6WT	day0
Arhgef17	1390.47	-0.143486	0.0707428	-2.02827	0.0425324	0.434043	Oct6WT	day0
Mthfsd	218.936	-0.229355	0.113017	-2.02938	0.0424199	0.434043	Oct6WT	day0
Snd1	2862.84	0.175554	0.0865482	2.0284	0.0425197	0.434043	Oct6WT	day0
Dnajc24	103.553	0.339562	0.167502	2.02721	0.0426409	0.434857	Oct6WT	day0
Trim7	139.912	-0.479528	0.236606	-2.02669	0.0426939	0.435104	Oct6WT	day0
Ebp	375.34	0.230498	0.11378	2.02583	0.0427821	0.435709	Oct6WT	day0
2700060E02Rik	1032.27	0.152836	0.0754969	2.0244	0.0429285	0.436752	Oct6WT	day0
Mex3c	717.753	-0.146978	0.072619	-2.02396	0.0429745	0.436752	Oct6WT	day0
Iqcg	14.1815	-1.02054	0.504521	-2.02279	0.0430947	0.436752	Oct6WT	day0
Med17	373.707	0.225094	0.111305	2.02231	0.0431442	0.436752	Oct6WT	day0
Mbd2	352.5	0.221017	0.109247	2.0231	0.0430632	0.436752	Oct6WT	day0
Kat7	696.227	0.182248	0.0900857	2.02305	0.0430681	0.436752	Oct6WT	day0
Btbd3	647.24	-0.271554	0.134264	-2.02253	0.0431212	0.436752	Oct6WT	day0
Bok	156.12	0.450551	0.222678	2.02333	0.0430392	0.436752	Oct6WT	day0
Naa35	374.249	0.236354	0.116833	2.02301	0.0430724	0.436752	Oct6WT	day0
Sf3b1	4449.45	-0.145028	0.0718064	-2.01971	0.0434136	0.438854	Oct6WT	day0
Celf5	83.9763	-0.770423	0.381498	-2.01947	0.0434389	0.438854	Oct6WT	day0
Gcsh	484.831	0.256015	0.126768	2.01955	0.0434302	0.438854	Oct6WT	day0
E2f5	165.753	0.297039	0.147169	2.01836	0.0435543	0.439166	Oct6WT	day0
Ccdc141	1989.64	-0.345862	0.17136	-2.01833	0.0435567	0.439166	Oct6WT	day0
Ddx31	170.66	0.351816	0.174274	2.01875	0.0435128	0.439166	Oct6WT	day0
Cic	1571.15	-0.133308	0.066078	-2.01744	0.0436497	0.43981	Oct6WT	day0
Six4	153.711	-0.298867	0.148281	-2.01554	0.0438478	0.440004	Oct6WT	day0
Grid2	161.304	-0.222454	0.11032	-2.01644	0.0437544	0.440004	Oct6WT	day0
Gcnt4	98.4835	-0.487627	0.241868	-2.01609	0.0437905	0.440004	Oct6WT	day0
Actr1b	1674.37	-0.0909602	0.0451348	-2.0153	0.0438733	0.440004	Oct6WT	day0
Tnfrsf22	622.939	-0.344482	0.170956	-2.01503	0.0439016	0.440004	Oct6WT	day0
Acox3	427.257	-0.258501	0.128286	-2.01504	0.0439002	0.440004	Oct6WT	day0
S1pr2	421.515	-0.224514	0.111386	-2.01564	0.0438381	0.440004	Oct6WT	day0
Synpr	13.0855	1.14931	0.569864	2.01682	0.0437148	0.440004	Oct6WT	day0
Scml4	34.5011	1.11521	0.553579	2.01455	0.0439523	0.440221	Oct6WT	day0
Pigl	72.6867	-0.500718	0.248839	-2.01222	0.0441967	0.442157	Oct6WT	day0
Dnttip2	587.738	-0.303126	0.150669	-2.01187	0.0442332	0.442157	Oct6WT	day0
Gm27031	79.6062	-0.755464	0.375459	-2.01211	0.0442086	0.442157	Oct6WT	day0
Tbcb	453.181	0.213155	0.105999	2.01092	0.0443341	0.442289	Oct6WT	day0
Gm10036	3976	-0.160693	0.0799077	-2.01098	0.0443276	0.442289	Oct6WT	day0
Ktn1	1947.66	-0.206206	0.102529	-2.0112	0.0443045	0.442289	Oct6WT	day0
Sumf2	329.784	-0.266847	0.132721	-2.01058	0.0443698	0.442353	Oct6WT	day0
Eif2b1	399.937	0.236859	0.117887	2.0092	0.044516	0.44251	Oct6WT	day0
Gosr2	1177.56	-0.12496	0.0621968	-2.00911	0.0445258	0.44251	Oct6WT	day0
Wdpcp	79.9428	0.437872	0.217921	2.00932	0.0445035	0.44251	Oct6WT	day0
Ccdc132	633.799	-0.213186	0.106113	-2.00905	0.0445317	0.44251	Oct6WT	day0
Rictor	819.479	-0.335094	0.166757	-2.00947	0.0444871	0.44251	Oct6WT	day0
Rnasel	56.7147	-0.392915	0.195795	-2.00676	0.0447749	0.442705	Oct6WT	day0
D11Wsu47e	118.838	-0.465271	0.231832	-2.00693	0.0447574	0.442705	Oct6WT	day0
Ntn4	239.501	0.208899	0.104064	2.0074	0.0447068	0.442705	Oct6WT	day0
Clec7a	8.33822	-1.57308	0.784037	-2.00639	0.0448146	0.442705	Oct6WT	day0
Arhgef3	231.08	0.543792	0.271004	2.00658	0.0447943	0.442705	Oct6WT	day0
Gm10053	531.137	0.272558	0.135769	2.00752	0.0446948	0.442705	Oct6WT	day0
Ccnt2	721.144	-0.18663	0.0929346	-2.00819	0.044623	0.442705	Oct6WT	day0
Fes	50.5334	-0.535789	0.266823	-2.00803	0.0446398	0.442705	Oct6WT	day0
Ncbp2	507.055	-0.227676	0.113427	-2.00725	0.0447232	0.442705	Oct6WT	day0
Hirip3	236.128	0.379505	0.189174	2.00611	0.0448443	0.442709	Oct6WT	day0
Gata2	118.046	0.55572	0.277188	2.00485	0.0449792	0.44322	Oct6WT	day0
Uba6	808.529	0.121534	0.0606214	2.00481	0.0449839	0.44322	Oct6WT	day0
Vstm2a	37.5388	1.20505	0.600981	2.00513	0.0449493	0.44322	Oct6WT	day0
Myd88	218.369	-0.289529	0.144505	-2.00359	0.0451144	0.444217	Oct6WT	day0
Phf6	434.365	0.223273	0.111484	2.00274	0.0452054	0.444824	Oct6WT	day0
Xpo7	732.161	0.14416	0.0720658	2.00039	0.0454581	0.445352	Oct6WT	day0
Shroom1	20.6507	0.636424	0.317974	2.0015	0.0453389	0.445352	Oct6WT	day0
Calm3	2451.07	0.174828	0.0873914	2.00052	0.045444	0.445352	Oct6WT	day0
Tmed7	1328.65	-0.107899	0.0539098	-2.00147	0.045342	0.445352	Oct6WT	day0
Hist2h2be	29.8802	0.783485	0.391554	2.00097	0.0453961	0.445352	Oct6WT	day0
Immp1l	277.258	0.198768	0.0993677	2.00033	0.0454651	0.445352	Oct6WT	day0
Dus1l	342.279	-0.275466	0.137653	-2.00116	0.045375	0.445352	Oct6WT	day0
Gins3	67.7847	-0.499786	0.249995	-1.99918	0.0455884	0.445982	Oct6WT	day0
Npc1	1122.54	-0.217868	0.108964	-1.99945	0.0455594	0.445982	Oct6WT	day0
Skida1	66.0051	0.461228	0.231024	1.99645	0.0458851	0.448016	Oct6WT	day0
Mrps36	165.137	0.319022	0.159787	1.99654	0.0458747	0.448016	Oct6WT	day0
RP23-187M7.5	35.8774	0.59253	0.296728	1.99688	0.0458383	0.448016	Oct6WT	day0
Slc35d1	224.127	-0.332083	0.166472	-1.99483	0.0460615	0.44904	Oct6WT	day0
Terf1	385.808	0.195355	0.0979292	1.99486	0.0460587	0.44904	Oct6WT	day0
Pfkp	1341.37	0.304971	0.152893	1.99467	0.046079	0.44904	Oct6WT	day0
Egln3	228.178	0.369251	0.185161	1.99421	0.0461288	0.449237	Oct6WT	day0
Glmn	77.8965	-0.396957	0.199353	-1.99122	0.0464566	0.451557	Oct6WT	day0
Tmf1	554.162	-0.308508	0.154904	-1.99161	0.0464135	0.451557	Oct6WT	day0
Tmem170	43.7557	0.536529	0.269411	1.99149	0.0464275	0.451557	Oct6WT	day0
Fam83d	191.957	0.332744	0.167153	1.99065	0.0465192	0.451875	Oct6WT	day0
Preb	687.494	0.132573	0.06662	1.98999	0.0465918	0.452125	Oct6WT	day0
Gcg	7.8539	-1.22688	0.616646	-1.9896	0.0466345	0.452125	Oct6WT	day0
Pbx1	772.606	-0.174703	0.087805	-1.98967	0.0466275	0.452125	Oct6WT	day0
Zfp619	24.5299	0.775884	0.390194	1.98846	0.0467612	0.453063	Oct6WT	day0
Phf20l1	843.993	-0.151344	0.0761459	-1.98756	0.0468605	0.453509	Oct6WT	day0
Dab1	24.8249	0.886108	0.445861	1.98741	0.0468771	0.453509	Oct6WT	day0
Adgb	7.58263	-1.22944	0.618672	-1.98723	0.0468972	0.453509	Oct6WT	day0
Usp16	444.121	-0.229306	0.11547	-1.98585	0.0470501	0.454407	Oct6WT	day0
Slc41a3	59.4229	-0.558325	0.281139	-1.98594	0.0470401	0.454407	Oct6WT	day0
Gm29609	35.643	-1.3553	0.682961	-1.98445	0.0472061	0.455623	Oct6WT	day0
Snap23	496.279	-0.153109	0.0771658	-1.98416	0.0472382	0.455642	Oct6WT	day0
Usp14	1107.72	0.146013	0.0736062	1.9837	0.0472889	0.455841	Oct6WT	day0
Dlg3	423.089	-0.229952	0.115977	-1.98275	0.0473953	0.455996	Oct6WT	day0
Prl	6.91068	1.55687	0.785119	1.98297	0.0473704	0.455996	Oct6WT	day0
Rbfa	256.972	0.256623	0.1294	1.98318	0.0473473	0.455996	Oct6WT	day0
Stip1	1845.94	0.168247	0.0848774	1.98224	0.0474529	0.456259	Oct6WT	day0
Ddx42	1716.16	0.366868	0.185322	1.97962	0.047746	0.457924	Oct6WT	day0
Cuedc1	379.072	-0.258419	0.13054	-1.97961	0.0477471	0.457924	Oct6WT	day0
Hdgfrp3	220.788	-0.258191	0.130411	-1.97982	0.0477235	0.457924	Oct6WT	day0
Tnrc6a	968.65	-0.219579	0.110881	-1.9803	0.0476694	0.457924	Oct6WT	day0
Zfp654	292.649	-0.195345	0.0987702	-1.97777	0.0479548	0.459625	Oct6WT	day0
Stk32a	111.528	0.748958	0.379103	1.9756	0.0481997	0.461388	Oct6WT	day0
Clec2d	50.1616	0.541683	0.274154	1.97583	0.0481737	0.461388	Oct6WT	day0
Cmc2	96.8831	0.395706	0.200441	1.97418	0.0483617	0.462646	Oct6WT	day0
Tgm2	358.237	0.613306	0.310738	1.97371	0.0484149	0.462862	Oct6WT	day0
Gga3	317.41	-0.199143	0.100923	-1.97321	0.0484712	0.462965	Oct6WT	day0
Zdhhc5	1199.71	0.132	0.0669004	1.97308	0.0484869	0.462965	Oct6WT	day0
Zfp385a	539.05	-0.206656	0.104893	-1.97016	0.04882	0.464633	Oct6WT	day0
Usp32	711.531	-0.276806	0.140481	-1.97042	0.0487905	0.464633	Oct6WT	day0
Prrg2	56.3679	-0.487104	0.247218	-1.97034	0.0487992	0.464633	Oct6WT	day0
Ccsap	51.2796	0.801299	0.406819	1.96967	0.0488764	0.464633	Oct6WT	day0
Ehd1	2600.4	0.184184	0.0934577	1.97077	0.0487501	0.464633	Oct6WT	day0
Ube2g1	688.787	0.13282	0.0674162	1.97015	0.0488216	0.464633	Oct6WT	day0
D3Ertd254e	157.693	-0.404245	0.205211	-1.9699	0.0488497	0.464633	Oct6WT	day0
Mdm2	2799.19	-0.219343	0.111419	-1.96864	0.0489943	0.465077	Oct6WT	day0
Gm20125	33.8407	1.28325	0.6518	1.96878	0.0489781	0.465077	Oct6WT	day0
Baiap2	777.402	0.377306	0.191676	1.96846	0.0490153	0.465077	Oct6WT	day0
Fam134b	160.502	-0.420402	0.213603	-1.96815	0.0490508	0.465122	Oct6WT	day0
Sapcd2	43.5189	0.737546	0.374946	1.96707	0.0491749	0.466006	Oct6WT	day0
Gpr174	15.529	1.51687	0.771401	1.96638	0.049255	0.466182	Oct6WT	day0
A630072M18Rik	35.5059	0.600937	0.305598	1.96643	0.0492489	0.466182	Oct6WT	day0
Ola1	856.549	0.163364	0.083133	1.96509	0.0494037	0.467297	Oct6WT	day0
Banf1	639.798	0.181476	0.0923717	1.96463	0.0494575	0.467514	Oct6WT	day0
Mex3a	346.826	-0.254514	0.129581	-1.96414	0.0495142	0.467758	Oct6WT	day0
Psmb3	932.648	0.129144	0.0657877	1.96304	0.0496419	0.468379	Oct6WT	day0
Usp10	631.225	0.161018	0.0820206	1.96313	0.0496305	0.468379	Oct6WT	day0
Upf3b	280.917	-0.278177	0.141776	-1.96209	0.0497521	0.468543	Oct6WT	day0
Lix1	262.357	0.650176	0.331342	1.96225	0.0497332	0.468543	Oct6WT	day0
Drg1	523.061	0.165153	0.0841574	1.96243	0.0497124	0.468543	Oct6WT	day0
Hint1	1234.15	0.196494	0.100169	1.96163	0.0498057	0.468641	Oct6WT	day0
Firre	79.6463	-0.585514	0.298508	-1.96147	0.0498244	0.468641	Oct6WT	day0
Mcm7	969.611	0.356648	0.181856	1.96116	0.0498605	0.468689	Oct6WT	day0
Syt13	167.246	0.957918	0.488514	1.96088	0.0498928	0.468701	Oct6WT	day0
Gar1	173.942	0.371152	0.189305	1.9606	0.0499253	0.468715	Oct6WT	day0
Mras	1585.78	0.428899	0.218811	1.96013	0.0499801	0.468939	Oct6WT	day0
Gpr135	9.60435	-1.23445	0.630011	-1.95942	0.0500642	0.469437	Oct6WT	day0
Car12	91.054	0.683186	0.348754	1.95894	0.0501204	0.469673	Oct6WT	day0
Jak2	560.092	-0.155049	0.0792504	-1.95645	0.0504126	0.469793	Oct6WT	day0
Armc9	155.745	-0.303286	0.154963	-1.95715	0.0503303	0.469793	Oct6WT	day0
Sertad1	189.587	-0.285225	0.14573	-1.95721	0.050323	0.469793	Oct6WT	day0
Fam129b	4251.86	0.188501	0.0963418	1.95658	0.0503966	0.469793	Oct6WT	day0
Aacs	1344.3	0.108545	0.0554435	1.95776	0.0502579	0.469793	Oct6WT	day0
Hspa13	600.248	-0.16432	0.0839557	-1.95722	0.0503212	0.469793	Oct6WT	day0
RP24-147G7.2	15.3333	-1.08566	0.554725	-1.95711	0.0503347	0.469793	Oct6WT	day0
Limk1	513.467	0.234252	0.119651	1.9578	0.0502535	0.469793	Oct6WT	day0
Tmem229b	336.481	0.970455	0.495929	1.95684	0.050366	0.469793	Oct6WT	day0
Gpr161	277.403	-0.227012	0.116108	-1.95518	0.0505621	0.470897	Oct6WT	day0
Nvl	815.726	-0.134315	0.0687119	-1.95475	0.0506125	0.471076	Oct6WT	day0
Esyt3	43.8507	0.738227	0.378206	1.95192	0.0509481	0.471821	Oct6WT	day0
Sf3b5	439.028	0.251476	0.128841	1.95182	0.0509591	0.471821	Oct6WT	day0
Nrep	426.304	-0.472062	0.241649	-1.9535	0.0507602	0.471821	Oct6WT	day0
Mkrn1	1038.48	0.17616	0.0902819	1.95122	0.0510308	0.471821	Oct6WT	day0
Thg1l	475.653	0.304665	0.156123	1.95144	0.0510042	0.471821	Oct6WT	day0
Gm4951	15.2546	-1.47297	0.754749	-1.95161	0.0509845	0.471821	Oct6WT	day0
Atxn7l3b	1024.17	-0.149219	0.076476	-1.95118	0.0510355	0.471821	Oct6WT	day0
Fmnl2	784.929	-0.251455	0.128761	-1.95289	0.0508329	0.471821	Oct6WT	day0
Amigo1	72.1039	-0.497586	0.254678	-1.95378	0.0507269	0.471821	Oct6WT	day0
Ppp4r4	82.4646	-0.706634	0.361896	-1.95259	0.0508681	0.471821	Oct6WT	day0
Kif14	183.157	0.434712	0.22263	1.95262	0.0508643	0.471821	Oct6WT	day0
Sfrp1	294.03	0.352958	0.180924	1.95086	0.0510734	0.471883	Oct6WT	day0
Thoc5	379.502	0.192602	0.0988847	1.94775	0.0514453	0.472274	Oct6WT	day0
Zfp719	138.516	-0.334481	0.171575	-1.94948	0.0512384	0.472274	Oct6WT	day0
Pdk1	352.897	0.258866	0.132967	1.94684	0.0515534	0.472274	Oct6WT	day0
Ramp2	101.613	1.15075	0.591489	1.94552	0.0517125	0.472274	Oct6WT	day0
Gmfb	1194.27	-0.202483	0.104081	-1.94543	0.0517234	0.472274	Oct6WT	day0
Tjp1	2267.22	-0.200547	0.103114	-1.94491	0.0517864	0.472274	Oct6WT	day0
Ugt8a	140.74	-1.13646	0.583197	-1.94867	0.051335	0.472274	Oct6WT	day0
Mtmr14	170.128	-0.259672	0.133289	-1.94819	0.0513927	0.472274	Oct6WT	day0
Ptges3l	60.4861	-0.439602	0.225767	-1.94715	0.0515171	0.472274	Oct6WT	day0
Coq3	165.423	0.235458	0.120902	1.94751	0.0514735	0.472274	Oct6WT	day0
Tspyl1	668.578	-0.135574	0.0696741	-1.94583	0.0516753	0.472274	Oct6WT	day0
Med30	117.816	0.369356	0.189527	1.94883	0.0513159	0.472274	Oct6WT	day0
Dnajb5	255.521	0.20158	0.103666	1.94451	0.0518334	0.472274	Oct6WT	day0
Mlh1	87.7416	0.401647	0.206383	1.94613	0.0516396	0.472274	Oct6WT	day0
Kcnip4	114.066	0.516037	0.264991	1.94737	0.0514899	0.472274	Oct6WT	day0
Elk3	1123.89	-0.164803	0.0845787	-1.94852	0.0513528	0.472274	Oct6WT	day0
Gca	76.832	-0.331703	0.170151	-1.94946	0.05124	0.472274	Oct6WT	day0
Bhlhe22	18.7011	-0.975035	0.501193	-1.94543	0.0517235	0.472274	Oct6WT	day0
Dock8	45.2562	-0.653982	0.336305	-1.94461	0.051822	0.472274	Oct6WT	day0
Zfp276	176.119	-0.340634	0.174738	-1.9494	0.0512481	0.472274	Oct6WT	day0
Abtb1	94.9396	-0.36346	0.186471	-1.94915	0.0512774	0.472274	Oct6WT	day0
Crebrf	211.521	-0.231219	0.118879	-1.94499	0.0517761	0.472274	Oct6WT	day0
Vezf1	695.352	-0.203548	0.104586	-1.94623	0.0516269	0.472274	Oct6WT	day0
Fam169b	16.4863	0.820669	0.422275	1.94345	0.0519622	0.473162	Oct6WT	day0
Abcg2	435.365	0.2686	0.138253	1.94282	0.0520384	0.473571	Oct6WT	day0
RP23-325F17.4	62.1855	1.22506	0.63107	1.94125	0.0522283	0.473591	Oct6WT	day0
Muc15	85.874	0.897785	0.46235	1.94179	0.0521627	0.473591	Oct6WT	day0
Ankrd39	76.3618	-0.400522	0.20621	-1.9423	0.0521003	0.473591	Oct6WT	day0
RP24-429G21.5	10.1182	-1.21081	0.623586	-1.94169	0.0521747	0.473591	Oct6WT	day0
Xpnpep3	178.277	0.295362	0.152119	1.94166	0.0521788	0.473591	Oct6WT	day0
Sox13	667.255	1.14131	0.587924	1.94125	0.0522282	0.473591	Oct6WT	day0
Efhd2	804.662	0.215792	0.111189	1.94078	0.0522852	0.473602	Oct6WT	day0
Gm12258	52.8524	-0.578876	0.298279	-1.94072	0.0522921	0.473602	Oct6WT	day0
Rasgrp1	24.5967	-0.635995	0.327851	-1.93989	0.0523929	0.474231	Oct6WT	day0
Ankhd1	1454.48	0.140341	0.0723678	1.93927	0.0524679	0.474288	Oct6WT	day0
Raver2	40.7437	0.524873	0.270683	1.93907	0.0524932	0.474288	Oct6WT	day0
Slc25a27	19.9229	-0.652243	0.336331	-1.93929	0.0524664	0.474288	Oct6WT	day0
Dars2	167.263	0.363098	0.187304	1.93855	0.0525562	0.474574	Oct6WT	day0
Tgtp1	417.322	-1.41127	0.728252	-1.93788	0.0526374	0.475023	Oct6WT	day0
Ankrd10	392.316	-0.261231	0.134883	-1.93672	0.0527792	0.47602	Oct6WT	day0
Zfp456	46.6514	-0.504355	0.260479	-1.93626	0.0528357	0.476245	Oct6WT	day0
TTC14	345.564	-0.220325	0.113821	-1.93572	0.0529024	0.476563	Oct6WT	day0
Mid2	273.436	-0.32043	0.165662	-1.93424	0.0530831	0.476772	Oct6WT	day0
Dgkz	461.243	0.169463	0.0876022	1.93445	0.0530573	0.476772	Oct6WT	day0
Zfp458	120.152	-0.342801	0.17715	-1.93509	0.0529789	0.476772	Oct6WT	day0
2700069I18Rik	67.5955	-1.24366	0.642772	-1.93484	0.0530093	0.476772	Oct6WT	day0
Prom1	243.545	-0.639054	0.330381	-1.93429	0.0530774	0.476772	Oct6WT	day0
Plxdc1	38.5904	1.26711	0.655314	1.9336	0.0531624	0.476917	Oct6WT	day0
Msc	80.4251	1.23988	0.641169	1.93378	0.0531402	0.476917	Oct6WT	day0
Fam20a	402.133	0.331495	0.171499	1.93292	0.0532458	0.4771	Oct6WT	day0
Nt5dc1	99.6747	0.366985	0.189837	1.93316	0.0532164	0.4771	Oct6WT	day0
Pde8b	109.094	0.436634	0.226199	1.93031	0.0535687	0.477168	Oct6WT	day0
Pik3r3	522.534	-0.302241	0.156428	-1.93214	0.0533418	0.477168	Oct6WT	day0
Ncam2	59.9612	-0.682818	0.35372	-1.93039	0.0535584	0.477168	Oct6WT	day0
Chd6	725.552	-0.121729	0.0630208	-1.93157	0.0534122	0.477168	Oct6WT	day0
Galk1	585.549	0.14443	0.0747941	1.93104	0.0534781	0.477168	Oct6WT	day0
Guf1	441.177	-0.153349	0.0793986	-1.93138	0.0534358	0.477168	Oct6WT	day0
Bcl2a1a	19.7272	1.51798	0.786276	1.9306	0.0535325	0.477168	Oct6WT	day0
Rpa3	238.234	0.217636	0.112625	1.9324	0.0533098	0.477168	Oct6WT	day0
Fanci	135.76	0.449169	0.232641	1.93074	0.0535155	0.477168	Oct6WT	day0
Wdsub1	149.717	-0.31611	0.163632	-1.93184	0.0533791	0.477168	Oct6WT	day0
Snx18	1946.56	0.404749	0.210004	1.92734	0.0539376	0.479045	Oct6WT	day0
Lrrc40	480.716	0.17309	0.0897801	1.92793	0.0538633	0.479045	Oct6WT	day0
Trip13	123.395	0.602029	0.312344	1.92746	0.0539227	0.479045	Oct6WT	day0
Exph5	17.421	1.21271	0.629172	1.92746	0.0539219	0.479045	Oct6WT	day0
Mgst3	270.908	0.338611	0.175663	1.92762	0.0539029	0.479045	Oct6WT	day0
Zbtb8os	263.344	-0.288617	0.149793	-1.92678	0.0540077	0.479331	Oct6WT	day0
Tbc1d8	185.071	0.670011	0.347774	1.92657	0.0540333	0.479331	Oct6WT	day0
Ubqln4	746.25	0.217993	0.113232	1.92519	0.0542053	0.479486	Oct6WT	day0
Grk4	79.0108	-0.428014	0.222414	-1.9244	0.0543042	0.479486	Oct6WT	day0
Nr2f2	159.041	-0.304969	0.158472	-1.92444	0.0542995	0.479486	Oct6WT	day0
Csdc2	48.903	-0.505021	0.262412	-1.92453	0.0542882	0.479486	Oct6WT	day0
Bpgm	286.671	0.18685	0.0970225	1.92584	0.0541241	0.479486	Oct6WT	day0
Zfp768	143.021	0.260519	0.135288	1.92566	0.0541472	0.479486	Oct6WT	day0
Gapvd1	950.816	0.121194	0.0629639	1.92482	0.0542522	0.479486	Oct6WT	day0
Kcnh5	14.3166	-1.35637	0.704404	-1.92555	0.05416	0.479486	Oct6WT	day0
Zfp709	106.173	-0.380538	0.197821	-1.92365	0.0543984	0.479758	Oct6WT	day0
Arrdc1	120.121	-0.321985	0.167362	-1.92389	0.0543686	0.479758	Oct6WT	day0
Dtna	325.281	-0.310756	0.161568	-1.92338	0.0544323	0.479777	Oct6WT	day0
Wash	310.161	-0.250787	0.130415	-1.923	0.0544801	0.479919	Oct6WT	day0
Rab40c	291.578	-0.222446	0.115736	-1.92201	0.0546042	0.480733	Oct6WT	day0
Neat1	3144.06	-0.574244	0.298866	-1.92141	0.0546802	0.481122	Oct6WT	day0
Smco4	64.5984	-0.42028	0.218817	-1.92069	0.0547708	0.481639	Oct6WT	day0
Dock4	287.152	-0.490417	0.255616	-1.91857	0.055039	0.483717	Oct6WT	day0
Cntrl	220.255	-0.239017	0.124636	-1.91772	0.0551464	0.484379	Oct6WT	day0
Gm9732	20.2819	-1.3031	0.679664	-1.91727	0.0552038	0.484602	Oct6WT	day0
Flywch2	36.2271	-0.507003	0.264564	-1.91637	0.0553178	0.485321	Oct6WT	day0
Sfn	278.918	0.798946	0.417118	1.9154	0.055442	0.486109	Oct6WT	day0
Ss18l1	52.8526	-0.479694	0.250472	-1.91516	0.0554718	0.486109	Oct6WT	day0
Xlr	42.5299	1.19728	0.6255	1.91411	0.055606	0.486798	Oct6WT	day0
Ampd2	765.617	-0.160625	0.0839194	-1.91404	0.0556148	0.486798	Oct6WT	day0
Sgcb	117.391	-0.32488	0.169768	-1.91367	0.055662	0.48693	Oct6WT	day0
Gm16279	19.2757	-0.906601	0.474035	-1.91252	0.0558096	0.487015	Oct6WT	day0
Mettl15	178.539	0.264358	0.138203	1.91283	0.0557698	0.487015	Oct6WT	day0
Spag7	474.452	0.19757	0.103312	1.91236	0.05583	0.487015	Oct6WT	day0
2010012O05Rik	74.1852	-0.404994	0.211807	-1.91209	0.0558649	0.487015	Oct6WT	day0
RP23-388I22.1	12.3782	1.50209	0.785558	1.91213	0.0558596	0.487015	Oct6WT	day0
Thoc2	1121.35	-0.192807	0.10082	-1.91238	0.0558275	0.487015	Oct6WT	day0
Rab31	1166.19	-0.220063	0.11523	-1.90977	0.0561622	0.489326	Oct6WT	day0
Vipr2	16.3031	-0.957548	0.501564	-1.90912	0.0562462	0.489494	Oct6WT	day0
Alg8	117.497	-0.504769	0.264386	-1.90921	0.0562345	0.489494	Oct6WT	day0
Hadha	1214.76	-0.116592	0.061093	-1.90844	0.0563349	0.489984	Oct6WT	day0
Zfyve1	587.26	-0.225669	0.118322	-1.90725	0.0564877	0.490462	Oct6WT	day0
Lsm8	448.279	0.162245	0.0850749	1.90708	0.0565098	0.490462	Oct6WT	day0
Ccdc50	1466.9	-0.221152	0.115962	-1.9071	0.0565079	0.490462	Oct6WT	day0
Mdk	217.105	-0.363641	0.190686	-1.90701	0.0565195	0.490462	Oct6WT	day0
Myo9a	674.925	-0.133099	0.0698085	-1.90664	0.0565674	0.490597	Oct6WT	day0
Ralgps2	204.718	-0.289029	0.151675	-1.90558	0.0567045	0.490941	Oct6WT	day0
Zfp618	333.551	-0.401871	0.210846	-1.90599	0.0566516	0.490941	Oct6WT	day0
Pddc1	178.726	-0.375995	0.197289	-1.90581	0.0566747	0.490941	Oct6WT	day0
Gm29170	25.285	0.846965	0.444639	1.90484	0.0568015	0.4915	Oct6WT	day0
Trim2	648.789	-0.350694	0.184248	-1.90337	0.0569918	0.492866	Oct6WT	day0
5330426P16Rik	87.3828	-0.335825	0.176477	-1.90294	0.0570482	0.493071	Oct6WT	day0
Asb1	308.477	-0.270715	0.142369	-1.90151	0.0572355	0.493563	Oct6WT	day0
Celf2	637.285	0.302935	0.159288	1.9018	0.0571973	0.493563	Oct6WT	day0
Gm15800	681.261	-0.156021	0.0820442	-1.90167	0.0572138	0.493563	Oct6WT	day0
Cul4a	1507.44	-0.102546	0.0539203	-1.90181	0.057196	0.493563	Oct6WT	day0
Echs1	475.002	-0.208495	0.109708	-1.90045	0.0573744	0.49446	Oct6WT	day0
Ankrd24	50.9352	-0.470206	0.247449	-1.90021	0.0574049	0.49446	Oct6WT	day0
Ttll12	635.495	0.136818	0.0720456	1.89905	0.0575576	0.495493	Oct6WT	day0
Tmem132d	9.75709	-1.28276	0.675616	-1.89865	0.0576105	0.495666	Oct6WT	day0
Map3k15	83.8111	0.472485	0.248943	1.89797	0.0577007	0.495878	Oct6WT	day0
Prickle1	216.113	-0.750928	0.395629	-1.89806	0.0576882	0.495878	Oct6WT	day0
Ubxn2b	121.961	-0.393719	0.207725	-1.89538	0.0580419	0.497681	Oct6WT	day0
Ccng1	18375.6	0.258919	0.136559	1.89602	0.0579571	0.497681	Oct6WT	day0
Thap3	94.2507	-0.47838	0.252385	-1.89544	0.0580344	0.497681	Oct6WT	day0
Etfdh	517.964	0.199504	0.105244	1.89564	0.0580078	0.497681	Oct6WT	day0
Cstf3	489.294	0.145306	0.0766782	1.89501	0.058091	0.49782	Oct6WT	day0
Cpa6	103.734	-0.290486	0.153316	-1.89469	0.0581339	0.497905	Oct6WT	day0
2810414N06Rik	10.5917	0.867801	0.458117	1.89428	0.058188	0.498086	Oct6WT	day0
Spred1	1531.38	-0.167068	0.0882113	-1.89396	0.0582308	0.498172	Oct6WT	day0
Rab9b	22.9909	-1.4277	0.753968	-1.89359	0.0582798	0.498309	Oct6WT	day0
Rbm45	348.309	0.206176	0.108905	1.89318	0.058334	0.49849	Oct6WT	day0
Urb2	403.295	0.205998	0.108857	1.89236	0.0584424	0.499135	Oct6WT	day0
Gm3591	54.8685	-0.55874	0.295317	-1.892	0.058491	0.499269	Oct6WT	day0
Gm14636	84.8376	0.818308	0.432694	1.89119	0.0585989	0.499828	Oct6WT	day0
Aplf	106.538	0.332793	0.175987	1.89101	0.0586226	0.499828	Oct6WT	day0
Atm	513.553	-0.249168	0.131841	-1.88991	0.0587699	0.500802	Oct6WT	day0
Xpo5	746.991	0.176559	0.0934435	1.88947	0.0588286	0.50102	Oct6WT	day0
Spats2l	345.866	-0.46381	0.245544	-1.88891	0.0589042	0.501244	Oct6WT	day0
Tbc1d14	442.135	0.171666	0.090895	1.88861	0.0589435	0.501244	Oct6WT	day0
Rbbp5	365.789	0.178581	0.0945606	1.88853	0.0589543	0.501244	Oct6WT	day0
Cd44	5146.12	0.474112	0.251386	1.88599	0.0592957	0.50225	Oct6WT	day0
Ece1	2083.68	0.136381	0.0722848	1.88673	0.0591973	0.50225	Oct6WT	day0
Gm7173	20.2799	-1.42018	0.752988	-1.88606	0.0592875	0.50225	Oct6WT	day0
Akt2	1101.51	0.125063	0.0663088	1.88608	0.0592848	0.50225	Oct6WT	day0
Neto2	354.025	0.26433	0.140214	1.88519	0.0594045	0.50225	Oct6WT	day0
Pknox1	248.723	0.235357	0.124822	1.88554	0.059357	0.50225	Oct6WT	day0
Zfp322a	275.513	-0.352989	0.187091	-1.88672	0.0591982	0.50225	Oct6WT	day0
Zfp873	31.8196	-0.617727	0.327633	-1.88542	0.0593729	0.50225	Oct6WT	day0
Tdrd3	307.69	-0.219345	0.116228	-1.88719	0.0591348	0.50225	Oct6WT	day0
Zcchc9	191.195	-0.252381	0.133846	-1.88561	0.0593476	0.50225	Oct6WT	day0
Gm8127	7.41012	-1.31754	0.698986	-1.88492	0.0594401	0.50227	Oct6WT	day0
Ddx39	1060.11	0.289396	0.153604	1.88404	0.0595598	0.503001	Oct6WT	day0
Amy1	112.382	0.649874	0.345012	1.88363	0.0596155	0.503191	Oct6WT	day0
Ttf1	185.879	-0.384458	0.204174	-1.88299	0.0597023	0.503642	Oct6WT	day0
Arl6ip6	368.98	0.175366	0.0931807	1.882	0.0598356	0.503924	Oct6WT	day0
Tcea3	45.8589	-0.621737	0.330351	-1.88205	0.0598291	0.503924	Oct6WT	day0
Necab1	86.4343	-0.678737	0.360552	-1.88249	0.0597693	0.503924	Oct6WT	day0
Gm20498	125.81	0.342285	0.181901	1.88171	0.0598749	0.503975	Oct6WT	day0
Mrps17	308.63	0.212888	0.113164	1.88125	0.0599385	0.504197	Oct6WT	day0
Zc3h15	1137.07	-0.188867	0.100406	-1.88103	0.0599679	0.504197	Oct6WT	day0
Nkrf	119.938	0.352291	0.187336	1.88053	0.0600352	0.504483	Oct6WT	day0
Nsd1	1745.7	-0.164779	0.0876424	-1.88013	0.0600897	0.50466	Oct6WT	day0
Csnk1a1	4086.61	0.243046	0.129303	1.87966	0.060155	0.504929	Oct6WT	day0
Zfp655	330.256	-0.440833	0.234628	-1.87886	0.0602639	0.505282	Oct6WT	day0
Otud7b	1105	0.138428	0.0736758	1.87888	0.0602609	0.505282	Oct6WT	day0
Crk	1774.56	-0.106625	0.0567985	-1.87725	0.0604834	0.50622	Oct6WT	day0
Ntmt1	191.733	0.327842	0.17467	1.87692	0.0605286	0.50622	Oct6WT	day0
Htr2a	90.3688	-0.498282	0.265493	-1.87682	0.0605431	0.50622	Oct6WT	day0
Opcml	15.2927	-0.96344	0.513101	-1.87768	0.0604245	0.50622	Oct6WT	day0
Ddx26b	181.814	-0.366215	0.195112	-1.87695	0.0605246	0.50622	Oct6WT	day0
Sap30l	144.719	-0.345984	0.184467	-1.87559	0.0607118	0.506976	Oct6WT	day0
Amz2	287.523	-0.172937	0.0922068	-1.87553	0.0607194	0.506976	Oct6WT	day0
Stx1b	14.3293	-0.755797	0.403	-1.87543	0.060734	0.506976	Oct6WT	day0
Cbln3	9.13391	-1.26767	0.676096	-1.87499	0.0607947	0.507203	Oct6WT	day0
Kif22	305.861	0.27988	0.14929	1.87474	0.0608282	0.507203	Oct6WT	day0
Sirt1	193.4	-0.828315	0.441968	-1.87415	0.0609097	0.507603	Oct6WT	day0
Ptpn4	410.588	0.196508	0.104882	1.87361	0.0609847	0.507614	Oct6WT	day0
Adamts3	65.2346	0.767382	0.409729	1.8729	0.0610818	0.507614	Oct6WT	day0
Oxr1	914.346	-0.170093	0.090825	-1.87276	0.061102	0.507614	Oct6WT	day0
Gbp6	125.835	-0.830315	0.443111	-1.87383	0.060954	0.507614	Oct6WT	day0
Cldn11	28.5831	0.947832	0.505951	1.87337	0.0610177	0.507614	Oct6WT	day0
Yes1	383.83	-0.278215	0.148565	-1.87268	0.0611123	0.507614	Oct6WT	day0
Tgm4	62.6741	0.426169	0.227696	1.87166	0.0612539	0.508511	Oct6WT	day0
Prpf6	945.739	-0.134109	0.071679	-1.87096	0.06135	0.50903	Oct6WT	day0
Mr1	76.85	-0.489368	0.261617	-1.87055	0.061407	0.509224	Oct6WT	day0
Cep112os2	193.176	-0.280711	0.150094	-1.87023	0.0614515	0.509314	Oct6WT	day0
Frat2	24.3197	0.820172	0.438661	1.86971	0.0615235	0.509632	Oct6WT	day0
Nap1l5	15.9245	0.59812	0.320002	1.86911	0.0616069	0.510043	Oct6WT	day0
Usp45	381.689	-0.176508	0.0944647	-1.86851	0.0616915	0.510464	Oct6WT	day0
Chchd3	584.259	0.143482	0.0768778	1.86636	0.0619904	0.512657	Oct6WT	day0
Kif20a	738.501	0.335222	0.179667	1.8658	0.0620698	0.513034	Oct6WT	day0
Acan	17.7167	-0.676984	0.36293	-1.86533	0.0621349	0.513291	Oct6WT	day0
Polr2e	791.717	-0.17344	0.0930128	-1.86469	0.0622248	0.513473	Oct6WT	day0
Icam1	160.711	0.375224	0.201215	1.86479	0.0622113	0.513473	Oct6WT	day0
Abcb6	213.234	0.368681	0.197752	1.86436	0.062271	0.513575	Oct6WT	day0
Asna1	945.864	-0.177574	0.0952597	-1.8641	0.062307	0.513591	Oct6WT	day0
Apc	2002.95	-0.222829	0.11961	-1.86296	0.0624686	0.514174	Oct6WT	day0
Arhgef33	28.0003	-0.942902	0.506048	-1.86326	0.0624251	0.514174	Oct6WT	day0
Nup35	242.99	0.228194	0.122511	1.86264	0.0625136	0.514174	Oct6WT	day0
Tbc1d25	132.647	-0.369873	0.198562	-1.86275	0.0624969	0.514174	Oct6WT	day0
Ift81	92.1892	-0.371938	0.199738	-1.86213	0.0625841	0.514474	Oct6WT	day0
Rhog	338.196	-0.171782	0.0922775	-1.86158	0.0626618	0.514834	Oct6WT	day0
Lin28b	112.083	0.532906	0.286647	1.85911	0.0630122	0.51501	Oct6WT	day0
Unc5d	317.755	-0.797177	0.428702	-1.85951	0.0629548	0.51501	Oct6WT	day0
Dok6	46.7562	-1.07734	0.579592	-1.85879	0.0630575	0.51501	Oct6WT	day0
Akap8l	266.221	-0.229331	0.123265	-1.86047	0.0628194	0.51501	Oct6WT	day0
Trpv4	118.988	0.676993	0.364124	1.85924	0.0629937	0.51501	Oct6WT	day0
Lsm14b	442.304	0.173965	0.0935476	1.85965	0.0629355	0.51501	Oct6WT	day0
Als2	398.561	0.243396	0.130938	1.85886	0.0630471	0.51501	Oct6WT	day0
Nol4	148.022	-0.341276	0.183528	-1.85954	0.0629511	0.51501	Oct6WT	day0
Gm14139	11.4432	1.28307	0.689502	1.86086	0.0627635	0.51501	Oct6WT	day0
Ctage5	501.174	-0.172582	0.09281	-1.85951	0.0629542	0.51501	Oct6WT	day0
Rnf128	301.76	0.341155	0.183406	1.8601	0.0628707	0.51501	Oct6WT	day0
Fkbp5	256.793	0.568154	0.305704	1.85851	0.0630962	0.515048	Oct6WT	day0
Zmym6	224.395	-0.288879	0.155552	-1.85712	0.0632938	0.516382	Oct6WT	day0
Spag5	356.381	0.312677	0.168445	1.85626	0.0634167	0.517106	Oct6WT	day0
Anapc2	1244.37	-0.127103	0.0684963	-1.85562	0.063508	0.517352	Oct6WT	day0
Usp34	2932.93	-0.159118	0.0857519	-1.85557	0.0635153	0.517352	Oct6WT	day0
Gm21897	948.92	-0.222098	0.119723	-1.85511	0.0635812	0.517498	Oct6WT	day0
Gm13625	19.1667	-1.43032	0.77108	-1.85496	0.0636016	0.517498	Oct6WT	day0
Srpx2	89.5382	-0.378138	0.203879	-1.85472	0.0636362	0.517502	Oct6WT	day0
Acot1	97.2133	0.432363	0.233253	1.85362	0.0637936	0.518225	Oct6WT	day0
Ggn	12.7929	-0.852304	0.459781	-1.85371	0.0637799	0.518225	Oct6WT	day0
RP24-66C10.4	173.88	-0.295925	0.159693	-1.85308	0.0638703	0.518569	Oct6WT	day0
Cep152	117.728	0.369433	0.199454	1.85222	0.063994	0.518873	Oct6WT	day0
Zbtb11	241.181	-0.22578	0.121904	-1.85211	0.0640105	0.518873	Oct6WT	day0
Mfap5	219.566	0.378585	0.204391	1.85226	0.0639891	0.518873	Oct6WT	day0
Enpp3	177.849	0.966773	0.522084	1.85176	0.0640609	0.519003	Oct6WT	day0
Jkamp	404.965	-0.324788	0.175635	-1.84922	0.0644264	0.521154	Oct6WT	day0
Ttc9c	397.82	0.222936	0.120575	1.84893	0.0644677	0.521154	Oct6WT	day0
RP24-252G15.5	37.5134	-1.38704	0.74995	-1.8495	0.0643849	0.521154	Oct6WT	day0
Tmem17	17.6764	0.70713	0.382427	1.84906	0.0644493	0.521154	Oct6WT	day0
Ndufaf7	131.839	0.273695	0.148046	1.84872	0.0644985	0.521154	Oct6WT	day0
Tshz1	443.942	-0.228373	0.123595	-1.84775	0.064638	0.521446	Oct6WT	day0
Fhdc1	84.3709	-0.337537	0.182652	-1.84798	0.0646053	0.521446	Oct6WT	day0
Sprr3	36.3278	0.767303	0.415219	1.84795	0.0646101	0.521446	Oct6WT	day0
Asun	490.96	0.165348	0.0895361	1.84672	0.0647872	0.52237	Oct6WT	day0
Mapk8ip3	960.807	-0.148213	0.080292	-1.84593	0.0649029	0.522752	Oct6WT	day0
RP24-75E15.5	124.244	1.38395	0.749735	1.84592	0.0649036	0.522752	Oct6WT	day0
Mrpl50	335.752	0.187079	0.101371	1.84549	0.0649668	0.522983	Oct6WT	day0
4930521E06Rik	10.4051	-1.45037	0.786083	-1.84506	0.0650294	0.523209	Oct6WT	day0
Pcyox1l	142.998	0.443376	0.240541	1.84325	0.0652931	0.523507	Oct6WT	day0
Ctsa	2494.81	-0.122977	0.0667178	-1.84324	0.0652939	0.523507	Oct6WT	day0
Mcmbp	469.393	0.20969	0.113716	1.84398	0.0651859	0.523507	Oct6WT	day0
Crkl	557.702	0.141738	0.0768747	1.84375	0.0652194	0.523507	Oct6WT	day0
Blnk	46.0407	1.03848	0.563278	1.84364	0.0652357	0.523507	Oct6WT	day0
Cnst	217.096	-0.216728	0.117538	-1.8439	0.0651975	0.523507	Oct6WT	day0
Elovl1	795.848	0.129869	0.0704608	1.84314	0.0653087	0.523507	Oct6WT	day0
Unc119b	577.497	-0.144799	0.078605	-1.84212	0.0654583	0.523671	Oct6WT	day0
Setbp1	181.725	-0.496834	0.269701	-1.84216	0.0654511	0.523671	Oct6WT	day0
Chn1	125.284	0.383957	0.20842	1.84223	0.0654412	0.523671	Oct6WT	day0
Tgm1	148.741	1.03242	0.560475	1.84205	0.0654676	0.523671	Oct6WT	day0
Bre	316.698	0.189197	0.102793	1.84057	0.065685	0.525133	Oct6WT	day0
Actg1	13896.6	0.155483	0.0844877	1.8403	0.0657242	0.525169	Oct6WT	day0
Sgol1	170.57	0.294653	0.160219	1.83906	0.0659057	0.525233	Oct6WT	day0
Stk4	559.314	0.211668	0.115037	1.84	0.0657682	0.525233	Oct6WT	day0
Rgn	17.7185	-1.44582	0.786129	-1.83917	0.0658902	0.525233	Oct6WT	day0
E330013P04Rik	15.0113	0.660765	0.359247	1.83931	0.0658701	0.525233	Oct6WT	day0
Zhx1	351.629	-0.214562	0.116631	-1.83967	0.0658169	0.525233	Oct6WT	day0
Herc1	1704.51	0.123597	0.0672154	1.83882	0.0659413	0.52524	Oct6WT	day0
RP23-372I17.5	13.8778	-0.86314	0.469588	-1.83808	0.0660505	0.525833	Oct6WT	day0
Fam102b	493.318	-0.254757	0.138667	-1.83719	0.0661825	0.526607	Oct6WT	day0
Pdhb	762.393	-0.145109	0.0790034	-1.83674	0.066248	0.526851	Oct6WT	day0
Adcy5	66.5702	-0.397227	0.21657	-1.83418	0.0666277	0.527105	Oct6WT	day0
Epha5	161.88	0.284196	0.155018	1.83331	0.0667568	0.527105	Oct6WT	day0
Psmd5	596.1	0.160583	0.0876092	1.83294	0.0668109	0.527105	Oct6WT	day0
Mylpf	157.241	-0.806134	0.439839	-1.83279	0.0668335	0.527105	Oct6WT	day0
Birc6	5473.12	-0.29847	0.162675	-1.83476	0.0665406	0.527105	Oct6WT	day0
Rbbp7	2294.62	0.158019	0.0861686	1.83384	0.0666783	0.527105	Oct6WT	day0
Ciz1	519.355	-0.214914	0.117102	-1.83528	0.0664644	0.527105	Oct6WT	day0
Gm8787	15.8496	-1.40699	0.766393	-1.83586	0.0663778	0.527105	Oct6WT	day0
Tollip	1141.44	0.163265	0.0890809	1.83277	0.0668372	0.527105	Oct6WT	day0
D430042O09Rik	220.312	-0.253211	0.138045	-1.83426	0.0666155	0.527105	Oct6WT	day0
Cc2d2a	203.866	-0.248611	0.135587	-1.83358	0.0667159	0.527105	Oct6WT	day0
Muc19	9.67948	1.23393	0.672102	1.83593	0.0663685	0.527105	Oct6WT	day0
Prpf4	337.884	0.199182	0.10863	1.83357	0.0667172	0.527105	Oct6WT	day0
Laptm4b	1163.28	-0.200724	0.109409	-1.83462	0.0665616	0.527105	Oct6WT	day0
Foxs1	24.4683	-0.599086	0.326742	-1.83352	0.0667259	0.527105	Oct6WT	day0
Slc22a4	52.7249	0.736656	0.40129	1.83572	0.0663993	0.527105	Oct6WT	day0
Pcdhgc4	58.7835	0.809659	0.441911	1.83218	0.0669249	0.527522	Oct6WT	day0
Stard3nl	297.191	-0.227924	0.12444	-1.8316	0.0670107	0.527923	Oct6WT	day0
Hmgcr	2336.65	0.157883	0.0862475	1.83059	0.0671624	0.528843	Oct6WT	day0
Fgd1	259.382	-0.220501	0.12054	-1.82927	0.0673597	0.52902	Oct6WT	day0
4930579C12Rik	13.4253	1.25211	0.68435	1.82964	0.0673045	0.52902	Oct6WT	day0
B3gnt2	336.687	0.277647	0.151749	1.82964	0.0673038	0.52902	Oct6WT	day0
Purb	1283.54	-0.141979	0.0776119	-1.82934	0.0673485	0.52902	Oct6WT	day0
Plekhb1	41.8429	0.721167	0.394144	1.82971	0.0672938	0.52902	Oct6WT	day0
Gdf6	22.9799	0.566809	0.310131	1.82764	0.0676031	0.529832	Oct6WT	day0
1110059E24Rik	180.424	-0.238445	0.130454	-1.82781	0.0675777	0.529832	Oct6WT	day0
Vcam1	1618.5	0.4603	0.251808	1.82798	0.0675521	0.529832	Oct6WT	day0
Fbxo8	298.51	0.16997	0.0929733	1.82816	0.0675256	0.529832	Oct6WT	day0
Zfp384	562.176	-0.265681	0.145388	-1.8274	0.0676398	0.529845	Oct6WT	day0
Mrpl3	404.035	0.196471	0.10755	1.82678	0.0677329	0.530026	Oct6WT	day0
Itm2c	2420.84	-0.0907634	0.0496798	-1.82697	0.0677048	0.530026	Oct6WT	day0
Cdh26	84.7116	0.728415	0.399198	1.8247	0.0680469	0.531933	Oct6WT	day0
Mreg	73.796	0.880734	0.482636	1.82484	0.0680251	0.531933	Oct6WT	day0
Churc1	383.693	0.273774	0.150137	1.82349	0.0682295	0.532535	Oct6WT	day0
Parg	654.061	0.128542	0.0704827	1.82373	0.0681925	0.532535	Oct6WT	day0
Top1	1647.21	-0.131282	0.0719948	-1.82349	0.0682291	0.532535	Oct6WT	day0
Pdc	12.6974	-1.43275	0.786062	-1.8227	0.0683488	0.533187	Oct6WT	day0
Atp5b	18311.3	0.226478	0.12427	1.82247	0.0683835	0.533187	Oct6WT	day0
Ints10	274.664	0.220826	0.121193	1.82209	0.0684407	0.533358	Oct6WT	day0
Gm21750	280.121	-0.219243	0.120344	-1.82181	0.0684841	0.533422	Oct6WT	day0
Chodl	73.7607	-1.0662	0.585801	-1.82006	0.0687494	0.534388	Oct6WT	day0
Plcl2	53.8069	0.524566	0.288134	1.82056	0.0686737	0.534388	Oct6WT	day0
Stoml1	172.294	-0.220482	0.121118	-1.82039	0.0686993	0.534388	Oct6WT	day0
Dcaf8	1178.03	-0.159167	0.0874435	-1.82022	0.068725	0.534388	Oct6WT	day0
Rhpn2	58.2494	0.889885	0.489293	1.81872	0.0689549	0.53571	Oct6WT	day0
Prdx1	8958.52	0.182769	0.10061	1.81661	0.069277	0.537193	Oct6WT	day0
9130008F23Rik	26.1362	0.594932	0.327559	1.81626	0.0693307	0.537193	Oct6WT	day0
Clpp	330.051	0.202939	0.111722	1.81645	0.0693009	0.537193	Oct6WT	day0
Ngfrap1	1382.9	0.129923	0.0715267	1.81642	0.0693061	0.537193	Oct6WT	day0
Ccdc8	124.22	-0.357479	0.196841	-1.81608	0.0693587	0.537193	Oct6WT	day0
Ifi44	277.911	-0.500801	0.275755	-1.81611	0.0693538	0.537193	Oct6WT	day0
Mgst1	825.916	0.467172	0.257279	1.81582	0.0693986	0.537227	Oct6WT	day0
Ddx3y	547.559	-0.27452	0.151237	-1.81516	0.0694989	0.537589	Oct6WT	day0
Fos	103.018	0.540097	0.297566	1.81505	0.0695165	0.537589	Oct6WT	day0
Pcx	705.017	-0.250968	0.138339	-1.81416	0.0696535	0.538374	Oct6WT	day0
Cxcl5	52.7494	0.580449	0.320001	1.81389	0.0696939	0.538411	Oct6WT	day0
Itgav	3766.26	0.180242	0.0993835	1.8136	0.0697389	0.538484	Oct6WT	day0
Sltm	783.196	-0.163417	0.0901321	-1.81309	0.0698183	0.538709	Oct6WT	day0
RP23-390I1.6	259.857	-0.260207	0.143527	-1.81295	0.0698392	0.538709	Oct6WT	day0
Smc6	972.585	-0.176587	0.0974181	-1.81267	0.0698826	0.538769	Oct6WT	day0
Wbp5	1618.23	-0.208436	0.115077	-1.81128	0.0700982	0.538785	Oct6WT	day0
Saal1	209.632	0.239854	0.132344	1.81236	0.0699305	0.538785	Oct6WT	day0
Nrk	1052.84	0.24631	0.135946	1.81182	0.0700137	0.538785	Oct6WT	day0
Hsbp1	954.939	-0.196993	0.108754	-1.81137	0.0700832	0.538785	Oct6WT	day0
Phf21b	21.261	-1.09966	0.606965	-1.81173	0.0700275	0.538785	Oct6WT	day0
Kif18a	277.903	0.272635	0.150517	1.81132	0.0700908	0.538785	Oct6WT	day0
B4galt3	294.954	-0.282977	0.156356	-1.80983	0.0703223	0.538955	Oct6WT	day0
Gm16170	18.4492	-0.687585	0.379862	-1.81009	0.0702818	0.538955	Oct6WT	day0
Cdkn2b	721.003	-0.162424	0.0897037	-1.81067	0.0701913	0.538955	Oct6WT	day0
Tcf4	1084.86	-0.402285	0.222318	-1.8095	0.0703728	0.538955	Oct6WT	day0
Eva1c	135.308	0.739426	0.40841	1.8105	0.0702185	0.538955	Oct6WT	day0
Gpm6b	1793.96	-0.951974	0.525892	-1.81021	0.0702635	0.538955	Oct6WT	day0
Gm29157	9.71212	1.42013	0.784821	1.8095	0.0703734	0.538955	Oct6WT	day0
Lonp2	589.837	0.230131	0.127194	1.80929	0.0704053	0.538955	Oct6WT	day0
Mapk1ip1l	1432.36	0.142596	0.078929	1.80664	0.070819	0.541027	Oct6WT	day0
Fetub	1031.06	-1.19196	0.659737	-1.80672	0.0708061	0.541027	Oct6WT	day0
Gins4	202.854	0.232291	0.12857	1.80673	0.0708047	0.541027	Oct6WT	day0
Ikbip	647.767	-0.357214	0.197665	-1.80717	0.0707358	0.541027	Oct6WT	day0
Oraov1	244.116	0.314814	0.174287	1.8063	0.0708713	0.541153	Oct6WT	day0
Zfp524	30.7265	-0.652446	0.361409	-1.80529	0.0710297	0.541725	Oct6WT	day0
Gabrg1	26.8855	-1.41218	0.782693	-1.80425	0.0711916	0.541725	Oct6WT	day0
Zfp386	194.123	-0.359482	0.199222	-1.80443	0.0711637	0.541725	Oct6WT	day0
Adal	93.8246	0.386521	0.214131	1.80507	0.0710639	0.541725	Oct6WT	day0
Cbx3	868.281	-0.181998	0.100899	-1.80377	0.0712681	0.541725	Oct6WT	day0
Smim7	529.819	-0.164536	0.0912002	-1.80412	0.0712123	0.541725	Oct6WT	day0
Scfd1	446.458	-0.19256	0.10673	-1.80418	0.0712038	0.541725	Oct6WT	day0
Tra2b	1514.98	0.15906	0.088163	1.80416	0.071206	0.541725	Oct6WT	day0
Akap5	29.6434	-0.850391	0.471454	-1.80376	0.0712683	0.541725	Oct6WT	day0
Ncam1	777.071	0.332	0.184117	1.8032	0.0713564	0.542123	Oct6WT	day0
Snrnp35	74.6638	0.400058	0.222055	1.80161	0.071606	0.543001	Oct6WT	day0
Gm26797	13.9443	0.819665	0.45489	1.8019	0.0715613	0.543001	Oct6WT	day0
Wdr33	516.25	0.233207	0.12947	1.80124	0.0716646	0.543001	Oct6WT	day0
Gpr35	9.80614	0.999205	0.554775	1.8011	0.0716873	0.543001	Oct6WT	day0
Kmt2e	1220.86	-0.160424	0.0890534	-1.80144	0.071634	0.543001	Oct6WT	day0
Hdac9	187.826	-0.251905	0.139836	-1.80143	0.0716355	0.543001	Oct6WT	day0
Rest	811.381	-0.244567	0.135839	-1.80042	0.0717946	0.54327	Oct6WT	day0
[truncated: 73,671 more rows]

## Sheet: Oct4WT-Oct4defSox2_diffGeneExpn
name	baseMean	log2FoldChange	lfcSE	stat	pvalue	padj	TF	day
Zdhhc20	892.689	-0.742636	0.0701654	-10.5841	3.53258e-26	5.3462e-22	Oct4defSox2	day0
Sostdc1	45.302	2.29857	0.235349	9.76668	1.56498e-22	1.18422e-18	Oct4defSox2	day0
Bod1l	958.359	-0.758817	0.0784266	-9.67551	3.83173e-22	1.93298e-18	Oct4defSox2	day0
Arl5a	1127.11	-0.898007	0.105098	-8.54445	1.29154e-17	4.88653e-14	Oct4defSox2	day0
Tnfrsf11b	1513.01	1.5702	0.206292	7.61155	2.70831e-14	8.19752e-11	Oct4defSox2	day0
Shroom4	573	0.611896	0.0866514	7.06158	1.64615e-12	4.15214e-09	Oct4defSox2	day0
Rock2	3840.08	-0.723615	0.103276	-7.00658	2.4421e-12	5.27982e-09	Oct4defSox2	day0
Sec63	1948.11	-0.412146	0.0621533	-6.63112	3.33155e-11	6.30246e-08	Oct4defSox2	day0
Ei24	1555.53	0.483861	0.0734655	6.58624	4.51111e-11	7.58569e-08	Oct4defSox2	day0
Zfp397	317.047	-0.670518	0.102522	-6.54022	6.14293e-11	9.29671e-08	Oct4defSox2	day0
Tspan7	660.226	1.05067	0.161616	6.50098	7.97965e-11	1.09785e-07	Oct4defSox2	day0
Tfdp2	447.311	0.538097	0.0831413	6.47208	9.6663e-11	1.21908e-07	Oct4defSox2	day0
Ywhab	2662.58	0.312327	0.0483574	6.45872	1.05591e-10	1.22924e-07	Oct4defSox2	day0
Tmed5	758.062	-0.883937	0.137102	-6.44732	1.13849e-10	1.2307e-07	Oct4defSox2	day0
Arf4	4954.8	0.526574	0.0820648	6.41656	1.39392e-10	1.40637e-07	Oct4defSox2	day0
Hnrnpa2b1	10802.1	0.474248	0.0747247	6.34661	2.20117e-10	1.95956e-07	Oct4defSox2	day0
Shisa2	15.753	2.75067	0.432884	6.35428	2.09411e-10	1.95956e-07	Oct4defSox2	day0
Peli1	506.235	0.557795	0.0882636	6.31966	2.62147e-10	2.18413e-07	Oct4defSox2	day0
Nrcam	932.881	1.32397	0.209731	6.3127	2.74207e-10	2.18413e-07	Oct4defSox2	day0
Ramp3	646.978	2.20437	0.350024	6.29776	3.01976e-10	2.28505e-07	Oct4defSox2	day0
Uvssa	261.374	-0.789782	0.128449	-6.14858	7.81803e-10	5.6342e-07	Oct4defSox2	day0
Zfp488	508.851	-0.764495	0.124753	-6.12808	8.89457e-10	6.11865e-07	Oct4defSox2	day0
Myc	343.123	0.641557	0.105294	6.093	1.10816e-09	7.29171e-07	Oct4defSox2	day0
Rab2a	2081.36	0.565063	0.0929389	6.07995	1.20222e-09	7.58099e-07	Oct4defSox2	day0
Amy2a4	55.7413	4.03963	0.666977	6.05663	1.39007e-09	8.41493e-07	Oct4defSox2	day0
Amy2a5	55.0693	3.99737	0.676408	5.90971	3.42712e-09	1.99485e-06	Oct4defSox2	day0
A230046K03Rik	926.469	-0.666921	0.113471	-5.87747	4.16589e-09	2.33506e-06	Oct4defSox2	day0
Ano1	1355.89	1.54178	0.263645	5.84794	4.97694e-09	2.69004e-06	Oct4defSox2	day0
Golga4	1867.41	-0.451642	0.0783786	-5.76231	8.29686e-09	4.32982e-06	Oct4defSox2	day0
Dusp14	542.303	0.900051	0.157517	5.714	1.10349e-08	5.56672e-06	Oct4defSox2	day0
Ociad1	1722.85	0.366939	0.0645121	5.6879	1.28611e-08	6.27871e-06	Oct4defSox2	day0
Taf1	986.686	-0.712297	0.125635	-5.66957	1.43156e-08	6.77037e-06	Oct4defSox2	day0
Lama3	291.464	-1.52003	0.269889	-5.63207	1.78057e-08	8.16579e-06	Oct4defSox2	day0
Osbpl8	438.964	-0.48722	0.0883486	-5.51475	3.49278e-08	1.46833e-05	Oct4defSox2	day0
Lnx2	214.345	0.775512	0.140606	5.51551	3.4778e-08	1.46833e-05	Oct4defSox2	day0
Ccdc186	574.951	-0.456353	0.0826207	-5.52347	3.32369e-08	1.46833e-05	Oct4defSox2	day0
Amy2a2	58.1384	3.17964	0.577338	5.50743	3.64117e-08	1.48161e-05	Oct4defSox2	day0
Gm21092	4143.14	-0.564985	0.102656	-5.50365	3.72018e-08	1.48161e-05	Oct4defSox2	day0
Amy2a3	57.825	3.16726	0.576819	5.49091	3.99866e-08	1.55168e-05	Oct4defSox2	day0
Als2cl	546.018	-0.765977	0.139887	-5.47569	4.35816e-08	1.64891e-05	Oct4defSox2	day0
Gpr98	219.294	1.10891	0.203495	5.44933	5.05613e-08	1.86633e-05	Oct4defSox2	day0
Tll1	827.893	0.452794	0.0833477	5.43259	5.55424e-08	2.00138e-05	Oct4defSox2	day0
Psmd14	1307.37	0.402558	0.074721	5.38748	7.14505e-08	2.51473e-05	Oct4defSox2	day0
Syt4	101.479	-3.19917	0.594997	-5.37678	7.58308e-08	2.60823e-05	Oct4defSox2	day0
Pros1	1288.6	0.66414	0.123867	5.36174	8.24249e-08	2.77204e-05	Oct4defSox2	day0
Tomm70a	1915.62	0.378249	0.070985	5.32858	9.89828e-08	3.25653e-05	Oct4defSox2	day0
Trpa1	146.225	-2.61523	0.49555	-5.27743	1.3101e-07	4.21852e-05	Oct4defSox2	day0
Epm2aip1	683.675	-0.398927	0.0765135	-5.21381	1.85006e-07	5.83307e-05	Oct4defSox2	day0
Capza2	1966.78	0.41505	0.0797419	5.20492	1.94076e-07	5.99419e-05	Oct4defSox2	day0
Ncor1	2254.37	-0.300391	0.0579455	-5.18402	2.17158e-07	6.57293e-05	Oct4defSox2	day0
Npr3	149.562	-0.726204	0.140966	-5.15164	2.58212e-07	7.66232e-05	Oct4defSox2	day0
Gna12	962.742	0.375409	0.0731878	5.1294	2.9067e-07	8.45961e-05	Oct4defSox2	day0
Wasl	939.109	0.347317	0.0681352	5.09747	3.44232e-07	9.82945e-05	Oct4defSox2	day0
Ttc3	1453.92	-0.330649	0.0650314	-5.08445	3.68687e-07	0.000103328	Oct4defSox2	day0
Arhgap5	920.539	-0.404846	0.079931	-5.06494	4.08527e-07	0.000112412	Oct4defSox2	day0
Iqgap2	429.474	1.05229	0.208054	5.0578	4.24124e-07	0.00011462	Oct4defSox2	day0
Pik3c2a	1234.79	-0.752706	0.151258	-4.9763	6.4812e-07	0.000172082	Oct4defSox2	day0
A830080D01Rik	174.084	-0.774839	0.156566	-4.94896	7.46121e-07	0.000194686	Oct4defSox2	day0
Gap43	498.588	1.13608	0.230471	4.9294	8.2481e-07	0.000211571	Oct4defSox2	day0
Bzw2	533.071	0.564783	0.114927	4.91426	8.91185e-07	0.000224787	Oct4defSox2	day0
Ptma	6273.07	0.389618	0.0793609	4.90945	9.13332e-07	0.000226596	Oct4defSox2	day0
Etfa	844.313	0.456261	0.0931124	4.90011	9.57829e-07	0.000233803	Oct4defSox2	day0
9930111J21Rik2	289.474	-1.16107	0.237432	-4.89013	1.00771e-06	0.000241435	Oct4defSox2	day0
Rai14	3200.54	-0.385395	0.0788525	-4.88755	1.021e-06	0.000241435	Oct4defSox2	day0
Trip11	726.308	-0.377664	0.0775621	-4.86918	1.12064e-06	0.00026092	Oct4defSox2	day0
Eif5b	1636.75	-0.491736	0.101335	-4.85258	1.21867e-06	0.000279445	Oct4defSox2	day0
Crabp2	1206.29	-0.947939	0.199025	-4.76291	1.90819e-06	0.000431024	Oct4defSox2	day0
Tgfb2	483.061	-0.440928	0.0929202	-4.74523	2.08269e-06	0.00046352	Oct4defSox2	day0
Murc	57.95	-1.09006	0.231885	-4.70086	2.59072e-06	0.00056823	Oct4defSox2	day0
1700019D03Rik	239.129	2.11585	0.455076	4.64943	3.32848e-06	0.000719618	Oct4defSox2	day0
Samd5	158.141	-0.987599	0.212647	-4.6443	3.41226e-06	0.000727341	Oct4defSox2	day0
Met	403.512	0.488001	0.105283	4.63513	3.56713e-06	0.00074979	Oct4defSox2	day0
Ociad2	396.647	0.838514	0.181582	4.61783	3.87782e-06	0.000803931	Oct4defSox2	day0
Dpp4	263.314	0.892492	0.193668	4.60837	4.05836e-06	0.000829989	Oct4defSox2	day0
Zfp65	145.497	-0.772641	0.167971	-4.59984	4.22816e-06	0.000853185	Oct4defSox2	day0
Zfp617	193.661	-0.649939	0.141443	-4.59504	4.3266e-06	0.000861562	Oct4defSox2	day0
RP23-268A12.2	9.67363	-3.53661	0.770373	-4.59078	4.41587e-06	0.000867919	Oct4defSox2	day0
Rnd3	1344.33	-0.268188	0.0584917	-4.58506	4.53847e-06	0.000880579	Oct4defSox2	day0
Mageb16	46.7509	3.41607	0.750982	4.5488	5.39517e-06	0.00103355	Oct4defSox2	day0
Btc	52.8578	1.02235	0.225321	4.53731	5.69753e-06	0.00107783	Oct4defSox2	day0
Cep170	1712.8	-0.339675	0.0749815	-4.53011	5.89519e-06	0.00108802	Oct4defSox2	day0
Sema6d	243.153	1.13856	0.251219	4.53216	5.83831e-06	0.00108802	Oct4defSox2	day0
B230354K17Rik	171.157	-0.919704	0.203291	-4.52408	6.06601e-06	0.00110606	Oct4defSox2	day0
Arhgap20	59.02	-1.31244	0.291973	-4.49508	6.95448e-06	0.00125297	Oct4defSox2	day0
Phf6	434.365	0.512375	0.114177	4.48756	7.20448e-06	0.00128274	Oct4defSox2	day0
Map2k4	776.798	0.420532	0.0939232	4.4774	7.5556e-06	0.00132961	Oct4defSox2	day0
Tbc1d31	170.789	-0.54692	0.122228	-4.47459	7.6557e-06	0.00133174	Oct4defSox2	day0
Crim1	1634.03	-0.31293	0.0702786	-4.4527	8.47954e-06	0.00145829	Oct4defSox2	day0
Zfp462	1107.28	-0.318242	0.0716818	-4.43965	9.01053e-06	0.00153219	Oct4defSox2	day0
Mpp7	196.899	-0.739636	0.167331	-4.4202	9.86106e-06	0.00165819	Oct4defSox2	day0
Tshr	86.9027	1.83372	0.41544	4.41392	1.01517e-05	0.00166995	Oct4defSox2	day0
Cdc27	1091.76	-0.35644	0.080728	-4.41532	1.00861e-05	0.00166995	Oct4defSox2	day0
Tfg	1175.89	0.303291	0.0690431	4.39277	1.11913e-05	0.00182118	Oct4defSox2	day0
Pcdh10	436.171	0.652088	0.149372	4.36555	1.26806e-05	0.00204158	Oct4defSox2	day0
Pnn	879.189	-0.351978	0.0808385	-4.35408	1.33625e-05	0.00212871	Oct4defSox2	day0
Polk	449.89	-0.437668	0.100878	-4.33857	1.43412e-05	0.00226083	Oct4defSox2	day0
Asxl2	574.702	-0.398237	0.0919476	-4.33113	1.48344e-05	0.00231448	Oct4defSox2	day0
Nat8l	412.732	2.15338	0.49961	4.31012	1.63164e-05	0.00251971	Oct4defSox2	day0
Fryl	1798.25	0.361634	0.0840906	4.30053	1.70393e-05	0.00260478	Oct4defSox2	day0
Plaa	1400.71	0.267331	0.0626601	4.26637	1.98679e-05	0.00300681	Oct4defSox2	day0
Brwd1	1069.57	-0.430483	0.101097	-4.25814	2.06137e-05	0.00308878	Oct4defSox2	day0
Txnl1	1185.2	0.301065	0.0709621	4.24261	2.20935e-05	0.00327806	Oct4defSox2	day0
Capn6	585.598	0.487572	0.11501	4.2394	2.24123e-05	0.00329308	Oct4defSox2	day0
Hus1	218.017	0.647304	0.153089	4.22828	2.35484e-05	0.00342675	Oct4defSox2	day0
Pter	331.531	0.556071	0.131808	4.21881	2.45595e-05	0.00350682	Oct4defSox2	day0
Syap1	434.429	-0.388721	0.0921404	-4.21879	2.45621e-05	0.00350682	Oct4defSox2	day0
Exoc4	2793.8	0.39956	0.094907	4.21001	2.55354e-05	0.00361171	Oct4defSox2	day0
Tusc3	710.882	0.363	0.0863168	4.20545	2.60569e-05	0.00361784	Oct4defSox2	day0
Wdr36	870.474	0.294772	0.0700637	4.2072	2.58555e-05	0.00361784	Oct4defSox2	day0
Ino80d	494.335	-0.588433	0.140956	-4.1746	2.98507e-05	0.00410691	Oct4defSox2	day0
Gm12603	56.7509	-2.78152	0.668554	-4.1605	3.17549e-05	0.00432954	Oct4defSox2	day0
Cdh10	253.323	0.417096	0.100488	4.15071	3.31444e-05	0.00447864	Oct4defSox2	day0
Tpr	3822.74	-0.243392	0.0588166	-4.13815	3.50114e-05	0.00468905	Oct4defSox2	day0
Tes	1176.78	0.362685	0.0876927	4.13586	3.53626e-05	0.00469454	Oct4defSox2	day0
Gjb3	105.173	-1.07632	0.260673	-4.12899	3.64366e-05	0.00479505	Oct4defSox2	day0
Hspe1	1424.55	0.344286	0.0834528	4.12552	3.69895e-05	0.00482585	Oct4defSox2	day0
Gm6483	1005.26	-0.340449	0.0825817	-4.12258	3.7466e-05	0.00484624	Oct4defSox2	day0
Prr14l	555.612	-0.474499	0.115284	-4.11592	3.8563e-05	0.00491527	Oct4defSox2	day0
Gm16286	1563.51	0.344114	0.0836159	4.11541	3.86492e-05	0.00491527	Oct4defSox2	day0
Rfwd2	968.429	0.239094	0.0581529	4.11148	3.93134e-05	0.00491709	Oct4defSox2	day0
Wasf1	307.087	0.663386	0.161279	4.11328	3.9008e-05	0.00491709	Oct4defSox2	day0
Elovl6	1228.7	-0.531904	0.129431	-4.10955	3.96433e-05	0.00491772	Oct4defSox2	day0
RP23-73N8.4	26.0831	-3.16049	0.770098	-4.10401	4.06047e-05	0.00499603	Oct4defSox2	day0
Melk	194.383	0.721533	0.176179	4.09545	4.21349e-05	0.0051425	Oct4defSox2	day0
Atrx	3713.16	-0.373893	0.0917721	-4.07415	4.61825e-05	0.00558866	Oct4defSox2	day0
Smurf2	737.788	0.221366	0.0543574	4.07241	4.65291e-05	0.00558866	Oct4defSox2	day0
Tmem245	1934.69	-0.535959	0.131914	-4.06295	4.84568e-05	0.00577437	Oct4defSox2	day0
Stmn1	587.99	0.401698	0.0990698	4.0547	5.01993e-05	0.00590307	Oct4defSox2	day0
Rab3c	49.9108	1.16835	0.288185	4.05415	5.03169e-05	0.00590307	Oct4defSox2	day0
Gyg	481.19	0.39906	0.0985577	4.049	5.14375e-05	0.00598812	Oct4defSox2	day0
Mstn	2.70823	3.14127	0.777373	4.04088	5.32509e-05	0.0061519	Oct4defSox2	day0
Mfsd2a	244.391	-0.534005	0.132357	-4.03459	5.46973e-05	0.00627113	Oct4defSox2	day0
Actg1	13896.6	0.339567	0.0845282	4.0172	5.8893e-05	0.0067014	Oct4defSox2	day0
Anxa10	101.137	2.57683	0.641971	4.01394	5.97146e-05	0.00674418	Oct4defSox2	day0
