# Supplementary material for: Pluripotency reprogramming by competent and incompetent POU factors uncovers temporal dependency for Oct4 and Sox2
Source: Nat Commun. 2019 Aug 2;10:3477. doi: 10.1038/s41467-019-11054-7 (PMC6677745; doi:10.1038/s41467-019-11054-7)
Supplement: Supplementary file 6 — Supplementary Data 2 [file 41467_2019_11054_MOESM6_ESM.xlsx]

## Sheet: Figure 2A
Chr	Start	End	group	binary
chr18	21259719	21259918	cid_1	c1_001
chr9	29978157	29978356	cid_1	c1_001
chr1	36246786	36246985	cid_1	c1_001
chr13	105256734	105256933	cid_1	c1_001
chr1	100878190	100878389	cid_1	c1_001
chr12	70531575	70531774	cid_1	c1_001
chr11	14376762	14376961	cid_1	c1_001
chr7	58668783	58668982	cid_1	c1_001
chr15	48624893	48625092	cid_1	c1_001
chr3	97540287	97540486	cid_1	c1_001
chr4	89530339	89530538	cid_1	c1_001
chr11	50198129	50198328	cid_1	c1_001
chr12	16897476	16897675	cid_1	c1_001
chr13	98009673	98009872	cid_1	c1_001
chr2	83337729	83337928	cid_1	c1_001
chr19	42384962	42385161	cid_1	c1_001
chr17	37079053	37079252	cid_1	c1_001
chr1	50638909	50639108	cid_1	c1_001
chr13	34507458	34507657	cid_1	c1_001
chr17	80785553	80785752	cid_1	c1_001
chr3	137737547	137737746	cid_1	c1_001
chr14	54463551	54463750	cid_1	c1_001
chrX	162832201	162832400	cid_1	c1_001
chr10	40258626	40258825	cid_1	c1_001
chr2	134960619	134960818	cid_1	c1_001
chr1	183299248	183299447	cid_1	c1_001
chr6	137754725	137754924	cid_1	c1_001
chr13	104148495	104148694	cid_1	c1_001
chr3	156904373	156904572	cid_1	c1_001
chr1	58761470	58761669	cid_1	c1_001
chr12	117235257	117235456	cid_1	c1_001
chr8	47920898	47921097	cid_1	c1_001
chr15	41648875	41649074	cid_1	c1_001
chr3	143259538	143259737	cid_1	c1_001
chr10	46485334	46485533	cid_1	c1_001
chr1	57801659	57801858	cid_1	c1_001
chr18	84934426	84934625	cid_1	c1_001
chr10	57492277	57492476	cid_1	c1_001
chr12	34146942	34147141	cid_1	c1_001
chr10	4743754	4743953	cid_1	c1_001
chr7	4251281	4251480	cid_1	c1_001
chr7	100381311	100381510	cid_1	c1_001
chr6	69285738	69285937	cid_1	c1_001
chr13	14818922	14819121	cid_1	c1_001
chr11	17658311	17658510	cid_1	c1_001
chr3	108927483	108927682	cid_1	c1_001
chr7	143544352	143544551	cid_1	c1_001
chr17	11068200	11068399	cid_1	c1_001
chr11	20333708	20333907	cid_1	c1_001
chr10	20565376	20565575	cid_1	c1_001
chr16	4540049	4540248	cid_1	c1_001
chr15	64590251	64590450	cid_1	c1_001
chr6	28778484	28778683	cid_1	c1_001
chr2	168838844	168839043	cid_1	c1_001
chr8	47245320	47245519	cid_1	c1_001
chr3	150492441	150492640	cid_1	c1_001
chr15	79290317	79290516	cid_1	c1_001
chr15	53242410	53242609	cid_1	c1_001
chr3	125008093	125008292	cid_1	c1_001
chr9	25854619	25854818	cid_1	c1_001
chr6	37641956	37642155	cid_1	c1_001
chr2	57828428	57828627	cid_1	c1_001
chr18	23993687	23993886	cid_1	c1_001
chr2	20394229	20394428	cid_1	c1_001
chr9	65188791	65188990	cid_1	c1_001
chr4	44920896	44921095	cid_1	c1_001
chr12	20843818	20844017	cid_1	c1_001
chr7	67672665	67672864	cid_1	c1_001
chr6	77785842	77786041	cid_1	c1_001
chr13	5865610	5865809	cid_1	c1_001
chr4	33586588	33586787	cid_1	c1_001
chr5	30058294	30058493	cid_1	c1_001
chr2	170245720	170245919	cid_1	c1_001
chr19	36305416	36305615	cid_1	c1_001
chr11	3198112	3198311	cid_1	c1_001
chr5	65441445	65441644	cid_1	c1_001
chr3	92816093	92816292	cid_1	c1_001
chr11	67024052	67024251	cid_1	c1_001
chr13	14170176	14170375	cid_1	c1_001
chr14	123819117	123819316	cid_1	c1_001
chr10	4242308	4242507	cid_1	c1_001
chr11	28699600	28699799	cid_1	c1_001
chr2	29423361	29423560	cid_1	c1_001
chr18	65697935	65698134	cid_1	c1_001
chr16	65484953	65485152	cid_1	c1_001
chr18	51239145	51239344	cid_1	c1_001
chr13	35396046	35396245	cid_1	c1_001
chr16	68554509	68554708	cid_1	c1_001
chr6	99732790	99732989	cid_1	c1_001
chr10	23813231	23813430	cid_1	c1_001
chr3	154153652	154153851	cid_1	c1_001
chr9	116462345	116462544	cid_1	c1_001
chr1	103852778	103852977	cid_1	c1_001
chr18	68095424	68095623	cid_1	c1_001
chr4	31823741	31823940	cid_1	c1_001
chr11	54722341	54722540	cid_1	c1_001
chr13	7020895	7021094	cid_1	c1_001
chr3	28652621	28652820	cid_1	c1_001
chr2	116043810	116044009	cid_1	c1_001
chr18	68059323	68059522	cid_1	c1_001
chr2	75874104	75874303	cid_1	c1_001
chr5	48564123	48564322	cid_1	c1_001
chr16	59089488	59089687	cid_1	c1_001
chr13	59383425	59383624	cid_1	c1_001
chr15	5581285	5581484	cid_1	c1_001
chr3	145648031	145648230	cid_1	c1_001
chr4	102682253	102682452	cid_1	c1_001
chr13	14800465	14800664	cid_1	c1_001
chr10	106867948	106868147	cid_1	c1_001
chr6	122346315	122346514	cid_1	c1_001
chr6	3677913	3678112	cid_1	c1_001
chr9	110292689	110292888	cid_1	c1_001
chr17	30593169	30593368	cid_1	c1_001
chr12	115500911	115501110	cid_1	c1_001
chrX	14255115	14255314	cid_1	c1_001
chr1	177988180	177988379	cid_1	c1_001
chr12	69365433	69365632	cid_1	c1_001
chr1	191524854	191525053	cid_1	c1_001
chr16	69083390	69083589	cid_1	c1_001
chr11	8569331	8569530	cid_1	c1_001
chr2	96775598	96775797	cid_1	c1_001
chr17	37990683	37990882	cid_1	c1_001
chr5	29713009	29713208	cid_1	c1_001
chr8	107860420	107860619	cid_1	c1_001
chr15	64303101	64303300	cid_1	c1_001
chr7	110592562	110592761	cid_1	c1_001
chr14	53577082	53577281	cid_1	c1_001
chr18	44565346	44565545	cid_1	c1_001
chr10	120810531	120810730	cid_1	c1_001
chr1	177641795	177641994	cid_1	c1_001
chr11	22188782	22188981	cid_1	c1_001
chr10	98683450	98683649	cid_1	c1_001
chr7	62486249	62486448	cid_1	c1_001
chr15	7115738	7115937	cid_1	c1_001
chr16	35839730	35839929	cid_1	c1_001
chr2	160656333	160656532	cid_1	c1_001
chr14	63500312	63500511	cid_1	c1_001
chr18	39124748	39124947	cid_1	c1_001
chr1	192515483	192515682	cid_1	c1_001
chr10	111117223	111117422	cid_1	c1_001
chr1	191165861	191166060	cid_1	c1_001
chr1	113964558	113964757	cid_1	c1_001
chr1	152907178	152907377	cid_1	c1_001
chr14	122134386	122134585	cid_1	c1_001
chr6	136551193	136551392	cid_1	c1_001
chr6	137542568	137542767	cid_1	c1_001
chr1	191592069	191592268	cid_1	c1_001
chr4	110883128	110883327	cid_1	c1_001
chr2	173385835	173386034	cid_1	c1_001
chr17	30714981	30715180	cid_1	c1_001
chr15	83190421	83190620	cid_1	c1_001
chr15	91018701	91018900	cid_1	c1_001
chr14	8403347	8403546	cid_1	c1_001
chr4	108930385	108930584	cid_1	c1_001
chr4	146926074	146926273	cid_1	c1_001
chr5	15061447	15061646	cid_1	c1_001
chr6	127893763	127893962	cid_1	c1_001
chr5	73946144	73946343	cid_1	c1_001
chr4	109735975	109736174	cid_1	c1_001
chr7	68260067	68260266	cid_1	c1_001
chr2	16811721	16811920	cid_1	c1_001
chr2	40910976	40911175	cid_1	c1_001
chr12	91798995	91799194	cid_1	c1_001
chr6	119449358	119449557	cid_1	c1_001
chr14	45440312	45440511	cid_1	c1_001
chr5	136636581	136636780	cid_1	c1_001
chr2	71189020	71189219	cid_1	c1_001
chr4	147335723	147335922	cid_1	c1_001
chr13	59880214	59880413	cid_1	c1_001
chr3	87051980	87052179	cid_1	c1_001
chr5	92897745	92897944	cid_1	c1_001
chr12	4358744	4358943	cid_1	c1_001
chr11	81331051	81331250	cid_1	c1_001
chr2	127605317	127605516	cid_1	c1_001
chr9	34204693	34204892	cid_1	c1_001
chr5	126755218	126755417	cid_1	c1_001
chr15	44187467	44187666	cid_1	c1_001
chr4	63410692	63410891	cid_1	c1_001
chr5	150111408	150111607	cid_1	c1_001
chr1	7126116	7126315	cid_1	c1_001
chr1	59663504	59663703	cid_1	c1_001
chr13	102157493	102157692	cid_1	c1_001
chr7	29592868	29593067	cid_1	c1_001
chr18	69125057	69125256	cid_1	c1_001
chr16	13977185	13977384	cid_1	c1_001
chr3	135666531	135666730	cid_1	c1_001
chr15	77102791	77102990	cid_1	c1_001
chr10	80821980	80822179	cid_1	c1_001
chr17	38561284	38561483	cid_1	c1_001
chr17	17059663	17059862	cid_1	c1_001
chr2	180767705	180767904	cid_1	c1_001
chr6	90737488	90737687	cid_1	c1_001
chr13	75641146	75641345	cid_1	c1_001
chr17	70828229	70828428	cid_1	c1_001
chr4	147586747	147586946	cid_1	c1_001
chr10	32489105	32489304	cid_1	c1_001
chr2	106623782	106623981	cid_1	c1_001
chr19	35303040	35303239	cid_1	c1_001
chr11	62511522	62511721	cid_1	c1_001
chr5	111170448	111170647	cid_1	c1_001
chr1	114641714	114641913	cid_1	c1_001
chrX	20875333	20875532	cid_1	c1_001
chr6	55016255	55016454	cid_1	c1_001
chr2	112090835	112091034	cid_1	c1_001
chr16	55551114	55551313	cid_1	c1_001
chr16	76208125	76208324	cid_1	c1_001
chr16	31094124	31094323	cid_1	c1_001
chr14	49557400	49557599	cid_1	c1_001
chr13	48252739	48252938	cid_1	c1_001
chr7	29904187	29904386	cid_1	c1_001
chrX	33090355	33090554	cid_1	c1_001
chr2	43722905	43723104	cid_1	c1_001
chr12	3661943	3662142	cid_1	c1_001
chr7	4260815	4261014	cid_1	c1_001
chrX	155824929	155825128	cid_1	c1_001
chr13	54118486	54118685	cid_1	c1_001
chr2	73378191	73378390	cid_1	c1_001
chr6	34187710	34187909	cid_1	c1_001
chr14	43320120	43320319	cid_1	c1_001
chr15	57042941	57043140	cid_1	c1_001
chr11	4441120	4441319	cid_1	c1_001
chr9	8770145	8770344	cid_1	c1_001
chr6	48866576	48866775	cid_1	c1_001
chr13	30069521	30069720	cid_1	c1_001
chrX	41443396	41443595	cid_1	c1_001
chr4	85048609	85048808	cid_1	c1_001
chr4	147509222	147509421	cid_1	c1_001
chr10	52874920	52875119	cid_1	c1_001
chr5	58161078	58161277	cid_1	c1_001
chr14	89879621	89879820	cid_1	c1_001
chr2	122681731	122681930	cid_1	c1_001
chr3	79218589	79218788	cid_1	c1_001
chr15	38077537	38077736	cid_1	c1_001
chr9	115724094	115724293	cid_1	c1_001
chr5	67621549	67621748	cid_1	c1_001
chr17	93871990	93872189	cid_1	c1_001
chr1	11461589	11461788	cid_1	c1_001
chr1	107732894	107733093	cid_1	c1_001
chr10	85467534	85467733	cid_1	c1_001
chr3	138692445	138692644	cid_1	c1_001
chr7	43491164	43491363	cid_1	c1_001
chr10	21131058	21131257	cid_1	c1_001
chr6	110990479	110990678	cid_1	c1_001
chr2	131945499	131945698	cid_1	c1_001
chr19	60055068	60055267	cid_1	c1_001
chr13	62182189	62182388	cid_1	c1_001
chr12	113717505	113717704	cid_1	c1_001
chr2	43365911	43366110	cid_1	c1_001
chr7	114740647	114740846	cid_1	c1_001
chr2	132617675	132617874	cid_1	c1_001
chr11	18931260	18931459	cid_1	c1_001
chr1	64733559	64733758	cid_1	c1_001
chr18	87741371	87741570	cid_1	c1_001
chr1	92432195	92432394	cid_1	c1_001
chr4	72146120	72146319	cid_1	c1_001
chr3	131915044	131915243	cid_1	c1_001
chr12	77230703	77230902	cid_1	c1_001
chr8	40598611	40598810	cid_1	c1_001
chr12	33220543	33220742	cid_1	c1_001
chr5	13470585	13470784	cid_1	c1_001
chr19	40202931	40203130	cid_1	c1_001
chr11	83495626	83495825	cid_1	c1_001
chr8	103873884	103874083	cid_1	c1_001
chr12	54941177	54941376	cid_1	c1_001
chr5	111393829	111394028	cid_1	c1_001
chr6	60994233	60994432	cid_1	c1_001
chr4	40221032	40221231	cid_1	c1_001
chr13	86097983	86098182	cid_1	c1_001
chr6	17620587	17620786	cid_1	c1_001
chr14	11384977	11385176	cid_1	c1_001
chr8	50293655	50293854	cid_1	c1_001
chr1	164019867	164020066	cid_1	c1_001
chr3	87738568	87738767	cid_1	c1_001
chr11	14520632	14520831	cid_1	c1_001
chr1	121087193	121087392	cid_1	c1_001
chr9	46582078	46582277	cid_1	c1_001
chr12	42641362	42641561	cid_1	c1_001
chr5	73219727	73219926	cid_1	c1_001
chr1	75797850	75798049	cid_1	c1_001
chr18	50880590	50880789	cid_1	c1_001
chr9	14173972	14174171	cid_1	c1_001
chr9	58014492	58014691	cid_1	c1_001
chr9	70995413	70995612	cid_1	c1_001
chr16	13118934	13119133	cid_1	c1_001
chr5	18797791	18797990	cid_1	c1_001
chr2	62326313	62326512	cid_1	c1_001
chr15	19395814	19396013	cid_1	c1_001
chr1	186510636	186510835	cid_1	c1_001
chr3	137784836	137785035	cid_1	c1_001
chr17	38559797	38559996	cid_1	c1_001
chr9	33746646	33746845	cid_1	c1_001
chr12	91583681	91583880	cid_1	c1_001
chr7	24505539	24505738	cid_1	c1_001
chr4	32482366	32482565	cid_1	c1_001
chr6	61280021	61280220	cid_1	c1_001
chr7	6103386	6103585	cid_1	c1_001
chr13	84366267	84366466	cid_1	c1_001
chr9	54483411	54483610	cid_1	c1_001
chr2	92668593	92668792	cid_1	c1_001
chr11	51786428	51786627	cid_1	c1_001
chr14	10166506	10166705	cid_1	c1_001
chr13	83532433	83532632	cid_1	c1_001
chr4	84528411	84528610	cid_1	c1_001
chr13	90206243	90206442	cid_1	c1_001
chr6	115685567	115685766	cid_1	c1_001
chr10	47856278	47856477	cid_1	c1_001
chr14	88832179	88832378	cid_1	c1_001
chr12	106175265	106175464	cid_1	c1_001
chr2	174160783	174160982	cid_1	c1_001
chr12	80844208	80844407	cid_1	c1_001
chr1	116220243	116220442	cid_1	c1_001
chr1	167547758	167547957	cid_1	c1_001
chr3	119225838	119226037	cid_1	c1_001
chr8	4470054	4470253	cid_1	c1_001
chr11	7423623	7423822	cid_1	c1_001
chr6	54852787	54852986	cid_1	c1_001
chr15	10318723	10318922	cid_1	c1_001
chr12	17462955	17463154	cid_1	c1_001
chr3	54892188	54892387	cid_1	c1_001
chr7	109875182	109875381	cid_1	c1_001
chr7	144102746	144102945	cid_1	c1_001
chr17	32553146	32553345	cid_1	c1_001
chr16	43613672	43613871	cid_1	c1_001
chr1	181933359	181933558	cid_1	c1_001
chr10	5243621	5243820	cid_1	c1_001
chr13	7174135	7174334	cid_1	c1_001
chr7	41512287	41512486	cid_1	c1_001
chr13	59657088	59657287	cid_1	c1_001
chr9	21768495	21768694	cid_1	c1_001
chr18	34093286	34093485	cid_1	c1_001
chr11	22851528	22851727	cid_1	c1_001
chr17	90995552	90995751	cid_1	c1_001
chr12	72745462	72745661	cid_1	c1_001
chr13	85241526	85241725	cid_1	c1_001
chr9	58455912	58456111	cid_1	c1_001
chr3	101523326	101523525	cid_1	c1_001
chr10	40840281	40840480	cid_1	c1_001
chr6	136114228	136114427	cid_1	c1_001
chr15	75948902	75949101	cid_1	c1_001
chr18	47852484	47852683	cid_1	c1_001
chr13	43213033	43213232	cid_1	c1_001
chr1	89072702	89072901	cid_1	c1_001
chr13	94365303	94365502	cid_1	c1_001
chr3	101066616	101066815	cid_1	c1_001
chr6	128997099	128997298	cid_1	c1_001
chr11	116902639	116902838	cid_1	c1_001
chr17	52728918	52729117	cid_1	c1_001
chr10	95439703	95439902	cid_1	c1_001
chrX	33061280	33061479	cid_1	c1_001
chr17	3078469	3078668	cid_1	c1_001
chr11	109476277	109476476	cid_1	c1_001
chr16	84769244	84769443	cid_1	c1_001
chr15	6635473	6635672	cid_1	c1_001
chr3	62410657	62410856	cid_1	c1_001
chr7	118749667	118749866	cid_1	c1_001
chr19	55556282	55556481	cid_1	c1_001
chr16	70028644	70028843	cid_1	c1_001
chr19	9923134	9923333	cid_1	c1_001
chr4	29091981	29092180	cid_1	c1_001
chr2	34570519	34570718	cid_1	c1_001
chr2	108869964	108870163	cid_1	c1_001
chr18	54823201	54823400	cid_1	c1_001
chr15	80574179	80574378	cid_1	c1_001
chr4	145680221	145680420	cid_1	c1_001
chr8	36105616	36105815	cid_1	c1_001
chr14	77239780	77239979	cid_1	c1_001
chr4	147508627	147508826	cid_1	c1_001
chr6	63662530	63662729	cid_1	c1_001
chr12	80838901	80839100	cid_1	c1_001
chr17	38531587	38531786	cid_1	c1_001
chr10	111100004	111100203	cid_1	c1_001
chr1	103094017	103094216	cid_1	c1_001
chr4	82401542	82401741	cid_1	c1_001
chr19	58524223	58524422	cid_1	c1_001
chr6	37327890	37328089	cid_1	c1_001
chr4	147431806	147432005	cid_1	c1_001
chr12	105087468	105087667	cid_1	c1_001
chr11	21036309	21036508	cid_1	c1_001
chr2	170165753	170165952	cid_1	c1_001
chr11	9994789	9994988	cid_1	c1_001
chr2	155946605	155946804	cid_1	c1_001
chr16	22416761	22416960	cid_1	c1_001
chr8	52788730	52788929	cid_1	c1_001
chr14	53573710	53573909	cid_1	c1_001
chr14	18167420	18167619	cid_1	c1_001
chr14	11560747	11560946	cid_1	c1_001
chr3	138217723	138217922	cid_1	c1_001
chr3	11212512	11212711	cid_1	c1_001
chr13	106881399	106881598	cid_1	c1_001
chr8	13455340	13455539	cid_1	c1_001
chr2	117122845	117123044	cid_1	c1_001
chr5	18562006	18562205	cid_1	c1_001
chr1	180480404	180480603	cid_1	c1_001
chr15	61388720	61388919	cid_1	c1_001
chrX	74517634	74517833	cid_1	c1_001
chr5	107287443	107287642	cid_1	c1_001
chr5	29244678	29244877	cid_1	c1_001
chr16	8823883	8824082	cid_1	c1_001
chr13	79867558	79867757	cid_1	c1_001
chr1	88241430	88241629	cid_1	c1_001
chr8	114116135	114116334	cid_1	c1_001
chr1	169485590	169485789	cid_1	c1_001
chr10	63352260	63352459	cid_1	c1_001
chr13	94316999	94317198	cid_1	c1_001
chr4	146486488	146486687	cid_1	c1_001
chr17	48616382	48616581	cid_1	c1_001
chr3	45117309	45117508	cid_1	c1_001
chr5	73171977	73172176	cid_1	c1_001
chr10	4375358	4375557	cid_1	c1_001
chr16	36426125	36426324	cid_1	c1_001
chr7	30286771	30286970	cid_1	c1_001
chr18	3039330	3039529	cid_1	c1_001
chr9	102205599	102205798	cid_1	c1_001
chr4	98563581	98563780	cid_1	c1_001
chr8	31149047	31149246	cid_1	c1_001
chr2	30335373	30335572	cid_1	c1_001
chr15	59416255	59416454	cid_1	c1_001
chr11	43696784	43696983	cid_1	c1_001
chr4	34734737	34734936	cid_1	c1_001
chr2	18460337	18460536	cid_1	c1_001
chr18	77037907	77038106	cid_1	c1_001
chr10	29019964	29020163	cid_1	c1_001
chr10	57510926	57511125	cid_1	c1_001
chr7	62452482	62452681	cid_1	c1_001
chr5	38090572	38090771	cid_1	c1_001
chr17	50416556	50416755	cid_1	c1_001
chr4	145405742	145405941	cid_1	c1_001
chr13	63260677	63260876	cid_1	c1_001
chr2	73484413	73484612	cid_1	c1_001
chr6	25628862	25629061	cid_1	c1_001
chr2	103704444	103704643	cid_1	c1_001
chr19	55566474	55566673	cid_1	c1_001
chr1	158362004	158362203	cid_1	c1_001
chr14	14931117	14931316	cid_1	c1_001
chrX	157601510	157601709	cid_1	c1_001
chr9	71361475	71361674	cid_1	c1_001
chr1	39122771	39122970	cid_1	c1_001
chr16	58615783	58615982	cid_1	c1_001
chr19	34904086	34904285	cid_1	c1_001
chr10	23857078	23857277	cid_1	c1_001
chr9	108710773	108710972	cid_1	c1_001
chr1	153079505	153079704	cid_1	c1_001
chr15	84302005	84302204	cid_1	c1_001
chr6	6710907	6711106	cid_1	c1_001
chr3	52068988	52069187	cid_1	c1_001
chr5	5096650	5096849	cid_1	c1_001
chr14	30666474	30666673	cid_1	c1_001
chr13	95791030	95791229	cid_1	c1_001
chr7	74710291	74710490	cid_1	c1_001
chr9	53685136	53685335	cid_1	c1_001
chrX	104115262	104115461	cid_1	c1_001
chr18	17829486	17829685	cid_1	c1_001
chr2	129056767	129056966	cid_1	c1_001
chr4	147585824	147586023	cid_1	c1_001
chr13	67510655	67510854	cid_1	c1_001
chr4	145447973	145448172	cid_1	c1_001
chr17	11533878	11534077	cid_1	c1_001
chr3	122872586	122872785	cid_1	c1_001
chr14	21510881	21511080	cid_1	c1_001
chr1	121249030	121249229	cid_1	c1_001
chr8	73088366	73088565	cid_1	c1_001
chr8	85748663	85748862	cid_1	c1_001
chr4	87883317	87883516	cid_1	c1_001
chr13	39866101	39866300	cid_1	c1_001
chr11	86701261	86701460	cid_1	c1_001
chr10	64920884	64921083	cid_1	c1_001
chr11	8985805	8986004	cid_1	c1_001
chr10	86769885	86770084	cid_1	c1_001
chr17	85026499	85026698	cid_1	c1_001
chr5	106773181	106773380	cid_1	c1_001
chr5	29199281	29199480	cid_1	c1_001
chr5	109752215	109752414	cid_1	c1_001
chrX	17571623	17571822	cid_1	c1_001
chr4	108182411	108182610	cid_1	c1_001
chr1	171540724	171540923	cid_1	c1_001
chr17	49048059	49048258	cid_1	c1_001
chr4	129966387	129966586	cid_1	c1_001
chr13	5550320	5550519	cid_1	c1_001
chr1	156613896	156614095	cid_1	c1_001
chr13	86550543	86550742	cid_1	c1_001
chr18	33261486	33261685	cid_1	c1_001
chr7	16135261	16135460	cid_1	c1_001
chr16	98010708	98010907	cid_1	c1_001
chr2	34231497	34231696	cid_1	c1_001
chr13	96884618	96884817	cid_1	c1_001
chr6	149131111	149131310	cid_1	c1_001
chr2	120539358	120539557	cid_1	c1_001
chr8	56251793	56251992	cid_1	c1_001
chr4	82430928	82431127	cid_1	c1_001
chr1	173461840	173462039	cid_1	c1_001
chr9	79631619	79631818	cid_1	c1_001
chr10	82739030	82739229	cid_1	c1_001
chr15	18170787	18170986	cid_1	c1_001
chr5	126230873	126231072	cid_1	c1_001
chr4	146457458	146457657	cid_1	c1_001
chr15	73635852	73636051	cid_1	c1_001
chr14	20217406	20217605	cid_1	c1_001
chr2	115678806	115679005	cid_1	c1_001
chr15	37372093	37372292	cid_1	c1_001
chr14	27068039	27068238	cid_1	c1_001
chr6	94971767	94971966	cid_1	c1_001
chr12	115693663	115693862	cid_1	c1_001
chr3	145017919	145018118	cid_1	c1_001
chr1	85241447	85241646	cid_1	c1_001
chr16	27035176	27035375	cid_1	c1_001
chr12	5119388	5119587	cid_1	c1_001
chr6	71609274	71609473	cid_1	c1_001
chr7	38398425	38398624	cid_1	c1_001
chr11	60439721	60439920	cid_1	c1_001
chr4	105276480	105276679	cid_1	c1_001
chr8	79659780	79659979	cid_1	c1_001
chr14	118586484	118586683	cid_1	c1_001
chr16	38001978	38002177	cid_1	c1_001
chr17	42476078	42476277	cid_1	c1_001
chr10	127817594	127817793	cid_1	c1_001
chr11	43112542	43112741	cid_1	c1_001
chr3	22765415	22765614	cid_1	c1_001
chr3	126639032	126639231	cid_1	c1_001
chr8	79224493	79224692	cid_1	c1_001
chr4	5046069	5046268	cid_1	c1_001
chr13	63148247	63148446	cid_1	c1_001
chr10	25258533	25258732	cid_1	c1_001
chr3	144124470	144124669	cid_1	c1_001
chr16	21701970	21702169	cid_1	c1_001
chr19	28490623	28490822	cid_1	c1_001
chr6	126815411	126815610	cid_1	c1_001
chr9	101041899	101042098	cid_1	c1_001
chr2	82959152	82959351	cid_1	c1_001
chr6	83421936	83422135	cid_1	c1_001
chr9	47514377	47514576	cid_1	c1_001
chr6	52031260	52031459	cid_1	c1_001
chr14	99354105	99354304	cid_1	c1_001
chr1	156617000	156617199	cid_1	c1_001
chr7	104712239	104712438	cid_1	c1_001
chr10	66689413	66689612	cid_1	c1_001
chr10	69925704	69925903	cid_1	c1_001
chr10	52274296	52274495	cid_1	c1_001
chr11	87449070	87449269	cid_1	c1_001
chr4	53491331	53491530	cid_1	c1_001
chr10	47366684	47366883	cid_1	c1_001
chr3	86538641	86538840	cid_1	c1_001
chr3	34006220	34006419	cid_1	c1_001
chrX	123102903	123103102	cid_1	c1_001
chr8	22846924	22847123	cid_1	c1_001
chr6	66928246	66928445	cid_1	c1_001
chr4	41433719	41433918	cid_1	c1_001
chr4	146926479	146926678	cid_1	c1_001
chr15	59294688	59294887	cid_1	c1_001
chr19	31921763	31921962	cid_1	c1_001
chr4	145593896	145594095	cid_1	c1_001
chrX	31206726	31206925	cid_1	c1_001
chr1	179650569	179650768	cid_1	c1_001
chr6	122342510	122342709	cid_1	c1_001
chr15	81970664	81970863	cid_1	c1_001
chr1	88245859	88246058	cid_1	c1_001
chr9	123933167	123933366	cid_1	c1_001
chr4	11268952	11269151	cid_1	c1_001
chr7	84594478	84594677	cid_1	c1_001
chr8	117503677	117503876	cid_1	c1_001
chr6	93479486	93479685	cid_1	c1_001
chr5	17840898	17841097	cid_1	c1_001
chr17	5138746	5138945	cid_1	c1_001
chr2	53225963	53226162	cid_1	c1_001
chr2	20668468	20668667	cid_1	c1_001
chr13	119617239	119617438	cid_1	c1_001
chr11	101604760	101604959	cid_1	c1_001
chr9	121856318	121856517	cid_1	c1_001
chr3	158255958	158256157	cid_1	c1_001
chr16	80239307	80239506	cid_1	c1_001
chr6	72795155	72795354	cid_1	c1_001
chr10	98038802	98039001	cid_1	c1_001
chr7	126679944	126680143	cid_1	c1_001
chr14	86424686	86424885	cid_1	c1_001
chr7	144106817	144107016	cid_1	c1_001
chr15	30600183	30600382	cid_1	c1_001
chr7	83048169	83048368	cid_1	c1_001
chr2	109281489	109281688	cid_1	c1_001
chr7	8371737	8371936	cid_1	c1_001
chr6	128280870	128281069	cid_1	c1_001
chr13	37837367	37837566	cid_1	c1_001
chr9	37177313	37177512	cid_1	c1_001
chr13	66945266	66945465	cid_1	c1_001
chr12	34167529	34167728	cid_1	c1_001
chr7	13014307	13014506	cid_1	c1_001
chr18	9779110	9779309	cid_1	c1_001
chr2	177230658	177230857	cid_1	c1_001
chr9	67739577	67739776	cid_1	c1_001
chr1	71610321	71610520	cid_1	c1_001
chr13	47294903	47295102	cid_1	c1_001
chr10	37378020	37378219	cid_1	c1_001
chr8	31076857	31077056	cid_1	c1_001
chr1	188729370	188729569	cid_1	c1_001
chr9	99694902	99695101	cid_1	c1_001
chr2	168717284	168717483	cid_1	c1_001
chr4	69892894	69893093	cid_1	c1_001
chr2	127055542	127055741	cid_1	c1_001
chr9	88527828	88528027	cid_1	c1_001
chr12	73086010	73086209	cid_1	c1_001
chr7	70789220	70789419	cid_1	c1_001
chr11	88027731	88027930	cid_1	c1_001
chr1	118648116	118648315	cid_1	c1_001
chr10	120523060	120523259	cid_1	c1_001
chr16	22086463	22086662	cid_1	c1_001
chr3	21673325	21673524	cid_1	c1_001
chr3	87193303	87193502	cid_1	c1_001
chr8	74808811	74809010	cid_1	c1_001
chr16	51109082	51109281	cid_1	c1_001
chr1	113959402	113959601	cid_1	c1_001
chr13	76544721	76544920	cid_1	c1_001
chr13	13045107	13045306	cid_1	c1_001
chr9	51002777	51002976	cid_1	c1_001
chr15	99195152	99195351	cid_1	c1_001
chr18	82777614	82777813	cid_1	c1_001
chr8	128538432	128538631	cid_1	c1_001
chr7	81569984	81570183	cid_1	c1_001
chr17	30508890	30509089	cid_1	c1_001
chr7	65450276	65450475	cid_1	c1_001
chr5	38076800	38076999	cid_1	c1_001
chr14	31900113	31900312	cid_1	c1_001
chr2	17943226	17943425	cid_1	c1_001
chr12	92618729	92618928	cid_1	c1_001
chr16	66019144	66019343	cid_1	c1_001
chrX	12834784	12834983	cid_1	c1_001
chr16	33844418	33844617	cid_1	c1_001
chr11	63121944	63122143	cid_1	c1_001
chr15	12380778	12380977	cid_1	c1_001
chr14	25591078	25591277	cid_1	c1_001
chr15	95585812	95586011	cid_1	c1_001
chr3	159878795	159878994	cid_1	c1_001
chr3	149219930	149220129	cid_1	c1_001
chr5	46330039	46330238	cid_1	c1_001
chr13	54661545	54661744	cid_1	c1_001
chr7	107349349	107349548	cid_1	c1_001
chr14	28699840	28700039	cid_1	c1_001
chr3	19234609	19234808	cid_1	c1_001
chr17	26537877	26538076	cid_1	c1_001
chr6	142888394	142888593	cid_1	c1_001
chr15	100233221	100233420	cid_1	c1_001
chr2	24643058	24643257	cid_1	c1_001
chr3	81134615	81134814	cid_1	c1_001
chr4	117062934	117063133	cid_1	c1_001
chr5	110469611	110469810	cid_1	c1_001
chr13	115769257	115769456	cid_1	c1_001
chr5	6502626	6502825	cid_1	c1_001
chr19	5839092	5839291	cid_1	c1_001
chr8	95205805	95206004	cid_1	c1_001
chr6	146114425	146114624	cid_1	c1_001
chr4	145450187	145450386	cid_1	c1_001
chr19	30029025	30029224	cid_1	c1_001
chr2	77164168	77164367	cid_1	c1_001
chrX	121232487	121232686	cid_1	c1_001
chr18	86621065	86621264	cid_1	c1_001
chr1	174485146	174485345	cid_1	c1_001
chr11	79093518	79093717	cid_1	c1_001
chr3	122484330	122484529	cid_1	c1_001
chr5	140016998	140017197	cid_1	c1_001
chr11	43338210	43338409	cid_1	c1_001
chr13	52879988	52880187	cid_1	c1_001
chr8	13824098	13824297	cid_1	c1_001
chr4	146056194	146056393	cid_1	c1_001
chr12	3738841	3739040	cid_1	c1_001
chr8	50334312	50334511	cid_1	c1_001
chr8	118524049	118524248	cid_1	c1_001
chr3	85338269	85338468	cid_1	c1_001
chr9	123461911	123462110	cid_1	c1_001
chr1	87354646	87354845	cid_1	c1_001
chr8	111932499	111932698	cid_1	c1_001
chr6	116898947	116899146	cid_1	c1_001
chr17	84011845	84012044	cid_1	c1_001
chr2	130711110	130711309	cid_1	c1_001
chr13	21727979	21728178	cid_1	c1_001
chr6	38552254	38552453	cid_1	c1_001
chr15	65926380	65926579	cid_1	c1_001
chr2	15832263	15832462	cid_1	c1_001
chr1	55448096	55448295	cid_1	c1_001
chr1	90221888	90222087	cid_1	c1_001
chr5	116368075	116368274	cid_1	c1_001
chr6	21088988	21089187	cid_1	c1_001
chr12	66591984	66592183	cid_1	c1_001
chr2	129205901	129206100	cid_1	c1_001
chr5	31630203	31630402	cid_1	c1_001
chr19	55589082	55589281	cid_1	c1_001
chr10	12572829	12573028	cid_1	c1_001
chr11	8681416	8681615	cid_1	c1_001
chr1	122192229	122192428	cid_1	c1_001
chr18	24928932	24929131	cid_1	c1_001
chr17	30738056	30738255	cid_1	c1_001
chr10	99353630	99353829	cid_1	c1_001
chr3	57825432	57825631	cid_1	c1_001
chr10	120257540	120257739	cid_1	c1_001
chr17	9610532	9610731	cid_1	c1_001
chr1	125897604	125897803	cid_1	c1_001
chr18	86682160	86682359	cid_1	c1_001
chr4	53217979	53218178	cid_1	c1_001
chr4	147432077	147432276	cid_1	c1_001
chrX	138040042	138040241	cid_1	c1_001
chr6	88925183	88925382	cid_1	c1_001
chr1	30121179	30121378	cid_1	c1_001
chr1	133209143	133209342	cid_1	c1_001
chr11	63350293	63350492	cid_1	c1_001
chr1	16824503	16824702	cid_1	c1_001
chr17	53575961	53576160	cid_1	c1_001
chr7	133100497	133100696	cid_1	c1_001
chr10	63424730	63424929	cid_1	c1_001
chr13	109243666	109243865	cid_1	c1_001
chr13	84059794	84059993	cid_1	c1_001
chr10	9803220	9803419	cid_1	c1_001
chr6	99623063	99623262	cid_1	c1_001
chr12	17709468	17709667	cid_1	c1_001
chr15	24124256	24124455	cid_1	c1_001
chr11	83017445	83017644	cid_1	c1_001
chr5	136952424	136952623	cid_1	c1_001
chr10	44244866	44245065	cid_1	c1_001
chr17	74215522	74215721	cid_1	c1_001
chr1	128400423	128400622	cid_1	c1_001
chr2	72515723	72515922	cid_1	c1_001
chr13	102959416	102959615	cid_1	c1_001
chr5	120833981	120834180	cid_1	c1_001
chrX	106064120	106064319	cid_1	c1_001
chr4	140643596	140643795	cid_1	c1_001
chr1	13872522	13872721	cid_1	c1_001
chr1	8940877	8941076	cid_1	c1_001
chr7	30031518	30031717	cid_1	c1_001
chr18	33921000	33921199	cid_1	c1_001
chr14	116869529	116869728	cid_1	c1_001
chr5	18565229	18565428	cid_1	c1_001
chr11	119793654	119793853	cid_1	c1_001
chr2	33461259	33461458	cid_1	c1_001
chr11	82114986	82115185	cid_1	c1_001
chr7	112688535	112688734	cid_1	c1_001
chr16	75684096	75684295	cid_1	c1_001
chr11	55517777	55517976	cid_1	c1_001
chr9	91355716	91355915	cid_1	c1_001
chr13	4771855	4772054	cid_1	c1_001
chr15	84168815	84169014	cid_1	c1_001
chr1	57989060	57989259	cid_1	c1_001
chr1	20867430	20867629	cid_1	c1_001
chr14	34880489	34880688	cid_1	c1_001
chr18	75607335	75607534	cid_1	c1_001
chr13	52765521	52765720	cid_1	c1_001
chr3	72858763	72858962	cid_1	c1_001
chr5	104296703	104296902	cid_1	c1_001
chr6	75644031	75644230	cid_1	c1_001
chr14	57530242	57530441	cid_1	c1_001
chr4	48259747	48259946	cid_1	c1_001
chr1	36251556	36251755	cid_1	c1_001
chr5	15634162	15634361	cid_1	c1_001
chr15	13393327	13393526	cid_1	c1_001
chr16	3243106	3243305	cid_1	c1_001
chr5	111055008	111055207	cid_1	c1_001
chr4	136146825	136147024	cid_1	c1_001
chr12	76388716	76388915	cid_1	c1_001
chr7	82121983	82122182	cid_1	c1_001
chr15	30645870	30646069	cid_1	c1_001
chr4	146530261	146530460	cid_1	c1_001
chr3	21892190	21892389	cid_1	c1_001
chr11	19074241	19074440	cid_1	c1_001
chr10	25372248	25372447	cid_1	c1_001
chr17	43558626	43558825	cid_1	c1_001
chr9	94661861	94662060	cid_1	c1_001
chrX	31182643	31182842	cid_1	c1_001
chr12	25124573	25124772	cid_1	c1_001
chr8	67442278	67442477	cid_1	c1_001
chr3	66687241	66687440	cid_1	c1_001
chr2	33439670	33439869	cid_1	c1_001
chr11	20334348	20334547	cid_1	c1_001
chr2	73086008	73086207	cid_1	c1_001
chrX	103985122	103985321	cid_1	c1_001
chr16	38407691	38407890	cid_1	c1_001
chr2	114755560	114755759	cid_1	c1_001
chr4	145410550	145410749	cid_1	c1_001
chr14	47510348	47510547	cid_1	c1_001
chr7	18747468	18747667	cid_1	c1_001
chr11	72746711	72746910	cid_1	c1_001
chr1	39399428	39399627	cid_1	c1_001
chr6	35110819	35111018	cid_1	c1_001
chr10	47365176	47365375	cid_1	c1_001
chr2	180494183	180494382	cid_1	c1_001
chr1	62398323	62398522	cid_1	c1_001
chr12	8939089	8939288	cid_1	c1_001
chr4	48579645	48579844	cid_1	c1_001
chr5	116198108	116198307	cid_1	c1_001
chr9	95613849	95614048	cid_1	c1_001
chr19	52960893	52961092	cid_1	c1_001
chr12	69374212	69374411	cid_1	c1_001
chr16	4197374	4197573	cid_1	c1_001
chr3	53650300	53650499	cid_1	c1_001
chr6	93849340	93849539	cid_1	c1_001
chr7	97868191	97868390	cid_1	c1_001
chr19	5842151	5842350	cid_1	c1_001
chr1	33083950	33084149	cid_1	c1_001
chr7	97682709	97682908	cid_1	c1_001
chr17	70866687	70866886	cid_1	c1_001
chr8	125665920	125666119	cid_1	c1_001
chr3	135582743	135582942	cid_1	c1_001
chr16	7797263	7797462	cid_1	c1_001
chr12	54439240	54439439	cid_1	c1_001
chr6	131417833	131418032	cid_1	c1_001
chr7	104353325	104353524	cid_1	c1_001
chr10	19836081	19836280	cid_1	c1_001
chr3	83591351	83591550	cid_1	c1_001
chr3	119095242	119095441	cid_1	c1_001
chr9	88064432	88064631	cid_1	c1_001
chr11	68394030	68394229	cid_1	c1_001
chr10	120624261	120624460	cid_1	c1_001
chr7	68014639	68014838	cid_1	c1_001
chr14	17458080	17458279	cid_1	c1_001
chr6	70964179	70964378	cid_1	c1_001
chr8	64929061	64929260	cid_1	c1_001
chr5	138222144	138222343	cid_1	c1_001
chr6	83890401	83890600	cid_1	c1_001
chr12	76306917	76307116	cid_1	c1_001
chr7	82842590	82842789	cid_1	c1_001
chr10	43477625	43477824	cid_1	c1_001
chr4	88080881	88081080	cid_1	c1_001
chr15	73104658	73104857	cid_1	c1_001
chr4	6954947	6955146	cid_1	c1_001
chr3	88571726	88571925	cid_1	c1_001
chr5	72902430	72902629	cid_1	c1_001
chr6	76639688	76639887	cid_1	c1_001
chr1	55528502	55528701	cid_1	c1_001
chr16	82655300	82655499	cid_1	c1_001
chr4	82572589	82572788	cid_1	c1_001
chr2	115538444	115538643	cid_1	c1_001
chr8	69270798	69270997	cid_1	c1_001
chr1	101757236	101757435	cid_1	c1_001
chr3	129613256	129613455	cid_1	c1_001
chr18	47130919	47131118	cid_1	c1_001
chr7	143776132	143776331	cid_1	c1_001
chr9	87894260	87894459	cid_1	c1_001
chr12	56121582	56121781	cid_1	c1_001
chr17	62109138	62109337	cid_1	c1_001
chr3	102203158	102203357	cid_1	c1_001
chr7	36678211	36678410	cid_1	c1_001
chr8	95878451	95878650	cid_1	c1_001
chr17	21473514	21473713	cid_1	c1_001
chr14	86358627	86358826	cid_1	c1_001
chr3	76143291	76143490	cid_1	c1_001
chr12	40434193	40434392	cid_1	c1_001
chr8	104410896	104411095	cid_1	c1_001
chr8	56218839	56219038	cid_1	c1_001
chr1	52864357	52864556	cid_1	c1_001
chr1	135941760	135941959	cid_1	c1_001
chr15	3389377	3389576	cid_1	c1_001
chr9	123357429	123357628	cid_1	c1_001
chr1	20774167	20774366	cid_1	c1_001
chr18	14256352	14256551	cid_1	c1_001
chr3	87974413	87974612	cid_1	c1_001
chr11	105507480	105507679	cid_1	c1_001
chr4	146911229	146911428	cid_1	c1_001
chr18	12020222	12020421	cid_1	c1_001
chr11	112801548	112801747	cid_1	c1_001
chr9	66362450	66362649	cid_1	c1_001
chr6	99739446	99739645	cid_1	c1_001
chr6	20687247	20687446	cid_1	c1_001
chr3	124587538	124587737	cid_1	c1_001
chr13	119609896	119610095	cid_1	c1_001
chr10	34150107	34150306	cid_1	c1_001
chr15	31482180	31482379	cid_1	c1_001
chr9	6228109	6228308	cid_1	c1_001
chr14	12838067	12838266	cid_1	c1_001
chr13	40994718	40994917	cid_1	c1_001
chr10	70841238	70841437	cid_1	c1_001
chr2	126164311	126164510	cid_1	c1_001
chr4	115774008	115774207	cid_1	c1_001
chr6	61431229	61431428	cid_1	c1_001
chr9	49054184	49054383	cid_1	c1_001
chr17	11037504	11037703	cid_1	c1_001
chr13	99029068	99029267	cid_1	c1_001
chr3	106205699	106205898	cid_1	c1_001
chr10	26638243	26638442	cid_1	c1_001
chr10	36623133	36623332	cid_1	c1_001
chr12	85856181	85856380	cid_1	c1_001
chr1	97123042	97123241	cid_1	c1_001
chr2	23124486	23124685	cid_1	c1_001
chr1	195046469	195046668	cid_1	c1_001
chr3	81996078	81996277	cid_1	c1_001
chr1	11277830	11278029	cid_1	c1_001
chr7	26706338	26706537	cid_1	c1_001
chr17	6325385	6325584	cid_1	c1_001
chr4	145557281	145557480	cid_1	c1_001
chr10	45072387	45072586	cid_1	c1_001
chr7	83434498	83434697	cid_1	c1_001
chr9	43845347	43845546	cid_1	c1_001
chr3	38242853	38243052	cid_1	c1_001
chr11	88504957	88505156	cid_1	c1_001
chr13	81798483	81798682	cid_1	c1_001
chr7	44870108	44870307	cid_1	c1_001
chr10	13094618	13094817	cid_1	c1_001
chr11	18173094	18173293	cid_1	c1_001
chr6	63295760	63295959	cid_1	c1_001
chr12	38729825	38730024	cid_1	c1_001
chr8	12503429	12503628	cid_1	c1_001
chr1	77972059	77972258	cid_1	c1_001
chr11	107078956	107079155	cid_1	c1_001
chr2	21393133	21393332	cid_1	c1_001
chr5	134942898	134943097	cid_1	c1_001
chr7	114744796	114744995	cid_1	c1_001
chr2	136779999	136780198	cid_1	c1_001
chr19	32794210	32794409	cid_1	c1_001
chr3	83880541	83880740	cid_1	c1_001
chr13	67546173	67546372	cid_1	c1_001
chr19	42164530	42164729	cid_1	c1_001
chr2	144189820	144190019	cid_1	c1_001
chr16	20375347	20375546	cid_1	c1_001
chr11	85714629	85714828	cid_1	c1_001
chr2	134654471	134654670	cid_1	c1_001
chr10	91345533	91345732	cid_1	c1_001
chr8	90904448	90904647	cid_1	c1_001
chr16	9284459	9284658	cid_1	c1_001
chr3	53386155	53386354	cid_1	c1_001
chrX	140458280	140458479	cid_1	c1_001
chr17	70963671	70963870	cid_1	c1_001
chr7	97803804	97804003	cid_1	c1_001
chr17	35939162	35939361	cid_1	c1_001
chr14	53575712	53575911	cid_1	c1_001
chr19	53697835	53698034	cid_1	c1_001
chr3	83980189	83980388	cid_1	c1_001
chr6	13676218	13676417	cid_1	c1_001
chr11	44709391	44709590	cid_1	c1_001
chr8	3395243	3395442	cid_1	c1_001
chr13	12823974	12824173	cid_1	c1_001
chr10	93166335	93166534	cid_1	c1_001
chr5	111724843	111725042	cid_1	c1_001
chr1	88964251	88964450	cid_1	c1_001
chr1	150866274	150866473	cid_1	c1_001
chr1	182518561	182518760	cid_1	c1_001
chr12	44572832	44573031	cid_1	c1_001
chr17	13542572	13542771	cid_1	c1_001
chr15	11728193	11728392	cid_1	c1_001
chr10	12858138	12858337	cid_1	c1_001
chr5	135657203	135657402	cid_1	c1_001
chr4	95564364	95564563	cid_1	c1_001
chr11	30744125	30744324	cid_1	c1_001
chr17	30702020	30702219	cid_1	c1_001
chr11	4806142	4806341	cid_1	c1_001
chr11	88671047	88671246	cid_1	c1_001
chr13	112439283	112439482	cid_1	c1_001
chr1	12886906	12887105	cid_1	c1_001
chr3	126384267	126384466	cid_1	c1_001
chr5	103898407	103898606	cid_1	c1_001
chr14	107845487	107845686	cid_1	c1_001
chr10	44434818	44435017	cid_1	c1_001
chr3	96227341	96227540	cid_1	c1_001
chr3	29136334	29136533	cid_1	c1_001
chr3	36352316	36352515	cid_1	c1_001
chr2	181773534	181773733	cid_1	c1_001
chr18	55547781	55547980	cid_1	c1_001
chr9	72871565	72871764	cid_1	c1_001
chr1	55874227	55874426	cid_1	c1_001
chr9	56072957	56073156	cid_1	c1_001
chr5	145628973	145629172	cid_1	c1_001
chr14	29296231	29296430	cid_1	c1_001
chr10	46922334	46922533	cid_1	c1_001
chr1	15791720	15791919	cid_1	c1_001
chr7	87099712	87099911	cid_1	c1_001
chr7	81141655	81141854	cid_1	c1_001
chr2	59199652	59199851	cid_1	c1_001
chr1	13059738	13059937	cid_1	c1_001
chr15	5895722	5895921	cid_1	c1_001
chr9	69484759	69484958	cid_1	c1_001
chr2	115981264	115981463	cid_1	c1_001
chr1	112954751	112954950	cid_1	c1_001
chr10	5825000	5825199	cid_1	c1_001
chr1	138604067	138604266	cid_1	c1_001
chr12	80010301	80010500	cid_1	c1_001
chr5	131941439	131941638	cid_1	c1_001
chr6	35253065	35253264	cid_1	c1_001
chr1	134099921	134100120	cid_1	c1_001
chr11	7129527	7129726	cid_1	c1_001
chr4	117190025	117190224	cid_1	c1_001
chr14	16790137	16790336	cid_1	c1_001
chr13	77535695	77535894	cid_1	c1_001
chr11	112839810	112840009	cid_1	c1_001
chr2	125577851	125578050	cid_1	c1_001
chr2	154532941	154533140	cid_1	c1_001
chr5	134836580	134836779	cid_1	c1_001
chr10	93810680	93810879	cid_1	c1_001
chr5	99956195	99956394	cid_1	c1_001
chr5	64541769	64541968	cid_1	c1_001
chr1	80315877	80316076	cid_1	c1_001
chr4	147565317	147565516	cid_1	c1_001
chr17	27363781	27363980	cid_1	c1_001
chr16	55512810	55513009	cid_1	c1_001
chr8	20120223	20120422	cid_1	c1_001
chr5	112552044	112552243	cid_1	c1_001
chr4	28967662	28967861	cid_1	c1_001
chr2	141417290	141417489	cid_1	c1_001
chr12	43920504	43920703	cid_1	c1_001
chr10	43939174	43939373	cid_1	c1_001
chr14	28005639	28005838	cid_1	c1_001
chr2	51038747	51038946	cid_1	c1_001
chr9	4375742	4375941	cid_1	c1_001
chr8	3414831	3415030	cid_1	c1_001
chr1	12397058	12397257	cid_1	c1_001
chr4	87409188	87409387	cid_1	c1_001
chr17	13668651	13668850	cid_1	c1_001
chr6	49846055	49846254	cid_1	c1_001
chr1	5261293	5261492	cid_1	c1_001
chr10	25219298	25219497	cid_1	c1_001
chr18	34032329	34032528	cid_1	c1_001
chrX	13025713	13025912	cid_1	c1_001
chr19	38025775	38025974	cid_1	c1_001
chr2	24912325	24912524	cid_1	c1_001
chr18	54719548	54719747	cid_1	c1_001
chr10	39274366	39274565	cid_1	c1_001
chr1	35390745	35390944	cid_1	c1_001
chr13	29949223	29949422	cid_1	c1_001
chr9	55607639	55607838	cid_1	c1_001
chr13	108048949	108049148	cid_1	c1_001
chrX	38813929	38814128	cid_1	c1_001
chr13	94938538	94938737	cid_1	c1_001
chr6	141686609	141686808	cid_1	c1_001
chr19	41441517	41441716	cid_1	c1_001
chr2	94143554	94143753	cid_1	c1_001
chr5	140418370	140418569	cid_1	c1_001
chr13	106856639	106856838	cid_1	c1_001
chr6	100027817	100028016	cid_1	c1_001
chr15	75049957	75050156	cid_1	c1_001
chr4	95837386	95837585	cid_1	c1_001
chr17	76775765	76775964	cid_1	c1_001
chr15	96637029	96637228	cid_1	c1_001
chr14	76221091	76221290	cid_1	c1_001
chr7	81481055	81481254	cid_1	c1_001
chr16	31926601	31926800	cid_1	c1_001
chr5	115490570	115490769	cid_1	c1_001
chr2	153370902	153371101	cid_1	c1_001
chr1	124174869	124175068	cid_1	c1_001
chr9	95511984	95512183	cid_1	c1_001
chr12	31818471	31818670	cid_1	c1_001
chr5	148175745	148175944	cid_1	c1_001
chr10	28232448	28232647	cid_1	c1_001
chr2	163031837	163032036	cid_1	c1_001
chr8	75026414	75026613	cid_1	c1_001
chr4	115558295	115558494	cid_1	c1_001
chr7	41582149	41582348	cid_1	c1_001
chr12	118552073	118552272	cid_1	c1_001
chr6	67023120	67023319	cid_1	c1_001
chr15	47321986	47322185	cid_1	c1_001
chr11	77214393	77214592	cid_1	c1_001
chr7	25238368	25238567	cid_1	c1_001
chr3	121468223	121468422	cid_1	c1_001
chr9	118406198	118406397	cid_1	c1_001
chr2	162659034	162659233	cid_1	c1_001
chr18	69596306	69596505	cid_1	c1_001
chr1	121852016	121852215	cid_1	c1_001
chr7	140171757	140171956	cid_1	c1_001
chr2	38944107	38944306	cid_1	c1_001
chr6	114662779	114662978	cid_1	c1_001
chr18	40233424	40233623	cid_1	c1_001
chr10	11329913	11330112	cid_1	c1_001
chr16	73591491	73591690	cid_1	c1_001
chr10	94172766	94172965	cid_1	c1_001
chr3	15058363	15058562	cid_1	c1_001
chr15	37386380	37386579	cid_1	c1_001
chr10	89176978	89177177	cid_1	c1_001
chr6	90607062	90607261	cid_1	c1_001
chr1	88216282	88216481	cid_1	c1_001
chr18	11486997	11487196	cid_1	c1_001
chr2	94490188	94490387	cid_1	c1_001
chr3	50882439	50882638	cid_1	c1_001
chr2	90931158	90931357	cid_1	c1_001
chr4	32923446	32923645	cid_1	c1_001
chr15	62161993	62162192	cid_1	c1_001
chr5	67306330	67306529	cid_1	c1_001
chr6	112950334	112950533	cid_1	c1_001
chr4	146483810	146484009	cid_1	c1_001
chr9	114691037	114691236	cid_1	c1_001
chr5	108065530	108065729	cid_1	c1_001
chr1	92163959	92164158	cid_1	c1_001
chr2	83643612	83643811	cid_1	c1_001
chr5	133675763	133675962	cid_1	c1_001
chrX	58002600	58002799	cid_1	c1_001
chr5	93127195	93127394	cid_1	c1_001
chr12	95753477	95753676	cid_1	c1_001
chr2	112926237	112926436	cid_1	c1_001
chr17	88251461	88251660	cid_1	c1_001
chr5	63932764	63932963	cid_1	c1_001
chr1	44922855	44923054	cid_1	c1_001
chr13	86100626	86100825	cid_1	c1_001
chr3	5208002	5208201	cid_1	c1_001
chr12	40258636	40258835	cid_1	c1_001
chr13	54058241	54058440	cid_1	c1_001
chr14	79492986	79493185	cid_1	c1_001
chr19	60073513	60073712	cid_1	c1_001
chr16	37573181	37573380	cid_1	c1_001
chrX	103472425	103472624	cid_1	c1_001
chr2	76442051	76442250	cid_1	c1_001
chr2	178454902	178455101	cid_1	c1_001
chr9	71879591	71879790	cid_1	c1_001
chr4	116769222	116769421	cid_1	c1_001
chr2	73819029	73819228	cid_1	c1_001
chr19	14666608	14666807	cid_1	c1_001
chr11	88630180	88630379	cid_1	c1_001
chr10	37212552	37212751	cid_1	c1_001
chr6	104984272	104984471	cid_1	c1_001
chrX	106987840	106988039	cid_1	c1_001
chr19	6278392	6278591	cid_1	c1_001
chr10	21054438	21054637	cid_1	c1_001
chr6	149132207	149132406	cid_1	c1_001
chr13	105221207	105221406	cid_1	c1_001
chr4	55477441	55477640	cid_1	c1_001
chr18	80427718	80427917	cid_1	c1_001
chr14	61736894	61737093	cid_1	c1_001
chr13	67128104	67128303	cid_1	c1_001
chr13	66878324	66878523	cid_1	c1_001
chr3	87479386	87479585	cid_1	c1_001
chr7	114398095	114398294	cid_1	c1_001
chr2	125119691	125119890	cid_1	c1_001
chr7	127364411	127364610	cid_1	c1_001
chr10	67100843	67101042	cid_1	c1_001
chr14	47748845	47749044	cid_1	c1_001
chr8	85699139	85699338	cid_1	c1_001
chr13	94545810	94546009	cid_1	c1_001
chr1	32287516	32287715	cid_1	c1_001
chr1	88861683	88861882	cid_1	c1_001
chr13	9390443	9390642	cid_1	c1_001
chr5	110437724	110437923	cid_1	c1_001
chr12	83569997	83570196	cid_1	c1_001
chr12	25896653	25896852	cid_1	c1_001
chr4	102507506	102507705	cid_1	c1_001
chr7	29944424	29944623	cid_1	c1_001
chr12	30116212	30116411	cid_1	c1_001
chr17	82306410	82306609	cid_1	c1_001
chr1	92889299	92889498	cid_1	c1_001
chr2	107672596	107672795	cid_1	c1_001
chr10	44884027	44884226	cid_1	c1_001
chr2	108843941	108844140	cid_1	c1_001
chr5	120733812	120734011	cid_1	c1_001
chr11	68142289	68142488	cid_1	c1_001
chr5	119585178	119585377	cid_1	c1_001
chr13	46695059	46695258	cid_1	c1_001
chr6	112604044	112604243	cid_1	c1_001
chr9	64361634	64361833	cid_1	c1_001
chr17	30552682	30552881	cid_1	c1_001
chr1	161447114	161447313	cid_1	c1_001
chr3	9268386	9268585	cid_1	c1_001
chr1	155339617	155339816	cid_1	c1_001
chr13	73099573	73099772	cid_1	c1_001
chr9	13664641	13664840	cid_1	c1_001
chrX	99556372	99556571	cid_1	c1_001
chr6	140731014	140731213	cid_1	c1_001
chrX	36805661	36805860	cid_1	c1_001
chr5	151218826	151219025	cid_1	c1_001
chr12	27065089	27065288	cid_1	c1_001
chr13	12882272	12882471	cid_1	c1_001
chr5	116410348	116410547	cid_1	c1_001
chr9	96230370	96230569	cid_1	c1_001
chr12	69879339	69879538	cid_1	c1_001
chr10	61133614	61133813	cid_1	c1_001
chr6	137560647	137560846	cid_1	c1_001
chr1	134189024	134189223	cid_1	c1_001
chr4	28716269	28716468	cid_1	c1_001
chr9	58279368	58279567	cid_1	c1_001
chr12	72768073	72768272	cid_1	c1_001
chr18	42090720	42090919	cid_1	c1_001
chr18	25427200	25427399	cid_1	c1_001
chr4	85269520	85269719	cid_1	c1_001
chr12	84375414	84375613	cid_1	c1_001
chr2	142735821	142736020	cid_1	c1_001
chr9	13762198	13762397	cid_1	c1_001
chr15	59658209	59658408	cid_1	c1_001
chr1	12991136	12991335	cid_1	c1_001
chr18	16538690	16538889	cid_1	c1_001
chr14	30503033	30503232	cid_1	c1_001
chr4	122588871	122589070	cid_1	c1_001
chr16	85765826	85766025	cid_1	c1_001
chr17	45565910	45566109	cid_1	c1_001
chr1	76168175	76168374	cid_1	c1_001
chr12	83644711	83644910	cid_1	c1_001
chr16	22108259	22108458	cid_1	c1_001
chr9	97378463	97378662	cid_1	c1_001
chr15	34567885	34568084	cid_1	c1_001
chr15	5135252	5135451	cid_1	c1_001
chr3	68514072	68514271	cid_1	c1_001
chr8	113598459	113598658	cid_1	c1_001
chr10	10384337	10384536	cid_1	c1_001
chr2	10390884	10391083	cid_1	c1_001
chr3	116327292	116327491	cid_1	c1_001
chr6	93350426	93350625	cid_1	c1_001
chr15	59481269	59481468	cid_1	c1_001
chr15	73414220	73414419	cid_1	c1_001
chr5	98921714	98921913	cid_1	c1_001
chr9	27440341	27440540	cid_1	c1_001
chr1	44923485	44923684	cid_1	c1_001
chr4	106943864	106944063	cid_1	c1_001
chr7	112110808	112111007	cid_1	c1_001
chr4	147508378	147508577	cid_1	c1_001
chr2	115367444	115367643	cid_1	c1_001
chr1	136427610	136427809	cid_1	c1_001
chr8	6328660	6328859	cid_1	c1_001
chr8	107594912	107595111	cid_1	c1_001
chr1	171471573	171471772	cid_1	c1_001
chr4	87402883	87403082	cid_1	c1_001
chr14	121291172	121291371	cid_1	c1_001
chr10	117342407	117342606	cid_1	c1_001
chr1	132265526	132265725	cid_1	c1_001
chr13	111132074	111132273	cid_1	c1_001
chr8	45908831	45909030	cid_1	c1_001
chr8	89241951	89242150	cid_1	c1_001
chr6	116044123	116044322	cid_1	c1_001
chr16	76321724	76321923	cid_1	c1_001
chr16	66446982	66447181	cid_1	c1_001
chr4	106420391	106420590	cid_1	c1_001
chr2	71652584	71652783	cid_1	c1_001
chr10	58208031	58208230	cid_1	c1_001
chr7	123211532	123211731	cid_1	c1_001
chr11	34865267	34865466	cid_1	c1_001
chr18	60806073	60806272	cid_1	c1_001
chr10	37559006	37559205	cid_1	c1_001
chr6	38579693	38579892	cid_1	c1_001
chr19	55681160	55681359	cid_1	c1_001
chr5	139944813	139945012	cid_1	c1_001
chr3	154631220	154631419	cid_1	c1_001
chr12	76818663	76818862	cid_1	c1_001
chr11	26103876	26104075	cid_1	c1_001
chr4	146902803	146903002	cid_1	c1_001
chr3	154717987	154718186	cid_1	c1_001
chr9	123931941	123932140	cid_1	c1_001
chr3	102605371	102605570	cid_1	c1_001
chr5	93126699	93126898	cid_1	c1_001
chr7	28209489	28209688	cid_1	c1_001
chr4	135047352	135047551	cid_1	c1_001
chr14	4153070	4153269	cid_1	c1_001
chr16	74427245	74427444	cid_1	c1_001
chr2	126629011	126629210	cid_1	c1_001
chr1	53856794	53856993	cid_1	c1_001
chr2	150657480	150657679	cid_1	c1_001
chr5	148965913	148966112	cid_1	c1_001
chr11	86785784	86785983	cid_1	c1_001
chr6	50391696	50391895	cid_1	c1_001
chr6	38382498	38382697	cid_1	c1_001
chr16	86136259	86136458	cid_1	c1_001
chr11	22603597	22603796	cid_1	c1_001
chr3	39435932	39436131	cid_1	c1_001
chr11	67319000	67319199	cid_1	c1_001
chr13	93163240	93163439	cid_1	c1_001
chr16	31665633	31665832	cid_1	c1_001
chr1	174486279	174486478	cid_1	c1_001
chr3	32758636	32758835	cid_1	c1_001
chr11	4592095	4592294	cid_1	c1_001
chr7	107236993	107237192	cid_1	c1_001
chr8	95833520	95833719	cid_1	c1_001
chr16	4293351	4293550	cid_1	c1_001
chr11	86819663	86819862	cid_1	c1_001
chr4	15243285	15243484	cid_1	c1_001
chr16	35527699	35527898	cid_1	c1_001
chr7	107706074	107706273	cid_1	c1_001
chr6	77604251	77604450	cid_1	c1_001
chr5	110878267	110878466	cid_1	c1_001
chr1	150378608	150378807	cid_1	c1_001
chr4	144312708	144312907	cid_1	c1_001
chr7	13297670	13297869	cid_1	c1_001
chr18	15337132	15337331	cid_1	c1_001
chr19	53296689	53296888	cid_1	c1_001
chr16	10628249	10628448	cid_1	c1_001
chr10	85539535	85539734	cid_1	c1_001
chr1	66197230	66197429	cid_1	c1_001
chr14	9672912	9673111	cid_1	c1_001
chr5	46172457	46172656	cid_1	c1_001
chrX	130267177	130267376	cid_1	c1_001
chr2	118378594	118378793	cid_1	c1_001
chr17	51708599	51708798	cid_1	c1_001
chr17	80635873	80636072	cid_1	c1_001
chr9	90699197	90699396	cid_1	c1_001
chr14	6906454	6906653	cid_1	c1_001
chr11	67150449	67150648	cid_1	c1_001
chr11	95768300	95768499	cid_1	c1_001
chr13	80613926	80614125	cid_1	c1_001
chr8	90870385	90870584	cid_1	c1_001
chr13	51517973	51518172	cid_1	c1_001
chr5	147958088	147958287	cid_1	c1_001
chr15	12322255	12322454	cid_1	c1_001
chr10	101917553	101917752	cid_1	c1_001
chr5	50123308	50123507	cid_1	c1_001
chr10	71310381	71310580	cid_1	c1_001
chr17	3157177	3157376	cid_1	c1_001
chr4	145532252	145532451	cid_1	c1_001
chr3	122596670	122596869	cid_1	c1_001
chr16	91181092	91181291	cid_1	c1_001
chr1	75997268	75997467	cid_1	c1_001
chr5	74999226	74999425	cid_1	c1_001
chr1	51708540	51708739	cid_1	c1_001
chr17	89864776	89864975	cid_1	c1_001
chr4	98109012	98109211	cid_1	c1_001
chr14	110840058	110840257	cid_1	c1_001
chr14	64309274	64309473	cid_1	c1_001
chr5	84506952	84507151	cid_1	c1_001
chr4	119592548	119592747	cid_1	c1_001
chr4	145006300	145006499	cid_1	c1_001
chr12	98046781	98046980	cid_1	c1_001
chr2	160253821	160254020	cid_1	c1_001
chrX	128576532	128576731	cid_1	c1_001
chr1	61418554	61418753	cid_1	c1_001
chr8	79992372	79992571	cid_1	c1_001
chr16	38947572	38947771	cid_1	c1_001
chr16	31388282	31388481	cid_1	c1_001
chr5	52159904	52160103	cid_1	c1_001
chrX	48222868	48223067	cid_1	c1_001
chr2	164150224	164150423	cid_1	c1_001
chr1	131150445	131150644	cid_1	c1_001
chr2	123412738	123412937	cid_1	c1_001
chr13	66772733	66772932	cid_1	c1_001
chr1	181742494	181742693	cid_1	c1_001
chr9	34995880	34996079	cid_1	c1_001
chr17	90127841	90128040	cid_1	c1_001
chr12	12803717	12803916	cid_1	c1_001
chr9	50124292	50124491	cid_1	c1_001
chr2	33478579	33478778	cid_1	c1_001
chr1	182163018	182163217	cid_1	c1_001
chr7	6258344	6258543	cid_1	c1_001
chr10	14016707	14016906	cid_1	c1_001
chr14	34453870	34454069	cid_1	c1_001
chr9	31869974	31870173	cid_1	c1_001
chr1	149322306	149322505	cid_1	c1_001
chr4	11043443	11043642	cid_1	c1_001
chr3	11211513	11211712	cid_1	c1_001
chr14	52052862	52053061	cid_1	c1_001
chr2	163062176	163062375	cid_1	c1_001
chr16	13983271	13983470	cid_1	c1_001
chr1	94993451	94993650	cid_1	c1_001
chr6	134191523	134191722	cid_1	c1_001
chrX	103311778	103311977	cid_1	c1_001
chr18	75210429	75210628	cid_1	c1_001
chr13	44356495	44356694	cid_1	c1_001
chr10	130004180	130004379	cid_1	c1_001
chr11	15089016	15089215	cid_1	c1_001
chr2	83692931	83693130	cid_1	c1_001
chr13	3585490	3585689	cid_1	c1_001
chr7	109579756	109579955	cid_1	c1_001
chr14	53574152	53574351	cid_1	c1_001
chr17	14815657	14815856	cid_1	c1_001
chr8	61516304	61516503	cid_1	c1_001
chr2	72018919	72019118	cid_1	c1_001
chr5	69489081	69489280	cid_1	c1_001
chr12	111088224	111088423	cid_1	c1_001
chr13	23401763	23401962	cid_1	c1_001
chr1	95184571	95184770	cid_1	c1_001
chr11	83271605	83271804	cid_1	c1_001
chr1	93769474	93769673	cid_1	c1_001
chrX	32589692	32589891	cid_1	c1_001
chr4	98786392	98786591	cid_1	c1_001
chr13	83734301	83734500	cid_1	c1_001
chr12	95489347	95489546	cid_1	c1_001
chr5	86581734	86581933	cid_1	c1_001
chr11	67112226	67112425	cid_1	c1_001
chr18	53035386	53035585	cid_1	c1_001
chr2	117455869	117456068	cid_1	c1_001
chr7	94750055	94750254	cid_1	c1_001
chr16	21149059	21149258	cid_1	c1_001
chr13	11879194	11879393	cid_1	c1_001
chr1	89034219	89034418	cid_1	c1_001
chr2	49733728	49733927	cid_1	c1_001
chr13	66711070	66711269	cid_1	c1_001
chr1	52527805	52528004	cid_1	c1_001
chr5	105545235	105545434	cid_1	c1_001
chr2	32428656	32428855	cid_1	c1_001
chr16	43255087	43255286	cid_1	c1_001
chr9	62338245	62338444	cid_1	c1_001
chr14	105020117	105020316	cid_1	c1_001
chr17	22228210	22228409	cid_1	c1_001
chr19	21894874	21895073	cid_1	c1_001
chr3	106283583	106283782	cid_1	c1_001
chr16	81657096	81657295	cid_1	c1_001
chr15	80729605	80729804	cid_1	c1_001
chr18	34551744	34551943	cid_1	c1_001
chr8	50912452	50912651	cid_1	c1_001
chr17	5713109	5713308	cid_1	c1_001
chr18	31568834	31569033	cid_1	c1_001
chr9	97852969	97853168	cid_1	c1_001
chrX	43467331	43467530	cid_1	c1_001
chr4	35205325	35205524	cid_1	c1_001
chr7	38358140	38358339	cid_1	c1_001
chr11	81613441	81613640	cid_1	c1_001
chr4	147419651	147419850	cid_1	c1_001
chr4	145446967	145447166	cid_1	c1_001
chr19	14676934	14677133	cid_1	c1_001
chrX	131818439	131818638	cid_1	c1_001
chr16	8778595	8778794	cid_1	c1_001
chr5	149495838	149496037	cid_1	c1_001
chr16	97472547	97472746	cid_1	c1_001
chr10	12726029	12726228	cid_1	c1_001
chr8	68082082	68082281	cid_1	c1_001
chr5	118687175	118687374	cid_1	c1_001
chr7	101623300	101623499	cid_1	c1_001
chr16	12879008	12879207	cid_1	c1_001
chr13	21749111	21749310	cid_1	c1_001
chr15	57733547	57733746	cid_1	c1_001
chr2	50466107	50466306	cid_1	c1_001
chr3	21798378	21798577	cid_1	c1_001
chr3	97139107	97139306	cid_1	c1_001
chr15	80799100	80799299	cid_1	c1_001
chr6	129086117	129086316	cid_1	c1_001
chr13	101801379	101801578	cid_1	c1_001
chr18	3535510	3535709	cid_1	c1_001
chr5	108068949	108069148	cid_1	c1_001
chr8	101636485	101636684	cid_1	c1_001
chr15	77338558	77338757	cid_1	c1_001
chr19	5840412	5840611	cid_1	c1_001
chr7	23768007	23768206	cid_1	c1_001
chr16	64885291	64885490	cid_1	c1_001
chr7	24268673	24268872	cid_1	c1_001
chr5	66919434	66919633	cid_1	c1_001
chr11	63898131	63898330	cid_1	c1_001
chr1	92520085	92520284	cid_1	c1_001
chr19	15020825	15021024	cid_1	c1_001
chr6	33284153	33284352	cid_1	c1_001
chr3	121826515	121826714	cid_1	c1_001
chr16	9391092	9391291	cid_1	c1_001
chr1	132981373	132981572	cid_1	c1_001
chr9	119686073	119686272	cid_1	c1_001
chr1	171527063	171527262	cid_1	c1_001
chr5	100033774	100033973	cid_1	c1_001
chr7	37556957	37557156	cid_1	c1_001
chr17	88404600	88404799	cid_1	c1_001
chr17	9580032	9580231	cid_1	c1_001
chr7	94880093	94880292	cid_1	c1_001
chr2	103167878	103168077	cid_1	c1_001
chr1	136629211	136629410	cid_1	c1_001
chr3	137780164	137780363	cid_1	c1_001
chr10	61415987	61416186	cid_1	c1_001
chr12	90108443	90108642	cid_1	c1_001
chr1	85615850	85616049	cid_1	c1_001
chr9	123932730	123932929	cid_1	c1_001
chr2	122370197	122370396	cid_1	c1_001
chr10	84836226	84836425	cid_1	c1_001
chr12	99220365	99220564	cid_1	c1_001
chr7	129976865	129977064	cid_1	c1_001
chr4	65238664	65238863	cid_1	c1_001
chr13	12872894	12873093	cid_1	c1_001
chr17	15677932	15678131	cid_1	c1_001
chr10	116562227	116562426	cid_1	c1_001
chr7	56158679	56158878	cid_1	c1_001
chr4	86335706	86335905	cid_1	c1_001
chr4	94987835	94988034	cid_1	c1_001
chr12	71660758	71660957	cid_1	c1_001
chr4	119238170	119238369	cid_1	c1_001
chr2	4113453	4113652	cid_1	c1_001
chr3	144413193	144413392	cid_1	c1_001
chr18	7080599	7080798	cid_1	c1_001
chr2	119558571	119558770	cid_1	c1_001
chr10	126972055	126972254	cid_1	c1_001
chr12	56298610	56298809	cid_1	c1_001
chr1	88223790	88223989	cid_1	c1_001
chr13	72836825	72837024	cid_1	c1_001
chr15	39780656	39780855	cid_1	c1_001
chr8	85441917	85442116	cid_1	c1_001
chr4	145583256	145583455	cid_1	c1_001
chr6	12835188	12835387	cid_1	c1_001
chr12	113714059	113714258	cid_1	c1_001
chr3	16941368	16941567	cid_1	c1_001
chr11	14159427	14159626	cid_1	c1_001
chr3	75652207	75652406	cid_1	c1_001
chr7	37362926	37363125	cid_1	c1_001
chr15	24531869	24532068	cid_1	c1_001
chr10	54157082	54157281	cid_1	c1_001
chr6	22042224	22042423	cid_1	c1_001
chr1	34100278	34100477	cid_1	c1_001
chr2	157236101	157236300	cid_1	c1_001
chr7	100110900	100111099	cid_1	c1_001
chr16	15984302	15984501	cid_1	c1_001
chr19	29272411	29272610	cid_1	c1_001
chr14	19749860	19750059	cid_1	c1_001
chr13	14104700	14104899	cid_1	c1_001
chr16	74640147	74640346	cid_1	c1_001
chr8	111943832	111944031	cid_1	c1_001
chr11	119048267	119048466	cid_1	c1_001
chr12	39667806	39668005	cid_1	c1_001
chr12	4099494	4099693	cid_1	c1_001
chr17	17196119	17196318	cid_1	c1_001
chr15	103192504	103192703	cid_1	c1_001
chr8	61740944	61741143	cid_1	c1_001
chr6	141597169	141597368	cid_1	c1_001
chr3	7142092	7142291	cid_1	c1_001
chr2	179571355	179571554	cid_1	c1_001
chrX	84444126	84444325	cid_1	c1_001
chr5	123843908	123844107	cid_1	c1_001
chr13	31442646	31442845	cid_1	c1_001
chr12	91583381	91583580	cid_1	c1_001
chr10	56967625	56967824	cid_1	c1_001
chr3	103127123	103127322	cid_1	c1_001
chr4	147476056	147476255	cid_1	c1_001
chr10	50747158	50747357	cid_1	c1_001
chr16	17254338	17254537	cid_1	c1_001
chr9	103504531	103504730	cid_1	c1_001
chr6	97396658	97396857	cid_1	c1_001
chr7	97679467	97679666	cid_1	c1_001
chr6	49227451	49227650	cid_1	c1_001
chr17	93851878	93852077	cid_1	c1_001
chr5	31315424	31315623	cid_1	c1_001
chr6	12072399	12072598	cid_1	c1_001
chr3	36956058	36956257	cid_1	c1_001
chr13	101751912	101752111	cid_1	c1_001
chr11	61529210	61529409	cid_1	c1_001
chr11	101307862	101308061	cid_1	c1_001
chr11	41240974	41241173	cid_1	c1_001
chr12	94546515	94546714	cid_1	c1_001
chr3	121156264	121156463	cid_1	c1_001
chr4	145448731	145448930	cid_1	c1_001
chr4	147459306	147459505	cid_1	c1_001
chr5	86786854	86787053	cid_1	c1_001
chr18	24070551	24070750	cid_1	c1_001
chr18	31182290	31182489	cid_1	c1_001
chr14	116195975	116196174	cid_1	c1_001
chr4	149246953	149247152	cid_1	c1_001
chr5	15006661	15006860	cid_1	c1_001
chr13	23742026	23742225	cid_1	c1_001
chr17	17514187	17514386	cid_1	c1_001
chr5	75907957	75908156	cid_1	c1_001
chr10	25433074	25433273	cid_1	c1_001
chr19	54055961	54056160	cid_1	c1_001
chr4	31294515	31294714	cid_1	c1_001
chr2	177129402	177129601	cid_1	c1_001
chrX	120696468	120696667	cid_1	c1_001
chr13	103225683	103225882	cid_1	c1_001
chr14	122416404	122416603	cid_1	c1_001
chr1	148668622	148668821	cid_1	c1_001
chr13	12871962	12872161	cid_1	c1_001
chr9	124276012	124276211	cid_1	c1_001
chr5	26692129	26692328	cid_1	c1_001
chr6	33770129	33770328	cid_1	c1_001
chr3	145651491	145651690	cid_1	c1_001
chr12	118659587	118659786	cid_1	c1_001
chr6	110785700	110785899	cid_1	c1_001
chr19	56664584	56664783	cid_1	c1_001
chr13	48160235	48160434	cid_1	c1_001
chr1	188854325	188854524	cid_1	c1_001
chr19	37959156	37959355	cid_1	c1_001
chr6	135040138	135040337	cid_1	c1_001
chr8	107002532	107002731	cid_1	c1_001
chr13	63279738	63279937	cid_1	c1_001
chr5	75156965	75157164	cid_1	c1_001
chr13	88425064	88425263	cid_1	c1_001
chr10	121109523	121109722	cid_1	c1_001
chr14	27272776	27272975	cid_1	c1_001
chr19	18626426	18626625	cid_1	c1_001
chr16	39979150	39979349	cid_1	c1_001
chr5	84992347	84992546	cid_1	c1_001
chr18	39802405	39802604	cid_1	c1_001
chr2	68384641	68384840	cid_1	c1_001
chr19	33010995	33011194	cid_1	c1_001
chr15	22761088	22761287	cid_1	c1_001
chr3	123813596	123813795	cid_1	c1_001
chr10	66969695	66969894	cid_1	c1_001
chr6	134887853	134888052	cid_1	c1_001
chr5	96461188	96461387	cid_1	c1_001
chr4	148513212	148513411	cid_1	c1_001
chr14	36914703	36914902	cid_1	c1_001
chr19	20923830	20924029	cid_1	c1_001
chr8	81893388	81893587	cid_1	c1_001
chr5	33102498	33102697	cid_1	c1_001
chr2	5075407	5075606	cid_1	c1_001
chr17	31425978	31426177	cid_1	c1_001
chr15	62960837	62961036	cid_1	c1_001
chr11	34738895	34739094	cid_1	c1_001
chr13	44751836	44752035	cid_1	c1_001
chr16	56874214	56874413	cid_1	c1_001
chr1	151177590	151177789	cid_1	c1_001
chr6	135703689	135703888	cid_1	c1_001
chr18	34606139	34606338	cid_1	c1_001
chr15	33107440	33107639	cid_1	c1_001
chr8	71945941	71946140	cid_1	c1_001
chr13	12798026	12798225	cid_1	c1_001
chr11	12397688	12397887	cid_1	c1_001
chr1	88287672	88287871	cid_1	c1_001
chr13	86024854	86025053	cid_1	c1_001
chr1	55491660	55491859	cid_1	c1_001
chr2	143683862	143684061	cid_1	c1_001
chr11	43696475	43696674	cid_1	c1_001
chr5	36557007	36557206	cid_1	c1_001
chr12	80763876	80764075	cid_1	c1_001
chr6	28608663	28608862	cid_1	c1_001
chr8	25626274	25626473	cid_1	c1_001
chr15	50267537	50267736	cid_1	c1_001
chr11	83974576	83974775	cid_1	c1_001
chr17	21375541	21375740	cid_1	c1_001
chr1	86309324	86309523	cid_1	c1_001
chrX	151414968	151415167	cid_1	c1_001
chr5	49848188	49848387	cid_1	c1_001
chr10	53599060	53599259	cid_1	c1_001
chr12	30109806	30110005	cid_1	c1_001
chr2	18343648	18343847	cid_1	c1_001
chr12	66724610	66724809	cid_1	c1_001
chr3	22152947	22153146	cid_1	c1_001
chrX	135963123	135963322	cid_1	c1_001
chr14	80170760	80170959	cid_1	c1_001
chr2	30119777	30119976	cid_1	c1_001
chr18	84395312	84395511	cid_1	c1_001
chr2	181952433	181952632	cid_1	c1_001
chr1	147871980	147872179	cid_1	c1_001
chr10	102492043	102492242	cid_1	c1_001
chr17	43197309	43197508	cid_1	c1_001
chr3	75650863	75651062	cid_1	c1_001
chr2	119804005	119804204	cid_1	c1_001
chr11	63413741	63413940	cid_1	c1_001
chr18	66429208	66429407	cid_1	c1_001
chr5	121600618	121600817	cid_1	c1_001
chr4	137704758	137704957	cid_1	c1_001
chr11	16174129	16174328	cid_1	c1_001
chr6	124512572	124512771	cid_1	c1_001
chrX	9376053	9376252	cid_1	c1_001
chr13	17726826	17727025	cid_1	c1_001
chr3	147963755	147963954	cid_1	c1_001
chr17	27827617	27827816	cid_1	c1_001
chr18	28000358	28000557	cid_1	c1_001
chr2	157989069	157989268	cid_1	c1_001
chr9	19695179	19695378	cid_1	c1_001
chr1	34140460	34140659	cid_1	c1_001
chr14	45507349	45507548	cid_1	c1_001
chr10	19045042	19045241	cid_1	c1_001
chr18	24816100	24816299	cid_1	c1_001
chr7	65319388	65319587	cid_1	c1_001
chr4	134629120	134629319	cid_1	c1_001
chr10	25928496	25928695	cid_1	c1_001
chr3	18624013	18624212	cid_1	c1_001
chr18	69630246	69630445	cid_1	c1_001
chr16	52226379	52226578	cid_1	c1_001
chr7	3204068	3204267	cid_1	c1_001
chr1	95033853	95034052	cid_1	c1_001
chr9	77616910	77617109	cid_1	c1_001
chr2	122681392	122681591	cid_1	c1_001
chr2	31734078	31734277	cid_1	c1_001
chr1	9933095	9933294	cid_1	c1_001
chr4	141166400	141166599	cid_1	c1_001
chr16	43584200	43584399	cid_1	c1_001
chr6	113487120	113487319	cid_1	c1_001
chr4	68719903	68720102	cid_1	c1_001
chr8	66472488	66472687	cid_1	c1_001
chr12	50333229	50333428	cid_1	c1_001
chr9	20747773	20747972	cid_1	c1_001
chr16	91837262	91837461	cid_1	c1_001
chr6	21360788	21360987	cid_1	c1_001
chr16	91565051	91565250	cid_1	c1_001
chr10	101920880	101921079	cid_1	c1_001
chr14	53578077	53578276	cid_1	c1_001
chr8	26102268	26102467	cid_1	c1_001
chr1	29779108	29779307	cid_1	c1_001
chr4	45771431	45771630	cid_1	c1_001
chr11	69605939	69606138	cid_1	c1_001
chr11	93942436	93942635	cid_1	c1_001
chr14	123066490	123066689	cid_1	c1_001
chr18	6377904	6378103	cid_1	c1_001
chr6	54337911	54338110	cid_1	c1_001
chr11	67376408	67376607	cid_1	c1_001
chr2	49900524	49900723	cid_1	c1_001
chr13	17860851	17861050	cid_1	c1_001
chr16	84714451	84714650	cid_1	c1_001
chr3	110571612	110571811	cid_1	c1_001
chr6	4604956	4605155	cid_1	c1_001
chr4	69975844	69976043	cid_1	c1_001
chr19	16028848	16029047	cid_1	c1_001
chr11	22371604	22371803	cid_1	c1_001
chr11	36553486	36553685	cid_1	c1_001
chr2	161187675	161187874	cid_1	c1_001
chr11	99369378	99369577	cid_1	c1_001
chr12	91663313	91663512	cid_1	c1_001
chr11	77714701	77714900	cid_1	c1_001
chr2	59393281	59393480	cid_1	c1_001
chr7	100520635	100520834	cid_1	c1_001
chr10	24863348	24863547	cid_1	c1_001
chr4	146492565	146492764	cid_1	c1_001
chr7	84132692	84132891	cid_1	c1_001
chr19	57208839	57209038	cid_1	c1_001
chr3	37975472	37975671	cid_1	c1_001
chr16	60121579	60121778	cid_1	c1_001
chr13	20985585	20985784	cid_1	c1_001
chr10	116543337	116543536	cid_1	c1_001
chr1	130251573	130251772	cid_1	c1_001
chr9	92930648	92930847	cid_1	c1_001
chr4	73531856	73532055	cid_1	c1_001
chr3	79417064	79417263	cid_1	c1_001
chr17	20142019	20142218	cid_1	c1_001
chr16	31037460	31037659	cid_1	c1_001
chr13	48160746	48160945	cid_1	c1_001
chr7	114892947	114893146	cid_1	c1_001
chr10	121002255	121002454	cid_1	c1_001
chr3	34559227	34559426	cid_1	c1_001
chr12	33273148	33273347	cid_1	c1_001
chr1	192870373	192870572	cid_1	c1_001
chr6	51979210	51979409	cid_1	c1_001
chr8	64399727	64399926	cid_1	c1_001
chr3	121577372	121577571	cid_1	c1_001
chr11	18913275	18913474	cid_1	c1_001
chr3	69434781	69434980	cid_1	c1_001
chr7	68971932	68972131	cid_1	c1_001
chr3	121538866	121539065	cid_1	c1_001
chr7	62026779	62026978	cid_1	c1_001
chr14	27068421	27068620	cid_1	c1_001
chr7	69756995	69757194	cid_1	c1_001
chr9	117297560	117297759	cid_1	c1_001
chr9	70487551	70487750	cid_1	c1_001
chr14	93470540	93470739	cid_1	c1_001
chr15	80220365	80220564	cid_1	c1_001
chr13	108143317	108143516	cid_1	c1_001
chr1	36065054	36065253	cid_1	c1_001
chr12	116293228	116293427	cid_1	c1_001
chr8	93300155	93300354	cid_1	c1_001
chr3	44567035	44567234	cid_1	c1_001
chr9	70795531	70795730	cid_1	c1_001
chr1	138267118	138267317	cid_1	c1_001
chr16	78846195	78846394	cid_1	c1_001
chr10	9252492	9252691	cid_1	c1_001
chr2	134929592	134929791	cid_1	c1_001
chr4	32479426	32479625	cid_1	c1_001
chr10	99469079	99469278	cid_1	c1_001
chr1	88279130	88279329	cid_1	c1_001
chr2	130166460	130166659	cid_1	c1_001
chr9	124276493	124276692	cid_1	c1_001
chr13	58069350	58069549	cid_1	c1_001
chr6	57873930	57874129	cid_1	c1_001
chr1	164508064	164508263	cid_1	c1_001
chr16	46099204	46099403	cid_1	c1_001
chr11	40694906	40695105	cid_1	c1_001
chr12	44322601	44322800	cid_1	c1_001
chr4	147510598	147510797	cid_1	c1_001
chr6	30272470	30272669	cid_1	c1_001
chr17	84596359	84596558	cid_1	c1_001
chr4	54561057	54561256	cid_1	c1_001
chr4	146173935	146174134	cid_1	c1_001
chr18	31349014	31349213	cid_1	c1_001
chr2	146302442	146302641	cid_1	c1_001
chr15	20261654	20261853	cid_1	c1_001
chr6	37689944	37690143	cid_1	c1_001
chr17	5007325	5007524	cid_1	c1_001
chr9	52278398	52278597	cid_1	c1_001
chr2	24910492	24910691	cid_1	c1_001
chr18	55188533	55188732	cid_1	c1_001
chr7	54642069	54642268	cid_1	c1_001
chr18	67497941	67498140	cid_1	c1_001
chr8	69849160	69849359	cid_1	c1_001
chr4	147423835	147424034	cid_1	c1_001
chr16	20480173	20480372	cid_1	c1_001
chr12	80885348	80885547	cid_1	c1_001
chr8	23562085	23562284	cid_1	c1_001
chr10	116329194	116329393	cid_1	c1_001
chr6	12815410	12815609	cid_1	c1_001
chr14	105861158	105861357	cid_1	c1_001
chr15	80619071	80619270	cid_1	c1_001
chr1	45702132	45702331	cid_1	c1_001
chr17	35543411	35543610	cid_1	c1_001
chr5	144112886	144113085	cid_1	c1_001
chr4	86184143	86184342	cid_1	c1_001
chr9	64546403	64546602	cid_1	c1_001
chr12	41729913	41730112	cid_1	c1_001
chr17	10441557	10441756	cid_1	c1_001
chr3	151856675	151856874	cid_1	c1_001
chr12	15449635	15449834	cid_1	c1_001
chr16	23922510	23922709	cid_1	c1_001
chr7	57702907	57703106	cid_1	c1_001
chr16	22406273	22406472	cid_1	c1_001
chr10	108788219	108788418	cid_1	c1_001
chr8	72663194	72663393	cid_1	c1_001
chr7	46748540	46748739	cid_1	c1_001
chr4	147335073	147335272	cid_1	c1_001
chr15	26646259	26646458	cid_1	c1_001
chr8	57732962	57733161	cid_1	c1_001
chr1	17039777	17039976	cid_1	c1_001
chr13	114026473	114026672	cid_1	c1_001
chr15	76932264	76932463	cid_1	c1_001
chr8	44979422	44979621	cid_1	c1_001
chr1	163824555	163824754	cid_1	c1_001
chr9	118045044	118045243	cid_1	c1_001
chr17	47566199	47566398	cid_1	c1_001
chr8	56442796	56442995	cid_1	c1_001
chr3	137784479	137784678	cid_1	c1_001
chr3	84595444	84595643	cid_1	c1_001
chr13	12890251	12890450	cid_1	c1_001
chr1	86311037	86311236	cid_1	c1_001
chr1	77450790	77450989	cid_1	c1_001
chr2	163290244	163290443	cid_1	c1_001
chr1	55196803	55197002	cid_1	c1_001
chr10	39209896	39210095	cid_1	c1_001
chr18	51239526	51239725	cid_1	c1_001
chr19	46244765	46244964	cid_1	c1_001
chr8	104129830	104130029	cid_1	c1_001
chr5	138227907	138228106	cid_1	c1_001
chr4	28320952	28321151	cid_1	c1_001
chr6	70899458	70899657	cid_1	c1_001
chr10	114854839	114855038	cid_1	c1_001
chr19	41013670	41013869	cid_1	c1_001
chr13	56143280	56143479	cid_1	c1_001
chr9	123929579	123929778	cid_1	c1_001
chr16	21995508	21995707	cid_1	c1_001
chr2	171574406	171574605	cid_1	c1_001
chr3	36522201	36522400	cid_1	c1_001
chr8	68077601	68077800	cid_1	c1_001
chr6	37767622	37767821	cid_1	c1_001
chr8	124799910	124800109	cid_1	c1_001
chr7	139945728	139945927	cid_1	c1_001
chr5	29171229	29171428	cid_1	c1_001
chr14	22005075	22005274	cid_1	c1_001
chr12	40995660	40995859	cid_1	c1_001
chr1	195364425	195364624	cid_1	c1_001
chr2	157522674	157522873	cid_1	c1_001
chr8	67086390	67086589	cid_1	c1_001
chr16	67355350	67355549	cid_1	c1_001
chr4	145447215	145447414	cid_1	c1_001
chr3	19216390	19216589	cid_1	c1_001
chr13	5864479	5864678	cid_1	c1_001
chr14	25815795	25815994	cid_1	c1_001
chr13	58423484	58423683	cid_1	c1_001
chr19	40171728	40171927	cid_1	c1_001
chr11	88940321	88940520	cid_1	c1_001
chr13	39166435	39166634	cid_1	c1_001
chrX	157492498	157492697	cid_1	c1_001
chr12	34336635	34336834	cid_1	c1_001
chr2	14346939	14347138	cid_1	c1_001
chr14	46988130	46988329	cid_1	c1_001
chr1	71646068	71646267	cid_1	c1_001
chrX	116628243	116628442	cid_1	c1_001
chr1	120354473	120354672	cid_1	c1_001
chr11	70682156	70682355	cid_1	c1_001
chr17	63582955	63583154	cid_1	c1_001
chr8	54076410	54076609	cid_1	c1_001
chr11	46020358	46020557	cid_1	c1_001
chr13	96660227	96660426	cid_1	c1_001
chr8	8560846	8561045	cid_1	c1_001
chr13	23298922	23299121	cid_1	c1_001
chr5	125166012	125166211	cid_1	c1_001
chr7	7388021	7388220	cid_1	c1_001
chr11	50426660	50426859	cid_1	c1_001
chr8	112695816	112696015	cid_1	c1_001
chrX	86052274	86052473	cid_1	c1_001
chr6	96757479	96757678	cid_1	c1_001
chr8	44413325	44413524	cid_1	c1_001
chr17	13380074	13380273	cid_1	c1_001
chr11	119645155	119645354	cid_1	c1_001
chr6	50407080	50407279	cid_1	c1_001
chr2	114060169	114060368	cid_1	c1_001
chr3	51353626	51353825	cid_1	c1_001
chr18	56174043	56174242	cid_1	c1_001
chr7	58398560	58398759	cid_1	c1_001
chr1	130689090	130689289	cid_1	c1_001
chr1	172847485	172847684	cid_1	c1_001
chr17	39750740	39750939	cid_1	c1_001
chr2	51021920	51022119	cid_1	c1_001
chr3	37309460	37309659	cid_1	c1_001
chr5	86581463	86581662	cid_1	c1_001
chr10	44308454	44308653	cid_1	c1_001
chr9	40989886	40990085	cid_1	c1_001
chr17	36099701	36099900	cid_1	c1_001
chr5	98986048	98986247	cid_1	c1_001
chr16	25016588	25016787	cid_1	c1_001
chr5	113223669	113223868	cid_1	c1_001
chr19	47450892	47451091	cid_1	c1_001
chr14	46791626	46791825	cid_1	c1_001
chr5	84007889	84008088	cid_1	c1_001
chr4	96330415	96330614	cid_1	c1_001
chr2	114539732	114539931	cid_1	c1_001
chr10	53231024	53231223	cid_1	c1_001
chr12	63028324	63028523	cid_1	c1_001
chr6	67168598	67168797	cid_1	c1_001
chr2	45736353	45736552	cid_1	c1_001
chr2	69828468	69828667	cid_1	c1_001
chr18	38792010	38792209	cid_1	c1_001
chr1	60792328	60792527	cid_1	c1_001
chr11	67469822	67470021	cid_1	c1_001
chr3	91963987	91964186	cid_1	c1_001
chr15	55317973	55318172	cid_1	c1_001
chr9	20503864	20504063	cid_1	c1_001
chr14	122342124	122342323	cid_1	c1_001
chr1	58762614	58762813	cid_1	c1_001
chr5	97812706	97812905	cid_1	c1_001
chr1	178850682	178850881	cid_1	c1_001
chr5	150780018	150780217	cid_1	c1_001
chr10	49440999	49441198	cid_1	c1_001
chr11	49769953	49770152	cid_1	c1_001
chr5	28751961	28752160	cid_1	c1_001
chr10	117496369	117496568	cid_1	c1_001
chr15	78803967	78804166	cid_1	c1_001
chr14	34694056	34694255	cid_1	c1_001
chr13	54705365	54705564	cid_1	c1_001
chr5	109867387	109867586	cid_1	c1_001
chr15	7281515	7281714	cid_1	c1_001
chr6	129085146	129085345	cid_1	c1_001
chr2	61455775	61455974	cid_1	c1_001
chr9	57166277	57166476	cid_1	c1_001
chr11	76499576	76499775	cid_1	c1_001
chr18	65600301	65600500	cid_1	c1_001
chr8	21776051	21776250	cid_1	c1_001
chr4	95958653	95958852	cid_1	c1_001
chr14	93230569	93230768	cid_1	c1_001
chr2	50265394	50265593	cid_1	c1_001
chr3	84577517	84577716	cid_1	c1_001
chr5	15538680	15538879	cid_1	c1_001
chr17	17612345	17612544	cid_1	c1_001
chr18	55758920	55759119	cid_1	c1_001
chr1	51650053	51650252	cid_1	c1_001
chr11	108424036	108424235	cid_1	c1_001
chr9	30597927	30598126	cid_1	c1_001
chr17	83750355	83750554	cid_1	c1_001
chr2	31163849	31164048	cid_1	c1_001
chr11	98256964	98257163	cid_1	c1_001
chr4	145536676	145536875	cid_1	c1_001
chr16	93195944	93196143	cid_1	c1_001
chrX	31218999	31219198	cid_1	c1_001
chr17	36891956	36892155	cid_1	c1_001
chr15	91056204	91056403	cid_1	c1_001
chr6	66124443	66124642	cid_1	c1_001
chr15	93632358	93632557	cid_1	c1_001
chr1	37671462	37671661	cid_1	c1_001
chr12	3670815	3671014	cid_1	c1_001
chr1	71692394	71692593	cid_1	c1_001
chr3	82325973	82326172	cid_1	c1_001
chr7	36644378	36644577	cid_1	c1_001
chr9	121989741	121989940	cid_1	c1_001
chr14	22058814	22059013	cid_1	c1_001
chr8	72303607	72303806	cid_1	c1_001
chr11	92451573	92451772	cid_1	c1_001
chr16	31169694	31169893	cid_1	c1_001
chr1	186922867	186923066	cid_1	c1_001
chr8	98377842	98378041	cid_1	c1_001
chr4	146903184	146903383	cid_1	c1_001
chr2	95743650	95743849	cid_1	c1_001
chr1	157938024	157938223	cid_1	c1_001
chr10	61669348	61669547	cid_1	c1_001
chr2	177836262	177836461	cid_1	c1_001
chr4	146482429	146482628	cid_1	c1_001
chr12	76288233	76288432	cid_1	c1_001
chr12	12679782	12679981	cid_1	c1_001
chr9	105878848	105879047	cid_1	c1_001
chr7	87113690	87113889	cid_1	c1_001
chr10	83817854	83818053	cid_1	c1_001
chr18	77038229	77038428	cid_1	c1_001
chr13	46282585	46282784	cid_1	c1_001
chr13	29278638	29278837	cid_1	c1_001
chr9	66241233	66241432	cid_1	c1_001
chr10	40100966	40101165	cid_1	c1_001
chr8	5827967	5828166	cid_1	c1_001
chr17	17394663	17394862	cid_1	c1_001
chr11	78846650	78846849	cid_1	c1_001
chr5	122191555	122191754	cid_1	c1_001
chr10	15793215	15793414	cid_1	c1_001
chr6	47788237	47788436	cid_1	c1_001
chr14	85188378	85188577	cid_1	c1_001
chr15	25769968	25770167	cid_1	c1_001
chr6	4661353	4661552	cid_1	c1_001
chr6	27099155	27099354	cid_1	c1_001
chr3	115128746	115128945	cid_1	c1_001
chr11	34872490	34872689	cid_1	c1_001
chr11	24273906	24274105	cid_1	c1_001
chr14	14741452	14741651	cid_1	c1_001
chr19	39960938	39961137	cid_1	c1_001
chr18	17282448	17282647	cid_1	c1_001
chrX	144268599	144268798	cid_1	c1_001
chr4	72168142	72168341	cid_1	c1_001
chr6	107059174	107059373	cid_1	c1_001
chr14	48730131	48730330	cid_1	c1_001
chr2	135614889	135615088	cid_1	c1_001
chr14	103290845	103291044	cid_1	c1_001
chr7	105493854	105494053	cid_1	c1_001
chr8	36869477	36869676	cid_1	c1_001
chr16	72813582	72813781	cid_1	c1_001
chr4	26353596	26353795	cid_1	c1_001
chr16	10236879	10237078	cid_1	c1_001
chr14	120355585	120355784	cid_1	c1_001
chr4	141166086	141166285	cid_1	c1_001
chr19	45481828	45482027	cid_1	c1_001
chr3	31089486	31089685	cid_1	c1_001
chr9	70575761	70575960	cid_1	c1_001
chr1	152070512	152070711	cid_1	c1_001
chr18	76556266	76556465	cid_1	c1_001
chr5	107148252	107148451	cid_1	c1_001
chr8	12731004	12731203	cid_1	c1_001
chr18	24402081	24402280	cid_1	c1_001
chr8	33511636	33511835	cid_1	c1_001
chr15	31554008	31554207	cid_1	c1_001
chr9	55216152	55216351	cid_1	c1_001
chr5	114513976	114514175	cid_1	c1_001
chr2	172577332	172577531	cid_1	c1_001
chr3	154186882	154187081	cid_1	c1_001
chr3	90587860	90588059	cid_1	c1_001
chr14	118416147	118416346	cid_1	c1_001
chr11	112959643	112959842	cid_1	c1_001
chr17	35295966	35296165	cid_1	c1_001
chr4	10911903	10912102	cid_1	c1_001
chr1	158386944	158387143	cid_1	c1_001
chr18	4404186	4404385	cid_1	c1_001
chr5	65793241	65793440	cid_1	c1_001
chr16	3243597	3243796	cid_1	c1_001
chr7	114963301	114963500	cid_1	c1_001
chr4	147420974	147421173	cid_1	c1_001
chr1	182660252	182660451	cid_1	c1_001
chr3	135469917	135470116	cid_1	c1_001
chr15	36004212	36004411	cid_1	c1_001
chr8	61993294	61993493	cid_1	c1_001
chr17	77137220	77137419	cid_1	c1_001
chr1	187282541	187282740	cid_1	c1_001
chr12	4295399	4295598	cid_1	c1_001
chr14	93470228	93470427	cid_1	c1_001
chr10	61599691	61599890	cid_1	c1_001
chr3	75651823	75652022	cid_1	c1_001
chr2	115870015	115870214	cid_1	c1_001
chr8	33625198	33625397	cid_1	c1_001
chr4	127812078	127812277	cid_1	c1_001
chr2	20653332	20653531	cid_1	c1_001
chr13	80613489	80613688	cid_1	c1_001
chr10	28550617	28550816	cid_1	c1_001
chr7	138850179	138850378	cid_1	c1_001
[truncated: 10,880 more rows]

## Sheet: Figure 4B
chr	start	end	ID	score	MEF_cov	O4SK_d1_cov	clust_type
chr11	5237657	5238266	oct4WT_O4SK_d1_peak_1151	3107	54	151	high
chr13	109592588	109593431	oct4WT_O4SK_d1_peak_2311	2959	36	466	high
chr2	6998671	6999245	oct4WT_O4SK_d1_peak_4117	2443	22	182	medium
chr3	108304565	108305104	oct4WT_O4SK_d1_peak_5108	2198	13	11	low
chr4	33934653	33935238	oct4WT_O4SK_d1_peak_5457	2144	4	89	low
chr15	84997367	84997918	oct4WT_O4SK_d1_peak_2969	2117	20	43	medium
chr3	105427653	105428137	oct4WT_O4SK_d1_peak_5104	1575	1	18	low
chr10	89487076	89487814	oct4WT_O4SK_d1_peak_1001	2089	160	446	high
chr5	109557660	109558844	oct4WT_O4SK_d1_peak_6181b	1526	920	890	high
chr3	88906747	88907204	oct4WT_O4SK_d1_peak_5045	1513	3	66	low
chr2	128055057	128055520	oct4WT_O4SK_d1_peak_4580	1766	14	25	low
chr8	78688653	78689219	oct4WT_O4SK_d1_peak_7321	1647	14	12	low
chr10	58358207	58358592	oct4WT_O4SK_d1_peak_897	1455	4	12	low
chr5	34082737	34083569	oct4WT_O4SK_d1_peak_5949	1343	59	408	high
chr3	24696920	24697387	oct4WT_O4SK_d1_peak_4790	1549	9	113	low
chr11	90490180	90490667	oct4WT_O4SK_d1_peak_1465	1331	17	27	medium
chr9	90229647	90230156	oct4WT_O4SK_d1_peak_7722	1295	25	47	medium
chr10	116934526	116934975	oct4WT_O4SK_d1_peak_1114	1716	2	22	low
chr1	95621139	95621809	oct4WT_O4SK_d1_peak_348	1212	55	199	high
chr3	159876191	159876710	oct4WT_O4SK_d1_peak_5320	1278	7	31	low
chr9	46083612	46084071	oct4WT_O4SK_d1_peak_7562	1542	418	159	high
chr14	20830641	20831157	oct4WT_O4SK_d1_peak_2413	1496	29	16	medium
chr8	84678259	84678754	oct4WT_O4SK_d1_peak_7351	1097	9	143	low
chr4	87955593	87956177	oct4WT_O4SK_d1_peak_5661	1439	23	49	medium
chr2	124380212	124380879	oct4WT_O4SK_d1_peak_4565	1074	63	402	high
chr2	124640484	124640927	oct4WT_O4SK_d1_peak_4569	1777	43	118	high
chr2	109860824	109861264	oct4WT_O4SK_d1_peak_4488	1634	14	112	low
chr7	63957067	63957473	oct4WT_O4SK_d1_peak_6865	1029	21	297	medium
chr8	119227473	119227995	oct4WT_O4SK_d1_peak_7445	1018	4	37	low
chr4	150446503	150446913	oct4WT_O4SK_d1_peak_5814	1024	14	50	low
chr2	117890719	117891178	oct4WT_O4SK_d1_peak_4536	1041	23	64	medium
chr13	9951452	9951948	oct4WT_O4SK_d1_peak_1931	996	14	20	low
chr6	144733281	144733767	oct4WT_O4SK_d1_peak_6760	1317	11	21	low
chr19	29980925	29981369	oct4WT_O4SK_d1_peak_4004	984	6	159	low
chr16	17222231	17222513	oct4WT_O4SK_d1_peak_3058	1051	107	17	high
chr13	47787532	47788048	oct4WT_O4SK_d1_peak_2105	973	49	95	high
chr2	141608106	141608539	oct4WT_O4SK_d1_peak_4634	996	4	15	low
chr11	109932218	109932968	oct4WT_O4SK_d1_peak_1519	962	5	91	low
chr1	84460995	84461399	oct4WT_O4SK_d1_peak_311	951	4	60	low
chr13	94490692	94491090	oct4WT_O4SK_d1_peak_2245	940	4	18	low
chr17	12782752	12783182	oct4WT_O4SK_d1_peak_3369	929	287	146	high
chr1	132222172	132222638	oct4WT_O4SK_d1_peak_442	925	19	21	medium
chr7	50595901	50596339	oct4WT_O4SK_d1_peak_6838	897	762	182	high
chr2	59033642	59034066	oct4WT_O4SK_d1_peak_4297	897	12	18	low
chr2	124605933	124606529	oct4WT_O4SK_d1_peak_4568	897	21	222	medium
chr16	93771762	93772182	oct4WT_O4SK_d1_peak_3325	897	4	15	low
chr10	98007679	98008146	oct4WT_O4SK_d1_peak_1043	909	7	27	low
chr1	83850852	83851297	oct4WT_O4SK_d1_peak_305	875	369	310	high
chr10	18999934	19000383	oct4WT_O4SK_d1_peak_726	864	41	56	high
chr14	99040612	99040980	oct4WT_O4SK_d1_peak_2632	920	12	13	low
chr5	20264142	20264611	oct4WT_O4SK_d1_peak_5910	910	7	35	low
chr8	126753388	126753839	oct4WT_O4SK_d1_peak_7457	877	10	421	low
chr1	157645853	157646284	oct4WT_O4SK_d1_peak_528	877	351	468	high
chr3	61216455	61216954	oct4WT_O4SK_d1_peak_4940	843	96	311	high
chr14	79237903	79238261	oct4WT_O4SK_d1_peak_2579	843	0	20	low
chr14	108960227	108960870	oct4WT_O4SK_d1_peak_2668	899	6	156	low
chr1	44891610	44892121	oct4WT_O4SK_d1_peak_132	866	2	57	low
chr18	40307972	40308272	oct4WT_O4SK_d1_peak_3722	832	20	22	medium
chr3	96103768	96104224	oct4WT_O4SK_d1_peak_5061	949	42	248	high
chr9	60605126	60605574	oct4WT_O4SK_d1_peak_7602	822	6	24	low
chr8	86464555	86465120	oct4WT_O4SK_d1_peak_7355	822	9	108	low
chr1	54443656	54444059	oct4WT_O4SK_d1_peak_174	822	7	23	low
chr13	36011972	36012419	oct4WT_O4SK_d1_peak_2057	822	9	64	low
chr5	97016114	97016666	oct4WT_O4SK_d1_peak_6151	845	12	220	low
chr2	17989030	17989491	oct4WT_O4SK_d1_peak_4166	811	4	78	low
chr8	111939685	111940330	oct4WT_O4SK_d1_peak_7430	835	281	423	high
chr14	108678607	108679119	oct4WT_O4SK_d1_peak_2667	800	11	32	low
chr5	109557660	109558844	oct4WT_O4SK_d1_peak_6181a	824	920	890	high
chr19	7143915	7144311	oct4WT_O4SK_d1_peak_3917	824	39	110	high
chr2	16336449	16337080	oct4WT_O4SK_d1_peak_4155a	828	16	235	medium
chr13	51491648	51492051	oct4WT_O4SK_d1_peak_2112	790	8	104	low
chr7	39853510	39853908	oct4WT_O4SK_d1_peak_6816	813	2	10	low
chr5	89786722	89787131	oct4WT_O4SK_d1_peak_6113	779	7	2	low
chr1	72228988	72229409	oct4WT_O4SK_d1_peak_254	779	72	133	high
chr10	97297881	97298409	oct4WT_O4SK_d1_peak_1039	779	45	183	high
chr4	41707002	41707399	oct4WT_O4SK_d1_peak_5487	803	58	215	high
chr2	5448465	5448879	oct4WT_O4SK_d1_peak_4112	803	7	19	low
chr18	44808289	44808668	oct4WT_O4SK_d1_peak_3745	775	51	127	high
chr9	97068367	97068835	oct4WT_O4SK_d1_peak_7738	1018	32	213	high
chr11	107019549	107020086	oct4WT_O4SK_d1_peak_1509	1234	16	183	medium
chr6	13285147	13285646	oct4WT_O4SK_d1_peak_6319	759	66	277	high
chr1	35933090	35933467	oct4WT_O4SK_d1_peak_106	759	12	20	low
chr2	115065327	115065783	oct4WT_O4SK_d1_peak_4521	805	6	72	low
chr2	5371666	5372186	oct4WT_O4SK_d1_peak_4111	748	7	4	low
chr7	74624184	74624623	oct4WT_O4SK_d1_peak_6916	738	30	30	medium
chr14	93701258	93701739	oct4WT_O4SK_d1_peak_2618	1014	22	154	medium
chr15	54240649	54241119	oct4WT_O4SK_d1_peak_2900	761	162	248	high
chr10	97547938	97548338	oct4WT_O4SK_d1_peak_1040	784	34	51	high
chr17	5641126	5641548	oct4WT_O4SK_d1_peak_3343	967	8	206	low
chr14	118230068	118230794	oct4WT_O4SK_d1_peak_2692	774	15	438	medium
chr3	59307390	59307775	oct4WT_O4SK_d1_peak_4929	724	38	94	high
chr6	99914072	99914837	oct4WT_O4SK_d1_peak_6642b	717	16	184	medium
chr13	11916410	11916972	oct4WT_O4SK_d1_peak_1935	894	7	107	low
chr2	75219249	75219695	oct4WT_O4SK_d1_peak_4366	1153	18	86	medium
chr16	31920654	31921064	oct4WT_O4SK_d1_peak_3101	707	4	33	low
chr13	43453064	43453496	oct4WT_O4SK_d1_peak_2090	753	14	119	low
chr8	80829754	80830167	oct4WT_O4SK_d1_peak_7329	720	11	98	low
chrX	101169738	101170134	oct4WT_O4SK_d1_peak_7895	697	0	5	low
chr3	46687627	46688177	oct4WT_O4SK_d1_peak_4867	697	4	14	low
chr15	101963037	101963625	oct4WT_O4SK_d1_peak_3017	697	11	16	low
chr1	119157292	119157813	oct4WT_O4SK_d1_peak_400	743	14	44	low
chr6	90504592	90504997	oct4WT_O4SK_d1_peak_6605	687	5	22	low
chr7	76427319	76427808	oct4WT_O4SK_d1_peak_6924	677	6	118	low
chr3	157151294	157151763	oct4WT_O4SK_d1_peak_5306	677	97	38	high
chr4	13908458	13908900	oct4WT_O4SK_d1_peak_5377	738	104	124	high
chr6	125215031	125215452	oct4WT_O4SK_d1_peak_6713	667	272	262	high
chr5	125130633	125130994	oct4WT_O4SK_d1_peak_6209	667	42	21	high
chr5	28209878	28210242	oct4WT_O4SK_d1_peak_5931	833	17	89	medium
chr10	97152526	97153104	oct4WT_O4SK_d1_peak_1036	1063	12	97	low
chr1	145382266	145382847	oct4WT_O4SK_d1_peak_478	867	26	147	medium
chr7	69781016	69781507	oct4WT_O4SK_d1_peak_6886	670	3	69	low
chr14	65464932	65465342	oct4WT_O4SK_d1_peak_2521	670	4	19	low
chr5	96763187	96763563	oct4WT_O4SK_d1_peak_6148	647	12	31	low
chr3	41454318	41454690	oct4WT_O4SK_d1_peak_4849	647	5	16	low
chr3	150823340	150823807	oct4WT_O4SK_d1_peak_5280	647	26	74	medium
chr16	57473430	57473903	oct4WT_O4SK_d1_peak_3197	647	20	238	medium
chr11	56898685	56899076	oct4WT_O4SK_d1_peak_1345	647	14	175	low
chr16	37669688	37670059	oct4WT_O4SK_d1_peak_3124	637	2	9	low
chr10	114827440	114827809	oct4WT_O4SK_d1_peak_1108	637	49	29	high
chr3	63051652	63052130	oct4WT_O4SK_d1_peak_4953	794	11	36	low
chr13	70893263	70893693	oct4WT_O4SK_d1_peak_2155	673	12	16	low
chr7	99980264	99980770	oct4WT_O4SK_d1_peak_7012	1201	240	123	high
chr2	29631537	29631882	oct4WT_O4SK_d1_peak_4203	627	4	25	low
chr10	127685357	127685770	oct4WT_O4SK_d1_peak_1142	627	10	76	low
chr18	42307998	42308554	oct4WT_O4SK_d1_peak_3726	744	350	267	high
chr8	67819375	67819990	oct4WT_O4SK_d1_peak_7276	617	53	129	high
chr4	58917228	58917667	oct4WT_O4SK_d1_peak_5563	617	8	74	low
chr19	40349707	40350060	oct4WT_O4SK_d1_peak_4040	617	6	50	low
chr17	43592307	43592711	oct4WT_O4SK_d1_peak_3443	617	76	86	high
chr14	100117699	100118186	oct4WT_O4SK_d1_peak_2638	631	11	52	low
chr3	6084072	6084450	oct4WT_O4SK_d1_peak_4740	607	4	41	low
chr1	169569493	169570147	oct4WT_O4SK_d1_peak_582	644	6	117	low
chr19	16414740	16415336	oct4WT_O4SK_d1_peak_3944	597	7	130	low
chr4	52263896	52265320	oct4WT_O4SK_d1_peak_5524b	652	190	667	high
chr6	4739733	4740155	oct4WT_O4SK_d1_peak_6286	634	12	165	low
chr2	8356428	8356862	oct4WT_O4SK_d1_peak_4120	779	1	46	low
chr18	57671105	57671486	oct4WT_O4SK_d1_peak_3802	588	10	123	low
chr18	43438778	43439166	oct4WT_O4SK_d1_peak_3737	647	23	25	medium
chr16	92464020	92464497	oct4WT_O4SK_d1_peak_3322	938	12	48	low
chr18	30352862	30353243	oct4WT_O4SK_d1_peak_3689	584	12	108	low
chr9	85195962	85196473	oct4WT_O4SK_d1_peak_7706	578	10	15	low
chr3	84934509	84934906	oct4WT_O4SK_d1_peak_5033	578	5	13	low
chr3	119112751	119113097	oct4WT_O4SK_d1_peak_5156	578	11	55	low
chr17	12502513	12502985	oct4WT_O4SK_d1_peak_3368	578	6	175	low
chr16	41128666	41129075	oct4WT_O4SK_d1_peak_3133	578	14	18	low
chr1	188260634	188261023	oct4WT_O4SK_d1_peak_646	578	11	25	low
chr11	70415493	70415866	oct4WT_O4SK_d1_peak_1388	615	5	24	low
chr8	82004350	82004705	oct4WT_O4SK_d1_peak_7334	590	6	12	low
chr3	34310422	34311082	oct4WT_O4SK_d1_peak_4827	568	21	119	medium
chr18	5133510	5134106	oct4WT_O4SK_d1_peak_3593	568	384	294	high
chr17	27948377	27948748	oct4WT_O4SK_d1_peak_3399	568	2	20	low
chr17	12087357	12087783	oct4WT_O4SK_d1_peak_3366	568	1	47	low
chr1	55868117	55868514	oct4WT_O4SK_d1_peak_193	568	10	128	low
chr3	131627504	131627945	oct4WT_O4SK_d1_peak_5210	778	8	122	low
chr1	64415886	64416329	oct4WT_O4SK_d1_peak_229	605	16	93	medium
chr19	53284630	53285013	oct4WT_O4SK_d1_peak_4070	582	19	68	medium
chr1	30656218	30656650	oct4WT_O4SK_d1_peak_92	582	32	382	high
chr4_GL456216_random	16835	17377	oct4WT_O4SK_d1_peak_5825	909	894	444	high
chr12	108396079	108396476	oct4WT_O4SK_d1_peak_1857	559	587	191	high
chr11	20990742	20991209	oct4WT_O4SK_d1_peak_1214	559	42	167	high
chr18	49923737	49924120	oct4WT_O4SK_d1_peak_3768	830	4	85	low
chr5	65102197	65102629	oct4WT_O4SK_d1_peak_6016	573	8	63	low
chr4	64306857	64307302	oct4WT_O4SK_d1_peak_5571	555	109	256	high
chr3	43398379	43398726	oct4WT_O4SK_d1_peak_4854	608	80	170	high
chr14	66762682	66763136	oct4WT_O4SK_d1_peak_2523	549	9	21	low
chr13	16769481	16769881	oct4WT_O4SK_d1_peak_1960	549	27	133	medium
chr12	39995781	39996264	oct4WT_O4SK_d1_peak_1657	549	4	67	low
chrX	147241492	147241988	oct4WT_O4SK_d1_peak_7933	563	16	96	medium
chr16	51433927	51434387	oct4WT_O4SK_d1_peak_3179	563	4	41	low
chr19	57885203	57885681	oct4WT_O4SK_d1_peak_4084	540	0	22	low
chr19	10375058	10375474	oct4WT_O4SK_d1_peak_3925	540	12	34	low
chr17	30045266	30045671	oct4WT_O4SK_d1_peak_3407	540	21	165	medium
chr15	41377583	41377978	oct4WT_O4SK_d1_peak_2841	540	16	21	medium
chr14	68591432	68591920	oct4WT_O4SK_d1_peak_2537	540	58	211	high
chr11	54090219	54090581	oct4WT_O4SK_d1_peak_1331	540	76	124	high
chr7	98615996	98616442	oct4WT_O4SK_d1_peak_7011	554	8	157	low
chr19	56037610	56037980	oct4WT_O4SK_d1_peak_4077	554	83	104	high
chr19	53220086	53220496	oct4WT_O4SK_d1_peak_4069	862	8	5	low
chr6	77575501	77575881	oct4WT_O4SK_d1_peak_6563	530	8	34	low
chr6	42981589	42981948	oct4WT_O4SK_d1_peak_6453	530	5	26	low
chr6	33454383	33454858	oct4WT_O4SK_d1_peak_6406	530	4	136	low
chr5	75085199	75085542	oct4WT_O4SK_d1_peak_6058	530	12	155	low
chr4	17163442	17163899	oct4WT_O4SK_d1_peak_5393	530	498	215	high
chr12	49579522	49580037	oct4WT_O4SK_d1_peak_1697	587	42	306	high
chr10	90709244	90709937	oct4WT_O4SK_d1_peak_1008	545	12	86	low
chr11	6389142	6389469	oct4WT_O4SK_d1_peak_1156	544	380	217	high
chr3	65657176	65657735	oct4WT_O4SK_d1_peak_4966	558	15	473	medium
chr9	32640752	32641186	oct4WT_O4SK_d1_peak_7532	521	2	38	low
chr2	110537366	110537832	oct4WT_O4SK_d1_peak_4498	521	0	63	low
chr13	102911414	102911770	oct4WT_O4SK_d1_peak_2289	521	0	15	low
chr10	127509250	127509600	oct4WT_O4SK_d1_peak_1141	521	24	83	medium
chr7	127113676	127114043	oct4WT_O4SK_d1_peak_7066	535	48	85	high
chr10	86923040	86923553	oct4WT_O4SK_d1_peak_990	535	18	521	medium
chr16	58432967	58433457	oct4WT_O4SK_d1_peak_3205	524	122	120	high
chr13	5583814	5584339	oct4WT_O4SK_d1_peak_1909	524	6	47	low
chr11	89579105	89579490	oct4WT_O4SK_d1_peak_1460	548	31	178	high
chr18	53216047	53216455	oct4WT_O4SK_d1_peak_3779	511	8	43	low
chr17	27610876	27611226	oct4WT_O4SK_d1_peak_3398	511	9	23	low
chr1	61622015	61622559	oct4WT_O4SK_d1_peak_214b	511	8	50	low
chr12	91496317	91496783	oct4WT_O4SK_d1_peak_1803	511	62	265	high
chr12	15852527	15852904	oct4WT_O4SK_d1_peak_1577	511	33	170	high
chr12	15562107	15562558	oct4WT_O4SK_d1_peak_1574	511	10	137	low
chr5	16211251	16211748	oct4WT_O4SK_d1_peak_5885	675	5	58	low
chr14	21340427	21340811	oct4WT_O4SK_d1_peak_2419	675	2	28	low
chr6	37572098	37572506	oct4WT_O4SK_d1_peak_6428	526	28	82	medium
chr15	50377511	50378063	oct4WT_O4SK_d1_peak_2879	526	6	182	low
chr1	33494480	33495470	oct4WT_O4SK_d1_peak_99a	566	10	305	low
chr5	21732184	21732674	oct4WT_O4SK_d1_peak_5914	666	24	169	medium
chr13	119419509	119419858	oct4WT_O4SK_d1_peak_2364	502	2	13	low
chr13	108948929	108949338	oct4WT_O4SK_d1_peak_2308	502	11	54	low
chr10	16284064	16284402	oct4WT_O4SK_d1_peak_716	746	0	61	low
chr3	20265635	20266036	oct4WT_O4SK_d1_peak_4776	516	20	29	medium
chr14	59600065	59600450	oct4WT_O4SK_d1_peak_2505	521	8	35	low
chr7	84555093	84555707	oct4WT_O4SK_d1_peak_6949	657	24	87	medium
chr2	17871603	17872457	oct4WT_O4SK_d1_peak_4165b	530	56	435	high
chr6	149573826	149574202	oct4WT_O4SK_d1_peak_6774	499	18	93	medium
chr13	12246531	12246925	oct4WT_O4SK_d1_peak_1936	499	4	7	low
chr4	72646954	72647523	oct4WT_O4SK_d1_peak_5597	798	87	142	high
chr9	73722977	73723327	oct4WT_O4SK_d1_peak_7659	493	9	7	low
chr1	65172266	65172685	oct4WT_O4SK_d1_peak_231	493	4	136	low
chr16	25857339	25857731	oct4WT_O4SK_d1_peak_3085	493	2	36	low
chr14	67932043	67932466	oct4WT_O4SK_d1_peak_2532	507	32	40	high
chr18	56015108	56015559	oct4WT_O4SK_d1_peak_3792	484	6	12	low
chr16	33694261	33694732	oct4WT_O4SK_d1_peak_3108	484	9	27	low
chr14	67242123	67242456	oct4WT_O4SK_d1_peak_2526	484	10	28	low
chr14	33206242	33206640	oct4WT_O4SK_d1_peak_2455	484	4	22	low
chr14	26485392	26485711	oct4WT_O4SK_d1_peak_2432	639	10	4	low
chr2	157840720	157841063	oct4WT_O4SK_d1_peak_4680	511	20	220	medium
chr3	138138077	138138420	oct4WT_O4SK_d1_peak_5234	626	7	25	low
chr8	72552933	72553319	oct4WT_O4SK_d1_peak_7292	481	23	96	medium
chr7	59277155	59277828	oct4WT_O4SK_d1_peak_6860b	595	2	137	low
chr3	46769179	46769574	oct4WT_O4SK_d1_peak_4868	630	3	94	low
chr11	80032951	80033300	oct4WT_O4SK_d1_peak_1421	630	6	26	low
chr8	68645740	68646377	oct4WT_O4SK_d1_peak_7285	474	86	432	high
chr8	64193720	64194280	oct4WT_O4SK_d1_peak_7258	474	6	303	low
chr4	91955163	91955763	oct4WT_O4SK_d1_peak_5670	474	12	205	low
chr2	58812822	58813202	oct4WT_O4SK_d1_peak_4296	474	5	51	low
chr2	106937963	106938404	oct4WT_O4SK_d1_peak_4476	474	8	29	low
chr17	75472898	75473266	oct4WT_O4SK_d1_peak_3530	474	67	161	high
chr10	3891830	3892313	oct4WT_O4SK_d1_peak_666	474	49	117	high
chr7	38270408	38270788	oct4WT_O4SK_d1_peak_6812	489	30	281	medium
chr12	65377829	65378229	oct4WT_O4SK_d1_peak_1737	489	29	17	medium
chr1	182738229	182738638	oct4WT_O4SK_d1_peak_631	489	3	33	low
chr11	112811077	112811411	oct4WT_O4SK_d1_peak_1526	489	28	205	medium
chr6	96384465	96384857	oct4WT_O4SK_d1_peak_6620	502	3	107	low
chr12	45666794	45667229	oct4WT_O4SK_d1_peak_1686	471	13	106	low
chr10	117838977	117839309	oct4WT_O4SK_d1_peak_1117	555	44	38	high
chr10	5560146	5560496	oct4WT_O4SK_d1_peak_672	500	8	93	low
chr8	99848777	99849196	oct4WT_O4SK_d1_peak_7392	465	0	5	low
chr6	39400294	39400724	oct4WT_O4SK_d1_peak_6443	465	53	238	high
chr5	8975402	8975851	oct4WT_O4SK_d1_peak_5858	465	3	84	low
chr2	77269996	77270372	oct4WT_O4SK_d1_peak_4375	465	113	144	high
chr17	80261945	80262354	oct4WT_O4SK_d1_peak_3545	465	4	13	low
chr14	101209955	101210365	oct4WT_O4SK_d1_peak_2639	465	73	51	high
chr1	19546382	19547288	oct4WT_O4SK_d1_peak_51a	465	4	161	low
chr10	114440804	114441226	oct4WT_O4SK_d1_peak_1105	465	7	68	low
chr4	21871090	21871498	oct4WT_O4SK_d1_peak_5408	480	4	11	low
chr3	61246441	61246869	oct4WT_O4SK_d1_peak_4941	480	9	80	low
chr17	3693378	3693903	oct4WT_O4SK_d1_peak_3338	480	8	156	low
chr1	52758193	52758568	oct4WT_O4SK_d1_peak_166	480	126	195	high
chr12	100817509	100817946	oct4WT_O4SK_d1_peak_1845	480	7	44	low
chr1	160806210	160806570	oct4WT_O4SK_d1_peak_542	485	29	13	medium
chr12	33851889	33852293	oct4WT_O4SK_d1_peak_1625	599	46	72	high
chr7	96151750	96152144	oct4WT_O4SK_d1_peak_7003	603	17	312	medium
chr5	67289996	67290355	oct4WT_O4SK_d1_peak_6027	603	10	43	low
chr1	147793419	147793813	oct4WT_O4SK_d1_peak_486	603	28	95	medium
chr5	147379432	147379818	oct4WT_O4SK_d1_peak_6264	456	39	85	high
chr2	31744789	31745132	oct4WT_O4SK_d1_peak_4207	456	2	39	low
chr18	49336081	49336447	oct4WT_O4SK_d1_peak_3764	456	48	19	high
chr14	46989765	46990132	oct4WT_O4SK_d1_peak_2478	456	439	208	high
chr13	114158158	114158524	oct4WT_O4SK_d1_peak_2344	456	73	58	high
chr13	101051369	101051848	oct4WT_O4SK_d1_peak_2279	456	2	35	low
chr12	42022201	42022648	oct4WT_O4SK_d1_peak_1668	471	4	44	low
chr8	33602074	33602452	oct4WT_O4SK_d1_peak_7172	484	21	65	medium
chr12	10625587	10625973	oct4WT_O4SK_d1_peak_1557	484	7	24	low
chr16	14822279	14822672	oct4WT_O4SK_d1_peak_3043	594	2	95	low
chr8	59522819	59523213	oct4WT_O4SK_d1_peak_7243	665	6	9	low
chr6	99310148	99310474	oct4WT_O4SK_d1_peak_6638	447	10	24	low
chr3	90361905	90362291	oct4WT_O4SK_d1_peak_5048	447	12	140	low
chr11	90254154	90254493	oct4WT_O4SK_d1_peak_1463	447	35	24	high
chr11	29968738	29969309	oct4WT_O4SK_d1_peak_1246	447	25	257	medium
chr9	100693361	100693754	oct4WT_O4SK_d1_peak_7750	717	1	2	low
chr1	113375012	113375392	oct4WT_O4SK_d1_peak_391	475	6	113	low
chr1	45281566	45281982	oct4WT_O4SK_d1_peak_135	585	3	82	low
chr15	9527468	9528064	oct4WT_O4SK_d1_peak_2731	709	13	149	low
chr2	124294970	124295645	oct4WT_O4SK_d1_peak_4562b	453	8	60	low
chr9	123815921	123816287	oct4WT_O4SK_d1_peak_7791	438	82	105	high
chr4	33975376	33975784	oct4WT_O4SK_d1_peak_5458	438	16	83	medium
chr3	82703917	82704281	oct4WT_O4SK_d1_peak_5024	438	5	72	low
chr2	134523304	134523709	oct4WT_O4SK_d1_peak_4598	438	12	205	low
chr10	14622926	14623357	oct4WT_O4SK_d1_peak_711	438	17	96	medium
chr16	85319153	85319482	oct4WT_O4SK_d1_peak_3295	595	4	72	low
chr16	30331073	30331424	oct4WT_O4SK_d1_peak_3097	595	27	77	medium
chr5	3333065	3333439	oct4WT_O4SK_d1_peak_5828	488	3	22	low
chr15	44199098	44199542	oct4WT_O4SK_d1_peak_2859	488	3	113	low
chr13	21871291	21871953	oct4WT_O4SK_d1_peak_1989	460	11	72	low
chr13	119110325	119110681	oct4WT_O4SK_d1_peak_2363	477	2	24	low
chr5	129848812	129849146	oct4WT_O4SK_d1_peak_6215	429	8	51	low
chr2	19646135	19646750	oct4WT_O4SK_d1_peak_4173	429	20	81	medium
chr1	9520239	9520643	oct4WT_O4SK_d1_peak_11	429	10	30	low
chr14	58567523	58567910	oct4WT_O4SK_d1_peak_2502	429	2	21	low
chr13	6626308	6626827	oct4WT_O4SK_d1_peak_1918	429	107	377	high
chr13	52562168	52562530	oct4WT_O4SK_d1_peak_2117	429	68	133	high
chr11	86416753	86417267	oct4WT_O4SK_d1_peak_1449	429	5	121	low
chr2	109414745	109415138	oct4WT_O4SK_d1_peak_4485	533	9	13	low
chr5	65575934	65576357	oct4WT_O4SK_d1_peak_6018	513	8	54	low
chr2	56120973	56121398	oct4WT_O4SK_d1_peak_4284	446	2	105	low
chr3	149405814	149406212	oct4WT_O4SK_d1_peak_5270	426	2	35	low
chr18	24188960	24189365	oct4WT_O4SK_d1_peak_3668	435	38	53	high
chr7	96670108	96670532	oct4WT_O4SK_d1_peak_7006	420	22	158	medium
chr19	56705714	56706242	oct4WT_O4SK_d1_peak_4080	420	21	51	medium
chr18	67631852	67632198	oct4WT_O4SK_d1_peak_3851	420	12	61	low
chr1	67150244	67150586	oct4WT_O4SK_d1_peak_235	420	0	35	low
chr1	55747688	55748072	oct4WT_O4SK_d1_peak_192	420	6	14	low
chr10	105233089	105233492	oct4WT_O4SK_d1_peak_1071	457	34	146	high
chr9	105045377	105045759	oct4WT_O4SK_d1_peak_7756	471	13	22	low
chr18	10391991	10392488	oct4WT_O4SK_d1_peak_3619	568	8	53	low
chr5	3468159	3468637	oct4WT_O4SK_d1_peak_5829	426	7	166	low
chr15	63163140	63163724	oct4WT_O4SK_d1_peak_2932	426	45	86	high
chr6	37658084	37658458	oct4WT_O4SK_d1_peak_6429	440	56	151	high
chr4	115756206	115756564	oct4WT_O4SK_d1_peak_5729	412	12	43	low
chr2	150947737	150948144	oct4WT_O4SK_d1_peak_4663	412	31	54	high
chr19	9860791	9861183	oct4WT_O4SK_d1_peak_3923	412	13	61	low
chr1	76682978	76683375	oct4WT_O4SK_d1_peak_265	412	2	125	low
chr16	77743682	77744011	oct4WT_O4SK_d1_peak_3272	412	19	62	medium
chr13	25784607	25785007	oct4WT_O4SK_d1_peak_2013	541	5	114	low
chr5	122900203	122900574	oct4WT_O4SK_d1_peak_6204	656	413	85	high
chr18	42328852	42329313	oct4WT_O4SK_d1_peak_3727	417	34	181	high
chr14	110510689	110511226	oct4WT_O4SK_d1_peak_2671	417	7	18	low
chr13	35536818	35537234	oct4WT_O4SK_d1_peak_2053	417	6	201	low
chr4	87402186	87402711	oct4WT_O4SK_d1_peak_5656	533	58	212	high
chr9	8494669	8495180	oct4WT_O4SK_d1_peak_7476	403	40	172	high
chr8	111394436	111394829	oct4WT_O4SK_d1_peak_7429	403	24	34	medium
chr3	117471215	117471638	oct4WT_O4SK_d1_peak_5145	403	6	171	low
chr11	46996092	46996421	oct4WT_O4SK_d1_peak_1313	403	19	45	medium
chr1	118578174	118578627	oct4WT_O4SK_d1_peak_398	403	17	77	medium
chr19	7436363	7436688	oct4WT_O4SK_d1_peak_3918	453	111	116	high
chr5	150744815	150745312	oct4WT_O4SK_d1_peak_6271	573	0	44	low
chr2	13077586	13077956	oct4WT_O4SK_d1_peak_4142	476	9	16	low
chr8	122936154	122936550	oct4WT_O4SK_d1_peak_7450	755	26	44	medium
chr14	68560780	68561184	oct4WT_O4SK_d1_peak_2536	524	3	0	low
chr11	33527918	33528334	oct4WT_O4SK_d1_peak_1263	524	10	22	low
chr1	126356893	126357317	oct4WT_O4SK_d1_peak_427	524	8	0	low
chr8	60215484	60216041	oct4WT_O4SK_d1_peak_7244	409	1	56	low
chr5	37287366	37287843	oct4WT_O4SK_d1_peak_5954	409	7	6	low
chr12	5021164	5021495	oct4WT_O4SK_d1_peak_1540	409	12	37	low
chr10	53355425	53355932	oct4WT_O4SK_d1_peak_877	409	127	117	high
chr9	98544042	98544399	oct4WT_O4SK_d1_peak_7743	394	2	40	low
chr8	103995295	103995691	oct4WT_O4SK_d1_peak_7407	394	33	43	high
chr7	94152978	94153386	oct4WT_O4SK_d1_peak_6988	394	142	139	high
chr3	20614692	20615030	oct4WT_O4SK_d1_peak_4777	394	8	2	low
chr3	130643835	130644150	oct4WT_O4SK_d1_peak_5204	394	0	54	low
chr2	70951954	70952306	oct4WT_O4SK_d1_peak_4339	394	2	7	low
chr2	3912637	3913007	oct4WT_O4SK_d1_peak_4103	394	3	26	low
chr18	67600027	67600433	oct4WT_O4SK_d1_peak_3850	394	111	239	high
chr18	43281409	43281791	oct4WT_O4SK_d1_peak_3733	394	11	131	low
chr12	74882571	74882997	oct4WT_O4SK_d1_peak_1760	394	10	75	low
chr12	13248170	13248543	oct4WT_O4SK_d1_peak_1566	394	18	22	medium
chr19	32304301	32304697	oct4WT_O4SK_d1_peak_4014	416	42	205	high
chr18	61106844	61107261	oct4WT_O4SK_d1_peak_3822	391	158	205	high
chr3	26373880	26374326	oct4WT_O4SK_d1_peak_4799	414	14	137	low
chr4	111822272	111822639	oct4WT_O4SK_d1_peak_5724	400	2	6	low
chr19	56466504	56467083	oct4WT_O4SK_d1_peak_4079	400	30	222	medium
chr4	94482661	94483077	oct4WT_O4SK_d1_peak_5674	436	8	53	low
chr16	82816512	82817118	oct4WT_O4SK_d1_peak_3288	458	2	125	low
chr14	10174907	10175263	oct4WT_O4SK_d1_peak_2377	481	4	82	low
chr7	122877123	122877472	oct4WT_O4SK_d1_peak_7058	385	5	105	low
chr6	37825206	37825597	oct4WT_O4SK_d1_peak_6430	385	26	27	medium
chr6	134688214	134688682	oct4WT_O4SK_d1_peak_6728	385	26	187	medium
chr5	76081270	76081688	oct4WT_O4SK_d1_peak_6061	385	12	102	low
chr4	57511230	57511636	oct4WT_O4SK_d1_peak_5554	385	8	19	low
chr1	97802576	97803052	oct4WT_O4SK_d1_peak_352	385	45	118	high
chr19	30979043	30979471	oct4WT_O4SK_d1_peak_4008	385	6	9	low
chr17	56054700	56055050	oct4WT_O4SK_d1_peak_3474	385	16	30	medium
chr17	10365924	10366214	oct4WT_O4SK_d1_peak_3360	385	9	8	low
chr12	47163966	47164422	oct4WT_O4SK_d1_peak_1693	385	43	282	high
chr12	103164252	103164898	oct4WT_O4SK_d1_peak_1848	385	14	340	low
chr13	14427283	14427639	oct4WT_O4SK_d1_peak_1948	525	8	27	low
chr13	109839725	109840589	oct4WT_O4SK_d1_peak_2318a	405	32	574	high
chr3	49672533	49672993	oct4WT_O4SK_d1_peak_4875	472	25	112	medium
chr9	4277486	4278073	oct4WT_O4SK_d1_peak_7467	391	2	108	low
chr4	81926743	81927087	oct4WT_O4SK_d1_peak_5629	391	205	268	high
chr3	31213486	31213848	oct4WT_O4SK_d1_peak_4818	391	12	57	low
chr12	37285272	37285675	oct4WT_O4SK_d1_peak_1646	391	21	188	medium
chr4	74563729	74564080	oct4WT_O4SK_d1_peak_5598	498	58	124	high
chr16	30835740	30836171	oct4WT_O4SK_d1_peak_3099	498	16	147	medium
chr15	55267957	55268483	oct4WT_O4SK_d1_peak_2903	498	25	138	medium
chr6	89114919	89115278	oct4WT_O4SK_d1_peak_6603	377	3	14	low
chr5	3889004	3889386	oct4WT_O4SK_d1_peak_5833	377	31	224	high
chr3	144455460	144455768	oct4WT_O4SK_d1_peak_5253	377	12	70	low
chr19	38067990	38068316	oct4WT_O4SK_d1_peak_4035	377	4	5	low
chr18	24290208	24290556	oct4WT_O4SK_d1_peak_3669	377	17	57	medium
chr1	18105391	18105992	oct4WT_O4SK_d1_peak_50	377	12	284	low
chr10	45121634	45122044	oct4WT_O4SK_d1_peak_856	377	9	19	low
chr17	42149969	42150474	oct4WT_O4SK_d1_peak_3437	403	9	80	low
chr5	81179596	81180042	oct4WT_O4SK_d1_peak_6086	385	0	42	low
chr11	77126254	77126597	oct4WT_O4SK_d1_peak_1405	486	3	43	low
chr16	52950572	52951054	oct4WT_O4SK_d1_peak_3186	455	1	113	low
chr8	6644964	6645412	oct4WT_O4SK_d1_peak_7109	597	8	133	low
chr5	25355732	25356085	oct4WT_O4SK_d1_peak_5925	397	27	203	medium
chr4	45179706	45180022	oct4WT_O4SK_d1_peak_5498	397	10	49	low
chr19	51742664	51743154	oct4WT_O4SK_d1_peak_4063	397	10	88	low
chr13	30362373	30362713	oct4WT_O4SK_d1_peak_2032	490	3	27	low
chr11	5924030	5924427	oct4WT_O4SK_d1_peak_1155	490	4	59	low
chr19	33148288	33148630	oct4WT_O4SK_d1_peak_4017	374	45	122	high
chr9	69092887	69093200	oct4WT_O4SK_d1_peak_7624	383	14	13	low
chr3	79127713	79128126	oct4WT_O4SK_d1_peak_5005	421	17	39	medium
chr17	21826804	21827505	oct4WT_O4SK_d1_peak_3388b	368	5	73	low
chr15	99872592	99873025	oct4WT_O4SK_d1_peak_3011	368	7	73	low
chr15	32996063	32996457	oct4WT_O4SK_d1_peak_2811	368	2	43	low
chr14	30745015	30745628	oct4WT_O4SK_d1_peak_2443	368	9	184	low
chr2	126309954	126310436	oct4WT_O4SK_d1_peak_4575	386	547	279	high
chr15	51167184	51167669	oct4WT_O4SK_d1_peak_2884	478	9	64	low
chr3	47132348	47132752	oct4WT_O4SK_d1_peak_4870	455	0	34	low
chr9	58748290	58748799	oct4WT_O4SK_d1_peak_7591	482	7	63	low
chr3	88386351	88386754	oct4WT_O4SK_d1_peak_5043	482	10	66	low
chr2	26862398	26863050	oct4WT_O4SK_d1_peak_4196	482	19	237	medium
chr7	90244022	90244385	oct4WT_O4SK_d1_peak_6970	433	0	49	low
chr2	114059868	114060496	oct4WT_O4SK_d1_peak_4511	393	106	589	high
chr13	14832830	14833379	oct4WT_O4SK_d1_peak_1949	366	14	63	low
chr6	36818775	36819161	oct4WT_O4SK_d1_peak_6424	360	183	217	high
chr6	144072928	144073352	oct4WT_O4SK_d1_peak_6758	360	7	166	low
chr2	74893263	74893605	oct4WT_O4SK_d1_peak_4362	360	6	62	low
chr14	90577695	90578054	oct4WT_O4SK_d1_peak_2609	360	6	7	low
chr13	37013137	37013457	oct4WT_O4SK_d1_peak_2065	360	43	53	high
chr1	19947141	19947524	oct4WT_O4SK_d1_peak_54	360	4	45	low
chr10	94175693	94176059	oct4WT_O4SK_d1_peak_1022	360	10	16	low
chr10	39117346	39117717	oct4WT_O4SK_d1_peak_837	360	64	319	high
chr13	84275192	84275690	oct4WT_O4SK_d1_peak_2212	473	173	181	high
chr12	99978765	99979194	oct4WT_O4SK_d1_peak_1841	473	20	13	medium
chr1	55429104	55429506	oct4WT_O4SK_d1_peak_186	364	185	233	high
chr7	92025434	92025763	oct4WT_O4SK_d1_peak_6981	425	12	31	low
chr12	29954492	29954868	oct4WT_O4SK_d1_peak_1607	425	24	109	medium
chr7	92134663	92135056	oct4WT_O4SK_d1_peak_6982	402	22	70	medium
chr1	83794400	83795150	oct4WT_O4SK_d1_peak_302	572	7	35	low
chr1	45443151	45443562	oct4WT_O4SK_d1_peak_136	572	17	120	medium
chr19	24451507	24451867	oct4WT_O4SK_d1_peak_3979	366	7	22	low
chr16	58088272	58089032	oct4WT_O4SK_d1_peak_3203	366	14	205	low
chr16	25511051	25511440	oct4WT_O4SK_d1_peak_3082	366	12	99	low
chr10	18446000	18446341	oct4WT_O4SK_d1_peak_723	366	36	285	high
chr2	122627360	122627902	oct4WT_O4SK_d1_peak_4556	465	12	63	low
chrX	159616641	159617026	oct4WT_O4SK_d1_peak_7943	351	8	10	low
chr9	71974602	71974974	oct4WT_O4SK_d1_peak_7646	351	16	54	medium
chr5	90338521	90338890	oct4WT_O4SK_d1_peak_6117	351	5	117	low
chr4	70781747	70782152	oct4WT_O4SK_d1_peak_5591	351	27	197	medium
chr4	55988570	55988949	oct4WT_O4SK_d1_peak_5545	351	0	13	low
chr3	80541259	80541589	oct4WT_O4SK_d1_peak_5012	351	18	36	medium
chr2	71652684	71653260	oct4WT_O4SK_d1_peak_4345	351	44	174	high
chr18	72484550	72484936	oct4WT_O4SK_d1_peak_3870	351	4	15	low
chr1	3580509	3581063	oct4WT_O4SK_d1_peak_1	351	12	127	low
chr13	49423242	49423612	oct4WT_O4SK_d1_peak_2109	351	0	97	low
chr13	19612350	19612741	oct4WT_O4SK_d1_peak_1973	351	39	123	high
chr12	78175593	78176018	oct4WT_O4SK_d1_peak_1770	389	6	77	low
chr8	110808259	110808611	oct4WT_O4SK_d1_peak_7427	371	162	191	high
chr10	40826317	40826723	oct4WT_O4SK_d1_peak_846	556	6	8	low
chr9	50782410	50782767	oct4WT_O4SK_d1_peak_7572	457	25	119	medium
chr3	27536108	27536697	oct4WT_O4SK_d1_peak_4805	349	45	363	high
chr5	120894524	120894939	oct4WT_O4SK_d1_peak_6201	357	6	122	low
chr2	96301472	96301857	oct4WT_O4SK_d1_peak_4432	357	2	100	low
chr16	8708121	8708527	oct4WT_O4SK_d1_peak_3032	357	1	38	low
chr15	70201959	70202269	oct4WT_O4SK_d1_peak_2945	357	6	57	low
chr11	97714967	97715296	oct4WT_O4SK_d1_peak_1479	357	26	96	medium
chr5	46354480	46354878	oct4WT_O4SK_d1_peak_5976	360	13	88	low
chr9	65034908	65035218	oct4WT_O4SK_d1_peak_7613	343	0	7	low
chr8	44962599	44962968	oct4WT_O4SK_d1_peak_7202	343	8	31	low
chr8	128445675	128446060	oct4WT_O4SK_d1_peak_7463	343	114	251	high
chr3	53956070	53956381	oct4WT_O4SK_d1_peak_4897	343	15	164	medium
chr18	9106163	9106671	oct4WT_O4SK_d1_peak_3611	343	7	12	low
chr15	61405547	61405886	oct4WT_O4SK_d1_peak_2926	343	6	13	low
chr11	53141105	53141466	oct4WT_O4SK_d1_peak_1327	343	15	154	medium
chr5	96698432	96698848	oct4WT_O4SK_d1_peak_6147	352	13	33	low
chr8	96110924	96111398	oct4WT_O4SK_d1_peak_7382	444	0	67	low
chr1	177263700	177264026	oct4WT_O4SK_d1_peak_610	363	5	28	low
chr7	123498090	123498487	oct4WT_O4SK_d1_peak_7059	359	6	173	low
chr1	191661770	191662114	oct4WT_O4SK_d1_peak_655	481	18	172	medium
chr6	39295997	39296331	oct4WT_O4SK_d1_peak_6442	349	90	104	high
chr2	58579953	58580552	oct4WT_O4SK_d1_peak_4293	349	192	470	high
chr14	67883399	67883850	oct4WT_O4SK_d1_peak_2530	349	7	6	low
chr14	52191239	52191575	oct4WT_O4SK_d1_peak_2491	349	18	56	medium
chr10	66735511	66735889	oct4WT_O4SK_d1_peak_919	349	10	13	low
chr10	23195336	23195694	oct4WT_O4SK_d1_peak_745	349	170	23	high
chr1	71398043	71398490	oct4WT_O4SK_d1_peak_248	341	30	204	medium
chr9	22386007	22386363	oct4WT_O4SK_d1_peak_7507	459	185	319	high
chr1	139184642	139184998	oct4WT_O4SK_d1_peak_461	348	4	13	low
chr9	101454693	101455040	oct4WT_O4SK_d1_peak_7753	335	1	17	low
chr5	136355915	136356273	oct4WT_O4SK_d1_peak_6234	335	13	41	low
chr4	7861776	7862200	oct4WT_O4SK_d1_peak_5352	335	7	96	low
chr3	60196065	60196390	oct4WT_O4SK_d1_peak_4934	335	278	45	high
chr2	90708539	90708929	oct4WT_O4SK_d1_peak_4420	335	2	50	low
chr1	76272984	76273427	oct4WT_O4SK_d1_peak_263	335	12	19	low
chr16	63271314	63271827	oct4WT_O4SK_d1_peak_3219	335	403	122	high
chr13	112770443	112770994	oct4WT_O4SK_d1_peak_2338	335	263	506	high
chr11	62917409	62917734	oct4WT_O4SK_d1_peak_1364	335	12	64	low
chr1	155853742	155854171	oct4WT_O4SK_d1_peak_520	335	0	24	low
chr10	52142255	52142601	oct4WT_O4SK_d1_peak_873	335	6	63	low
chr10	36741077	36741552	oct4WT_O4SK_d1_peak_815	335	147	162	high
chr10	104644567	104644956	oct4WT_O4SK_d1_peak_1068	335	2	30	low
chr3	101422300	101422656	oct4WT_O4SK_d1_peak_5090	440	3	20	low
chr17	69205622	69206147	oct4WT_O4SK_d1_peak_3510	440	63	153	high
chr14	77037893	77038213	oct4WT_O4SK_d1_peak_2567	414	48	129	high
chr15	37939568	37939904	oct4WT_O4SK_d1_peak_2824	355	1	36	low
chr15	17780475	17780883	oct4WT_O4SK_d1_peak_2757	531	33	56	high
chr2	63012118	63012491	oct4WT_O4SK_d1_peak_4313	569	4	145	low
chr11	117697885	117698513	oct4WT_O4SK_d1_peak_1530a	341	21	166	medium
chr3	60389219	60389696	oct4WT_O4SK_d1_peak_4936	357	181	170	high
chr15	94358949	94359346	oct4WT_O4SK_d1_peak_2990	432	10	15	low
chr1	39151887	39152253	oct4WT_O4SK_d1_peak_113	465	3	14	low
chr9	113391893	113392372	oct4WT_O4SK_d1_peak_7781	326	6	61	low
chr5	151028249	151028565	oct4WT_O4SK_d1_peak_6274	326	11	48	low
chr3	7074526	7074830	oct4WT_O4SK_d1_peak_4742	326	209	64	high
chr2	3964413	3964699	oct4WT_O4SK_d1_peak_4104	326	18	4	medium
chr2	115419822	115420189	oct4WT_O4SK_d1_peak_4523	326	10	24	low
chr18	9092986	9093315	oct4WT_O4SK_d1_peak_3610	326	9	1	low
chr18	70058878	70059171	oct4WT_O4SK_d1_peak_3864	326	22	30	medium
chr15	77163032	77163360	oct4WT_O4SK_d1_peak_2956	326	9	17	low
chr14	121737785	121738336	oct4WT_O4SK_d1_peak_2706	326	21	93	medium
chr13	90546798	90547176	oct4WT_O4SK_d1_peak_2232	326	278	178	high
chr11	78859378	78859729	oct4WT_O4SK_d1_peak_1416	326	14	31	low
chr1	16275882	16276208	oct4WT_O4SK_d1_peak_41	326	31	34	high
chr1	123503061	123503363	oct4WT_O4SK_d1_peak_415	326	5	57	low
chr9	111013850	111014159	oct4WT_O4SK_d1_peak_7769	347	45	127	high
chr1	123564551	123564908	oct4WT_O4SK_d1_peak_418	479	11	20	low
chr3	57575751	57576048	oct4WT_O4SK_d1_peak_4916	354	519	263	high
chr19	19811071	19811488	oct4WT_O4SK_d1_peak_3955	333	1	57	low
chr18	62708570	62708956	oct4WT_O4SK_d1_peak_3830	333	2	25	low
chr12	39699375	39700053	oct4WT_O4SK_d1_peak_1652b	333	10	274	low
chr8	56298689	56299035	oct4WT_O4SK_d1_peak_7236	324	36	44	high
chr8	90197315	90197735	oct4WT_O4SK_d1_peak_7361	457	2	66	low
chr3	132100827	132101147	oct4WT_O4SK_d1_peak_5212	345	12	126	low
chr3	140645880	140646426	oct4WT_O4SK_d1_peak_5241	361	10	119	low
chr5	81164030	81164533	oct4WT_O4SK_d1_peak_6085	356	40	65	high
chr2	125344530	125344976	oct4WT_O4SK_d1_peak_4571	471	0	74	low
chr9	61200620	61200915	oct4WT_O4SK_d1_peak_7605	318	58	77	high
chr8	24327657	24327961	oct4WT_O4SK_d1_peak_7150	318	19	24	medium
chr7	37653974	37654433	oct4WT_O4SK_d1_peak_6811	318	6	50	low
chr7	27574194	27574549	oct4WT_O4SK_d1_peak_6795	318	219	331	high
chr6	61168175	61168703	oct4WT_O4SK_d1_peak_6515	318	68	106	high
chr5	96541690	96541989	oct4WT_O4SK_d1_peak_6145	318	6	9	low
chr5	133921961	133922311	oct4WT_O4SK_d1_peak_6226	318	12	122	low
chr5	116382927	116383256	oct4WT_O4SK_d1_peak_6195	318	8	82	low
chr5	109865385	109865777	oct4WT_O4SK_d1_peak_6182	318	3	20	low
chr3	61573991	61574329	oct4WT_O4SK_d1_peak_4946	318	4	13	low
chr19	6159642	6160012	oct4WT_O4SK_d1_peak_3915	318	5	21	low
chr16	38562397	38562795	oct4WT_O4SK_d1_peak_3128	318	171	181	high
chr15	103518073	103518379	oct4WT_O4SK_d1_peak_3019	318	6	55	low
chr13	111405832	111406431	oct4WT_O4SK_d1_peak_2333	318	12	64	low
chr1	29902533	29902962	oct4WT_O4SK_d1_peak_89	318	1	143	low
chr12	53508553	53508999	oct4WT_O4SK_d1_peak_1713	318	6	336	low
chr12	119254586	119254941	oct4WT_O4SK_d1_peak_1894	318	28	18	medium
chr1	120838081	120838433	oct4WT_O4SK_d1_peak_405	318	67	101	high
chr10	45217859	45218231	oct4WT_O4SK_d1_peak_857	318	9	60	low
chr10	20785058	20785424	oct4WT_O4SK_d1_peak_735	318	2	19	low
chr10	125902687	125903036	oct4WT_O4SK_d1_peak_1138	318	8	4	low
chr10	11908500	11908981	oct4WT_O4SK_d1_peak_700	318	15	51	medium
chr15	23581751	23582296	oct4WT_O4SK_d1_peak_2780	412	438	140	high
chr10	115484264	115484770	oct4WT_O4SK_d1_peak_1111	416	17	435	medium
chr6	51913620	51914015	oct4WT_O4SK_d1_peak_6482	325	10	34	low
chr6	137732152	137732510	oct4WT_O4SK_d1_peak_6736	325	1	22	low
chr13	36903759	36904201	oct4WT_O4SK_d1_peak_2064	325	10	19	low
chr12	45594788	45595163	oct4WT_O4SK_d1_peak_1685	325	47	102	high
chr9	84343481	84343812	oct4WT_O4SK_d1_peak_7705	337	67	163	high
chr8	28487884	28488204	oct4WT_O4SK_d1_peak_7157	316	11	97	low
chr14	73474929	73475318	oct4WT_O4SK_d1_peak_2556	426	148	122	high
chr9	94268712	94269098	oct4WT_O4SK_d1_peak_7727	499	2	103	low
chr2	110000435	110000810	oct4WT_O4SK_d1_peak_4492	323	12	42	low
chr1	109840124	109840520	oct4WT_O4SK_d1_peak_381	323	6	40	low
chr11	112038243	112038706	oct4WT_O4SK_d1_peak_1523	408	14	30	low
chr1	60274126	60274433	oct4WT_O4SK_d1_peak_208	367	2	0	low
chr12	40278212	40278619	oct4WT_O4SK_d1_peak_1660	367	7	59	low
chrX	113696845	113697149	oct4WT_O4SK_d1_peak_7905	310	18	26	medium
chr9	14619433	14619809	oct4WT_O4SK_d1_peak_7489	310	8	64	low
chr6	24687649	24688032	oct4WT_O4SK_d1_peak_6371	310	19	122	medium
chr4	56502402	56502900	oct4WT_O4SK_d1_peak_5548	310	2	37	low
chr4	123842421	123842770	oct4WT_O4SK_d1_peak_5753	310	11	18	low
chr3	109332762	109333223	oct4WT_O4SK_d1_peak_5116	310	14	71	low
chr3	108806023	108806545	oct4WT_O4SK_d1_peak_5112	310	5	142	low
chr2	14000544	14001124	oct4WT_O4SK_d1_peak_4147	310	13	76	low
chr18	56152568	56152923	oct4WT_O4SK_d1_peak_3793	310	2	4	low
chr17	46159017	46159337	oct4WT_O4SK_d1_peak_3449	310	13	51	low
chr16	85423508	85423851	oct4WT_O4SK_d1_peak_3297	310	9	52	low
chr12	43826693	43827018	oct4WT_O4SK_d1_peak_1676	310	28	38	medium
chr1	153014032	153014355	oct4WT_O4SK_d1_peak_509	310	34	54	high
chr6	137514364	137514712	oct4WT_O4SK_d1_peak_6734	314	33	32	high
chr9	24255082	24255754	oct4WT_O4SK_d1_peak_7516	330	20	368	medium
chr7	82392179	82392511	oct4WT_O4SK_d1_peak_6937	321	2	27	low
chr4	86271911	86272467	oct4WT_O4SK_d1_peak_5652	316	82	32	high
chr4	77283443	77283805	oct4WT_O4SK_d1_peak_5616	316	10	38	low
chr3	118007638	118007998	oct4WT_O4SK_d1_peak_5151	316	5	5	low
chr18	26354937	26355275	oct4WT_O4SK_d1_peak_3678	316	8	22	low
chr12	3236081	3236459	oct4WT_O4SK_d1_peak_1536	316	36	129	high
chr10	32593424	32593755	oct4WT_O4SK_d1_peak_804	316	6	16	low
chr8	104087802	104088204	oct4WT_O4SK_d1_peak_7409	345	10	41	low
chr8	121343701	121344029	oct4WT_O4SK_d1_peak_7447	400	25	41	medium
chr17	10604108	10604463	oct4WT_O4SK_d1_peak_3362	400	4	162	low
chrX	103848072	103848385	oct4WT_O4SK_d1_peak_7901	359	6	76	low
chr1	64378167	64378500	oct4WT_O4SK_d1_peak_228	359	6	22	low
chr3	38912596	38912969	oct4WT_O4SK_d1_peak_4838	484	40	10	high
chr11	106860975	106861533	oct4WT_O4SK_d1_peak_1508	484	10	43	low
chr15	53523497	53523855	oct4WT_O4SK_d1_peak_2898	322	2	10	low
chr5	74265578	74265953	oct4WT_O4SK_d1_peak_6053	306	10	60	low
chrX	131038241	131038560	oct4WT_O4SK_d1_peak_7909	302	0	60	low
chr9	111384087	111384443	oct4WT_O4SK_d1_peak_7773	302	428	261	high
chr9	107312231	107312584	oct4WT_O4SK_d1_peak_7763	302	2	22	low
chr8	11276890	11277184	oct4WT_O4SK_d1_peak_7127	302	3	108	low
chr7	57198992	57199403	oct4WT_O4SK_d1_peak_6852	302	13	46	low
chr6	96648725	96649085	oct4WT_O4SK_d1_peak_6621	302	61	80	high
chr5	8054297	8054621	oct4WT_O4SK_d1_peak_5852	302	21	106	medium
chr4	31167312	31167600	oct4WT_O4SK_d1_peak_5445	302	3	11	low
chr3	57052412	57052864	oct4WT_O4SK_d1_peak_4912	302	6	56	low
chr2	77333512	77333878	oct4WT_O4SK_d1_peak_4377	302	2	106	low
chr2	117064414	117064766	oct4WT_O4SK_d1_peak_4531	302	3	16	low
chr16	8838757	8839196	oct4WT_O4SK_d1_peak_3034	302	4	26	low
chr15	60635130	60635454	oct4WT_O4SK_d1_peak_2924	302	30	163	medium
chr14	77486555	77486871	oct4WT_O4SK_d1_peak_2569	302	9	2	low
chr14	59334968	59335292	oct4WT_O4SK_d1_peak_2503	302	6	18	low
chr1	19546382	19547288	oct4WT_O4SK_d1_peak_51b	302	4	161	low
chr1	16350764	16351147	oct4WT_O4SK_d1_peak_42	302	15	104	medium
chr1	12683070	12683834	oct4WT_O4SK_d1_peak_20b	302	10	230	low
chr10	25643471	25643816	oct4WT_O4SK_d1_peak_764	337	264	187	high
chr7	91546801	91547174	oct4WT_O4SK_d1_peak_6979	308	3	78	low
chr4	85903825	85904409	oct4WT_O4SK_d1_peak_5647	308	14	124	low
chr14	67760635	67760998	oct4WT_O4SK_d1_peak_2528	308	37	188	high
chr2	16600901	16601217	oct4WT_O4SK_d1_peak_4159	388	27	154	medium
chr17	64012675	64013000	oct4WT_O4SK_d1_peak_3491	388	13	95	low
chr19	49711910	49712286	oct4WT_O4SK_d1_peak_4057	392	47	57	high
chr1	72255152	72255492	oct4WT_O4SK_d1_peak_255	392	686	457	high
chr16	88725456	88725779	oct4WT_O4SK_d1_peak_3312	392	12	38	low
chr2	106750839	106751261	oct4WT_O4SK_d1_peak_4475	300	13	54	low
chr18	86796512	86797056	oct4WT_O4SK_d1_peak_3897	300	6	54	low
chr2	109863397	109864250	oct4WT_O4SK_d1_peak_4489	559	15	431	medium
chr11	84787174	84787570	oct4WT_O4SK_d1_peak_1437	351	8	162	low
chr1	143060782	143061185	oct4WT_O4SK_d1_peak_471	351	3	129	low
chr8	22061245	22061557	oct4WT_O4SK_d1_peak_7143	403	22	98	medium
chr2	105877780	105878217	oct4WT_O4SK_d1_peak_4468	403	13	107	low
chr15	54256838	54257255	oct4WT_O4SK_d1_peak_2901	403	17	175	medium
chr8	76380087	76380511	oct4WT_O4SK_d1_peak_7306	314	42	244	high
chr9	44850545	44850905	oct4WT_O4SK_d1_peak_7556	294	4	116	low
chr6	141137410	141137808	oct4WT_O4SK_d1_peak_6748	294	6	14	low
chr5	119374810	119375128	oct4WT_O4SK_d1_peak_6199	294	32	132	high
chr3	84923570	84924044	oct4WT_O4SK_d1_peak_5032	294	20	79	medium
chr2	38790449	38790898	oct4WT_O4SK_d1_peak_4229	294	8	65	low
chr19	14303256	14303726	oct4WT_O4SK_d1_peak_3934	294	1	15	low
chr1	64958830	64959082	oct4WT_O4SK_d1_peak_230	294	2	19	low
chr13	110011224	110011511	oct4WT_O4SK_d1_peak_2319	294	8	46	low
chr13	104212967	104213311	oct4WT_O4SK_d1_peak_2297	294	3	15	low
chr1	150410222	150410597	oct4WT_O4SK_d1_peak_495	294	0	41	low
chr1	121389959	121390313	oct4WT_O4SK_d1_peak_407	294	3	68	low
chr10	76578664	76578998	oct4WT_O4SK_d1_peak_956	294	2	38	low
chr10	39392377	39392795	oct4WT_O4SK_d1_peak_839	294	8	13	low
chr1	143476826	143477229	oct4WT_O4SK_d1_peak_472	552	20	99	medium
chr2	19571347	19571757	oct4WT_O4SK_d1_peak_4172	317	4	95	low
chr3	95276969	95277315	oct4WT_O4SK_d1_peak_5055	380	11	69	low
chr14	80492566	80492984	oct4WT_O4SK_d1_peak_2582	384	7	119	low
chr2	180709053	180709444	oct4WT_O4SK_d1_peak_4725	301	67	134	high
chr6	92667723	92668132	oct4WT_O4SK_d1_peak_6607	301	31	185	high
chr6	4118631	4119008	oct4WT_O4SK_d1_peak_6285	301	55	188	high
chr5	140249551	140249931	oct4WT_O4SK_d1_peak_6242	301	11	157	low
chr3	100579047	100579407	oct4WT_O4SK_d1_peak_5086	301	6	33	low
chr11	77369558	77369927	oct4WT_O4SK_d1_peak_1407	308	7	102	low
chr2	59204115	59204389	oct4WT_O4SK_d1_peak_4299	292	8	8	low
chr14	73313965	73314471	oct4WT_O4SK_d1_peak_2553	292	14	267	low
chr12	81496923	81497209	oct4WT_O4SK_d1_peak_1781	292	2	30	low
chr3	116949262	116949592	oct4WT_O4SK_d1_peak_5143	304	35	53	high
chr1	57808158	57808488	oct4WT_O4SK_d1_peak_197	409	21	136	medium
chr1	62783558	62783912	oct4WT_O4SK_d1_peak_218	299	17	179	medium
chr6	63893670	63894048	oct4WT_O4SK_d1_peak_6526	460	26	72	medium
chr4	49601178	49601600	oct4WT_O4SK_d1_peak_5515	306	11	78	low
chr14	84690845	84691316	oct4WT_O4SK_d1_peak_2592	306	2	115	low
chr13	97538150	97538581	oct4WT_O4SK_d1_peak_2262	306	5	95	low
chr10	67003205	67003735	oct4WT_O4SK_d1_peak_920	306	511	471	high
chr12	45327944	45328294	oct4WT_O4SK_d1_peak_1683	424	5	125	low
chr5	74144749	74145096	oct4WT_O4SK_d1_peak_6051	376	22	68	medium
chr13	78990026	78990414	oct4WT_O4SK_d1_peak_2188	376	3	30	low
chr6	50718651	50719001	oct4WT_O4SK_d1_peak_6477	372	51	54	high
chr4	24548546	24548936	oct4WT_O4SK_d1_peak_5418	314	90	62	high
chr7	70239515	70239812	oct4WT_O4SK_d1_peak_6890	286	0	18	low
chr7	125684192	125684694	oct4WT_O4SK_d1_peak_7062	286	17	82	medium
chr6	83418478	83418810	oct4WT_O4SK_d1_peak_6586	286	5	71	low
chr6	136564638	136565019	oct4WT_O4SK_d1_peak_6730	286	10	44	low
chr6	116787921	116788410	oct4WT_O4SK_d1_peak_6694	286	6	48	low
chr3	159096288	159096689	oct4WT_O4SK_d1_peak_5316	286	7	27	low
chr3	114592351	114592833	oct4WT_O4SK_d1_peak_5132	286	9	8	low
chr2	4626387	4626930	oct4WT_O4SK_d1_peak_4108	286	29	18	medium
chr18	43343155	43343493	oct4WT_O4SK_d1_peak_3734	286	55	266	high
chr1	76872954	76873304	oct4WT_O4SK_d1_peak_266	286	13	21	low
chr17	67218741	67219079	oct4WT_O4SK_d1_peak_3504	286	4	32	low
chr16	78265242	78265868	oct4WT_O4SK_d1_peak_3274a	286	104	249	high
chr15	100609293	100609578	oct4WT_O4SK_d1_peak_3014	286	1	38	low
chr13	5203984	5204282	oct4WT_O4SK_d1_peak_1906	286	62	33	high
chr13	34550718	34551096	oct4WT_O4SK_d1_peak_2047	286	9	34	low
chr12	17269149	17269474	oct4WT_O4SK_d1_peak_1582	286	3	37	low
chr11	57540823	57541115	oct4WT_O4SK_d1_peak_1347	286	4	67	low
chr10	24398709	24399080	oct4WT_O4SK_d1_peak_751	286	6	19	low
chr10	10408315	10408665	oct4WT_O4SK_d1_peak_693	286	197	82	high
chr10	101700123	101700440	oct4WT_O4SK_d1_peak_1054	286	5	15	low
chr4	72643791	72644148	oct4WT_O4SK_d1_peak_5596	293	6	25	low
chr18	28976785	28977218	oct4WT_O4SK_d1_peak_3683	452	18	104	medium
chr9	72036987	72037393	oct4WT_O4SK_d1_peak_7648	336	13	90	low
chr4	29091182	29091621	oct4WT_O4SK_d1_peak_5435	293	26	152	medium
chr4	102852358	102852647	oct4WT_O4SK_d1_peak_5702	293	49	32	high
chr2	74477527	74477883	oct4WT_O4SK_d1_peak_4360	293	7	81	low
chr2	69047864	69048216	oct4WT_O4SK_d1_peak_4335	293	6	17	low
chr14	95643782	95644107	oct4WT_O4SK_d1_peak_2623	293	33	16	high
chr11	25437269	25437640	oct4WT_O4SK_d1_peak_1231	293	7	71	low
chr9	117384943	117385270	oct4WT_O4SK_d1_peak_7786	284	2	39	low
chr15	33426961	33427439	oct4WT_O4SK_d1_peak_2815	284	13	209	low
chr15	23257853	23258182	oct4WT_O4SK_d1_peak_2774	284	22	140	medium
chr5	78933379	78933752	oct4WT_O4SK_d1_peak_6069	431	6	25	low
chr8	53462593	53462939	oct4WT_O4SK_d1_peak_7230	369	8	105	low
chr13	83080380	83080811	oct4WT_O4SK_d1_peak_2206	369	15	73	medium
chr2	68283205	68283636	oct4WT_O4SK_d1_peak_4328	299	8	117	low
chr2	157566399	157566773	oct4WT_O4SK_d1_peak_4678	299	189	400	high
chr14	31671793	31672172	oct4WT_O4SK_d1_peak_2447	313	7	44	low
chrX	169858063	169858415	oct4WT_O4SK_d1_peak_7953	278	7	31	low
chr9	52333720	52334070	oct4WT_O4SK_d1_peak_7575	278	17	22	medium
chr7	37469388	37469693	oct4WT_O4SK_d1_peak_6809	278	6	3	low
chr7	36310046	36310373	oct4WT_O4SK_d1_peak_6808	278	139	92	high
chr6	83791452	83791749	oct4WT_O4SK_d1_peak_6588	278	51	188	high
chr5	9415221	9415593	oct4WT_O4SK_d1_peak_5865	278	7	45	low
chr4	141999487	141999919	oct4WT_O4SK_d1_peak_5786	278	6	45	low
chr4	13207097	13207761	oct4WT_O4SK_d1_peak_5374	278	102	209	high
chr4	128843028	128843385	oct4WT_O4SK_d1_peak_5762	278	7	129	low
chr4	121100409	121100778	oct4WT_O4SK_d1_peak_5742	278	7	31	low
chr4	100853346	100853754	oct4WT_O4SK_d1_peak_5699	278	6	62	low
chr2	21299741	21300045	oct4WT_O4SK_d1_peak_4183	278	120	99	high
chr2	127810904	127811231	oct4WT_O4SK_d1_peak_4578	278	3	19	low
chr2	102225138	102225468	oct4WT_O4SK_d1_peak_4449	278	5	42	low
chr1	87624226	87624607	oct4WT_O4SK_d1_peak_324	278	8	30	low
chr18	51263680	51264016	oct4WT_O4SK_d1_peak_3773	278	6	3	low
chr12	82611764	82612202	oct4WT_O4SK_d1_peak_1784	278	3	88	low
chr12	80365634	80366009	oct4WT_O4SK_d1_peak_1777	278	126	41	high
chr1	158356098	158356487	oct4WT_O4SK_d1_peak_530	278	319	224	high
chr10	37442329	37442771	oct4WT_O4SK_d1_peak_823	278	14	18	low
chr16	43401122	43401422	oct4WT_O4SK_d1_peak_3148	278	11	93	low
chr1	63553419	63553794	oct4WT_O4SK_d1_peak_222	285	7	17	low
chr12	69017017	69017420	oct4WT_O4SK_d1_peak_1745	285	4	6	low
chr11	59600809	59601142	oct4WT_O4SK_d1_peak_1350	285	252	169	high
chr11	17651648	17651998	oct4WT_O4SK_d1_peak_1195	342	9	20	low
chr16	50970345	50971338	oct4WT_O4SK_d1_peak_3178c	281	15	212	medium
chr2	81440782	81441355	oct4WT_O4SK_d1_peak_4402	361	231	297	high
chr16	86462291	86463464	oct4WT_O4SK_d1_peak_3302b	361	81	168	high
chr12	52258427	52258895	oct4WT_O4SK_d1_peak_1708	361	0	17	low
chr10	23198366	23198827	oct4WT_O4SK_d1_peak_746	437	16	51	medium
chr4	66843399	66843690	oct4WT_O4SK_d1_peak_5579	276	51	22	high
chr4	15010259	15010620	oct4WT_O4SK_d1_peak_5385	291	20	28	medium
chr4	7364380	7364681	oct4WT_O4SK_d1_peak_5350	279	14	81	low
chr10	120402140	120402794	oct4WT_O4SK_d1_peak_1127	275	113	253	high
chrX	77458202	77458530	oct4WT_O4SK_d1_peak_7876	271	0	24	low
chr8	7850230	7850582	oct4WT_O4SK_d1_peak_7116	271	16	156	medium
chr8	101603299	101603644	oct4WT_O4SK_d1_peak_7399	271	8	19	low
chr7	64100325	64100724	oct4WT_O4SK_d1_peak_6866	271	10	118	low
chr7	117087303	117087641	oct4WT_O4SK_d1_peak_7047	271	31	90	high
chr5	69041949	69042334	oct4WT_O4SK_d1_peak_6029	271	12	14	low
chr5	50701216	50701521	oct4WT_O4SK_d1_peak_5990	271	94	106	high
chr4	36749733	36750031	oct4WT_O4SK_d1_peak_5469	271	0	48	low
chr3	81292975	81293272	oct4WT_O4SK_d1_peak_5018	271	19	135	medium
chr3	24690578	24690999	oct4WT_O4SK_d1_peak_4789	271	384	303	high
chr2	65453584	65454027	oct4WT_O4SK_d1_peak_4325	271	10	41	low
chr2	16406322	16406791	oct4WT_O4SK_d1_peak_4157	271	333	175	high
chr2	115309993	115310549	oct4WT_O4SK_d1_peak_4522b	271	99	318	high
chr16	73784068	73784472	oct4WT_O4SK_d1_peak_3255	271	103	70	high
chr1	63426365	63426732	oct4WT_O4SK_d1_peak_221	271	13	7	low
chr15	78947575	78947945	oct4WT_O4SK_d1_peak_2960	271	230	169	high
chr14	71745599	71746035	oct4WT_O4SK_d1_peak_2545	271	6	26	low
chr14	45652573	45652868	oct4WT_O4SK_d1_peak_2471	271	8	78	low
chr14	103093262	103093561	oct4WT_O4SK_d1_peak_2645	271	4	16	low
chr13	31471305	31471654	oct4WT_O4SK_d1_peak_2038	271	4	62	low
chr13	114191777	114192101	oct4WT_O4SK_d1_peak_2345	271	5	50	low
chr11	90195132	90195483	oct4WT_O4SK_d1_peak_1462	271	32	67	high
chr1	167116761	167117118	oct4WT_O4SK_d1_peak_571	271	8	77	low
chr10	91695386	91695695	oct4WT_O4SK_d1_peak_1011	271	4	22	low
chr10	38537581	38538111	oct4WT_O4SK_d1_peak_830	271	4	54	low
chr15	18300320	18300656	oct4WT_O4SK_d1_peak_2758	282	6	117	low
chr9	44954654	44955007	oct4WT_O4SK_d1_peak_7559	506	2	8	low
chr5	57757784	57758028	oct4WT_O4SK_d1_peak_6003	289	79	129	high
chr5	46363644	46364005	oct4WT_O4SK_d1_peak_5977	429	281	116	high
chr2	103669743	103670107	oct4WT_O4SK_d1_peak_4458	429	45	420	high
chr8	45559453	45559879	oct4WT_O4SK_d1_peak_7206	353	30	75	medium
chr8	46698361	46698702	oct4WT_O4SK_d1_peak_7212	277	6	55	low
chr6	119424098	119424468	oct4WT_O4SK_d1_peak_6705	277	4	16	low
chr4	132203454	132203907	oct4WT_O4SK_d1_peak_5768	277	7	59	low
chr2	108408441	108408792	oct4WT_O4SK_d1_peak_4481	277	0	14	low
chr14	91209809	91210144	oct4WT_O4SK_d1_peak_2610	277	4	17	low
chr14	13587314	13587587	oct4WT_O4SK_d1_peak_2389	277	9	16	low
chr12	46746061	46746444	oct4WT_O4SK_d1_peak_1691	277	256	164	high
chr1	11322773	11323299	oct4WT_O4SK_d1_peak_16	277	8	125	low
chr18	5694256	5694721	oct4WT_O4SK_d1_peak_3596	288	20	87	medium
chr4_GL456216_random	32238	33253	oct4WT_O4SK_d1_peak_5826a	268	32	72	high
chr16	86462291	86463464	oct4WT_O4SK_d1_peak_3302a	268	81	168	high
chr13	100634390	100634676	oct4WT_O4SK_d1_peak_2277	268	4	134	low
chr9	13735484	13735798	oct4WT_O4SK_d1_peak_7485	283	13	248	low
chr6	103585050	103585482	oct4WT_O4SK_d1_peak_6657	422	6	117	low
chr12	16009283	16009636	oct4WT_O4SK_d1_peak_1578	298	40	94	high
chr19	9035242	9035604	oct4WT_O4SK_d1_peak_3922	312	48	171	high
chr1	173852365	173852870	oct4WT_O4SK_d1_peak_598	286	2	27	low
chr10	95461207	95461593	oct4WT_O4SK_d1_peak_1028	327	7	272	low
chr13	25958453	25958857	oct4WT_O4SK_d1_peak_2016	267	69	131	high
chr9	3925731	3926037	oct4WT_O4SK_d1_peak_7466	263	2	39	low
chr7	19381736	19382073	oct4WT_O4SK_d1_peak_6785	263	269	145	high
chr7	129920564	129921018	oct4WT_O4SK_d1_peak_7071	263	7	45	low
chr5	97776698	97777055	oct4WT_O4SK_d1_peak_6155	263	48	9	high
chr5	7254513	7254856	oct4WT_O4SK_d1_peak_5849	263	2	35	low
chr4	135246239	135246542	oct4WT_O4SK_d1_peak_5774	263	2	33	low
chr4	123301213	123301516	oct4WT_O4SK_d1_peak_5747	263	12	30	low
chr18	19937175	19938013	oct4WT_O4SK_d1_peak_3651a	263	68	285	high
chr1	71437406	71437719	oct4WT_O4SK_d1_peak_249	263	4	22	low
chr16	79385674	79386115	oct4WT_O4SK_d1_peak_3281	263	7	16	low
chr16	77276376	77276770	oct4WT_O4SK_d1_peak_3267	263	3	41	low
chr16	37041430	37041739	oct4WT_O4SK_d1_peak_3120	263	5	97	low
chr1	194909016	194909363	oct4WT_O4SK_d1_peak_664	263	542	134	high
chr10	31987757	31988127	oct4WT_O4SK_d1_peak_798	263	9	51	low
chr11	39364844	39365196	oct4WT_O4SK_d1_peak_1280	270	45	28	high
chrX	38678820	38679169	oct4WT_O4SK_d1_peak_7851	269	4	39	low
chr7	76806177	76806515	oct4WT_O4SK_d1_peak_6925	269	52	32	high
chr7	115582288	115582569	oct4WT_O4SK_d1_peak_7043	269	38	7	high
chr6	80828314	80828625	oct4WT_O4SK_d1_peak_6573	269	10	121	low
chr4	136317685	136318319	oct4WT_O4SK_d1_peak_5775	269	14	104	low
chr2	124594374	124594739	oct4WT_O4SK_d1_peak_4567	269	8	14	low
chr19	26346050	26346346	oct4WT_O4SK_d1_peak_3982	269	2	76	low
chr14	71261956	71262402	oct4WT_O4SK_d1_peak_2542	269	9	133	low
chr1	159111526	159112004	oct4WT_O4SK_d1_peak_534	269	8	16	low
chr10	109904264	109904640	oct4WT_O4SK_d1_peak_1090	414	25	192	medium
chr4	24530944	24531467	oct4WT_O4SK_d1_peak_5417	559	19	124	medium
chr6	112885321	112885627	oct4WT_O4SK_d1_peak_6679	261	12	127	low
chr5	149406947	149407403	oct4WT_O4SK_d1_peak_6268	261	66	299	high
chr18	72285202	72285744	oct4WT_O4SK_d1_peak_3869	261	4	88	low
chr11	88583207	88583492	oct4WT_O4SK_d1_peak_1459	275	13	203	low
chr10	36847556	36847891	oct4WT_O4SK_d1_peak_816	275	5	27	low
chr2	115670808	115671192	oct4WT_O4SK_d1_peak_4526	483	46	46	high
chr4	129826492	129826958	oct4WT_O4SK_d1_peak_5766	290	12	15	low
chr12	35760666	35760936	oct4WT_O4SK_d1_peak_1639	290	30	79	medium
chr10	86774115	86774516	oct4WT_O4SK_d1_peak_988	290	7	51	low
chr9	70729633	70729857	oct4WT_O4SK_d1_peak_7637	305	13	104	low
chr4	150337309	150337664	oct4WT_O4SK_d1_peak_5813	305	17	114	medium
chr6	147780681	147781091	oct4WT_O4SK_d1_peak_6770	338	8	138	low
chr16	85018271	85018556	oct4WT_O4SK_d1_peak_3294	338	8	49	low
chr11	83617962	83618285	oct4WT_O4SK_d1_peak_1431	338	10	116	low
chr2	97434171	97434493	oct4WT_O4SK_d1_peak_4436	319	348	301	high
chr12	39917032	39917428	oct4WT_O4SK_d1_peak_1654	334	13	129	low
chr9	72533205	72533535	oct4WT_O4SK_d1_peak_7654	264	20	137	medium
chr5	12503313	12503782	oct4WT_O4SK_d1_peak_5868	271	347	323	high
chr7	95480120	95480437	oct4WT_O4SK_d1_peak_6998	364	0	23	low
chrX	58306698	58307063	oct4WT_O4SK_d1_peak_7867	255	2	38	low
chrX	142995551	142995889	oct4WT_O4SK_d1_peak_7922	255	2	32	low
chr9	99977436	99977716	oct4WT_O4SK_d1_peak_7747	255	2	26	low
chr9	13521961	13522539	oct4WT_O4SK_d1_peak_7482	255	24	40	medium
chr8	64196701	64197188	oct4WT_O4SK_d1_peak_7260	255	4	15	low
chr8	122933970	122934302	oct4WT_O4SK_d1_peak_7449	255	143	230	high
chr7	90007054	90007366	oct4WT_O4SK_d1_peak_6967	255	43	151	high
chr7	68748045	68748331	oct4WT_O4SK_d1_peak_6883	255	40	82	high
chr6	56303519	56303796	oct4WT_O4SK_d1_peak_6501	255	24	22	medium
chr6	30862290	30862626	oct4WT_O4SK_d1_peak_6388	255	2	14	low
chr6	15865027	15865524	oct4WT_O4SK_d1_peak_6337	255	90	112	high
chr5	65795930	65796228	oct4WT_O4SK_d1_peak_6020	255	8	224	low
chr5	142423711	142424037	oct4WT_O4SK_d1_peak_6246	255	13	28	low
chr4	41569401	41569750	oct4WT_O4SK_d1_peak_5485	255	841	309	high
chr4	137134541	137134840	oct4WT_O4SK_d1_peak_5779	255	7	11	low
chr3	75159259	75159657	oct4WT_O4SK_d1_peak_4994	255	185	123	high
chr3	122889486	122889830	oct4WT_O4SK_d1_peak_5174	255	8	80	low
chr2	25180542	25181203	oct4WT_O4SK_d1_peak_4191a	255	224	366	high
chr19	59886134	59886403	oct4WT_O4SK_d1_peak_4090	255	5	19	low
chr19	27378976	27379369	oct4WT_O4SK_d1_peak_3990	255	4	33	low
chr18	16165573	16165877	oct4WT_O4SK_d1_peak_3633	255	5	16	low
chr17	15953846	15954317	oct4WT_O4SK_d1_peak_3380	255	9	93	low
chr16	67244516	67244885	oct4WT_O4SK_d1_peak_3230	255	34	72	high
chr14	62341254	62341635	oct4WT_O4SK_d1_peak_2512	255	6	44	low
chr14	58101454	58101782	oct4WT_O4SK_d1_peak_2499	255	41	27	high
chr12	74666011	74666456	oct4WT_O4SK_d1_peak_1759	255	0	42	low
chr1	178360495	178361054	oct4WT_O4SK_d1_peak_615	255	32	71	high
chr1	12097626	12098076	oct4WT_O4SK_d1_peak_19	255	4	72	low
chr18	22385520	22385855	oct4WT_O4SK_d1_peak_3660	277	6	22	low
chrX	98920018	98920337	oct4WT_O4SK_d1_peak_7890	262	1	19	low
chr6	147568473	147568772	oct4WT_O4SK_d1_peak_6769	262	6	61	low
chr4	19728256	19728603	oct4WT_O4SK_d1_peak_5399	262	222	284	high
chr3	24670480	24670891	oct4WT_O4SK_d1_peak_4788	262	132	89	high
chr14	45548281	45548761	oct4WT_O4SK_d1_peak_2470	262	9	80	low
chr13	31326042	31326311	oct4WT_O4SK_d1_peak_2037	262	16	7	medium
chr1	151153747	151154060	oct4WT_O4SK_d1_peak_496	262	8	15	low
chr2	107883441	107883792	oct4WT_O4SK_d1_peak_4480	265	6	84	low
chr8	82222301	82222678	oct4WT_O4SK_d1_peak_7337	331	12	9	low
chr6	106352408	106352797	oct4WT_O4SK_d1_peak_6662	331	2	52	low
chr12	33272669	33273122	oct4WT_O4SK_d1_peak_1621	331	4	222	low
chr2	75200434	75200854	oct4WT_O4SK_d1_peak_4365	312	6	18	low
chr9	99552454	99552759	oct4WT_O4SK_d1_peak_7745	290	9	76	low
chr8	22928196	22928456	oct4WT_O4SK_d1_peak_7146	283	0	23	low
chr6	149088608	149088914	oct4WT_O4SK_d1_peak_6772	283	10	4	low
chr9	61980122	61980405	oct4WT_O4SK_d1_peak_7608	268	7	26	low
chr6	94635868	94636239	oct4WT_O4SK_d1_peak_6612	268	28	182	medium
chr2	17871603	17872457	oct4WT_O4SK_d1_peak_4165a	268	56	435	high
chr17	65598432	65598802	oct4WT_O4SK_d1_peak_3496	268	7	120	low
chr11	111766590	111767132	oct4WT_O4SK_d1_peak_1522	268	15	203	medium
chr8	45529029	45529446	oct4WT_O4SK_d1_peak_7204	253	82	97	high
chr2	115042896	115043317	oct4WT_O4SK_d1_peak_4520	253	20	162	medium
chr1	21500536	21500919	oct4WT_O4SK_d1_peak_61	400	57	32	high
chr9	59473132	59473427	oct4WT_O4SK_d1_peak_7596	274	9	65	low
chrX	144265957	144266241	oct4WT_O4SK_d1_peak_7925	248	2	0	low
chr8	73142723	73143231	oct4WT_O4SK_d1_peak_7298	248	82	218	high
chr7	61303769	61304152	oct4WT_O4SK_d1_peak_6862	248	1	33	low
chr5	44734317	44734645	oct4WT_O4SK_d1_peak_5970	248	5	48	low
chr4	128361285	128361567	oct4WT_O4SK_d1_peak_5759	248	7	20	low
chr3	157024806	157025247	oct4WT_O4SK_d1_peak_5304	248	0	66	low
chr2	7976918	7977239	oct4WT_O4SK_d1_peak_4119	248	0	7	low
chr2	38547842	38548128	oct4WT_O4SK_d1_peak_4228	248	6	17	low
chr2	31741765	31742069	oct4WT_O4SK_d1_peak_4206	248	21	59	medium
chr17	64204628	64205002	oct4WT_O4SK_d1_peak_3494	248	6	31	low
chr17	57799439	57799775	oct4WT_O4SK_d1_peak_3475	248	13	22	low
chr15	44949715	44950145	oct4WT_O4SK_d1_peak_2866	248	16	4	medium
chr15	41280519	41280817	oct4WT_O4SK_d1_peak_2840	248	0	3	low
chr14	78061396	78061729	oct4WT_O4SK_d1_peak_2573	248	6	16	low
chr14	73335441	73335857	oct4WT_O4SK_d1_peak_2554	248	2	231	low
chr14	67888194	67888481	oct4WT_O4SK_d1_peak_2531	248	125	131	high
chr14	45327811	45328273	oct4WT_O4SK_d1_peak_2468	248	14	41	low
chr13	91935803	91936236	oct4WT_O4SK_d1_peak_2235	248	19	184	medium
chr13	34238422	34238848	oct4WT_O4SK_d1_peak_2044	248	36	199	high
chr12	111143043	111143366	oct4WT_O4SK_d1_peak_1866	248	13	56	low
chr12	101852112	101852515	oct4WT_O4SK_d1_peak_1846	248	917	603	high
chr1	19774693	19775252	oct4WT_O4SK_d1_peak_53	248	69	355	high
chr1	153583960	153584281	oct4WT_O4SK_d1_peak_512	248	2	36	low
chr11	32693965	32694438	oct4WT_O4SK_d1_peak_1259	248	149	292	high
chr11	19849883	19850180	oct4WT_O4SK_d1_peak_1205	248	10	101	low
chr1	104626939	104627267	oct4WT_O4SK_d1_peak_359	248	5	117	low
chr10	89777940	89778595	oct4WT_O4SK_d1_peak_1002	248	16	71	medium
chr18	79109492	79109829	oct4WT_O4SK_d1_peak_3876	247	112	96	high
chr3	42162690	42163088	oct4WT_O4SK_d1_peak_4851	392	17	138	medium
chr2	105370149	105370515	oct4WT_O4SK_d1_peak_4465	392	16	15	medium
chr4	150459351	150459732	oct4WT_O4SK_d1_peak_5815	323	12	120	low
chr4	148590883	148591381	oct4WT_O4SK_d1_peak_5811	323	453	325	high
chr3	56981187	56981557	oct4WT_O4SK_d1_peak_4911	323	6	62	low
chr10	110485387	110485679	oct4WT_O4SK_d1_peak_1092	323	68	66	high
chr9	62129081	62129395	oct4WT_O4SK_d1_peak_7609	334	9	19	low
chr14	123948307	123948635	oct4WT_O4SK_d1_peak_2711	334	4	47	low
chr9	78332720	78332967	oct4WT_O4SK_d1_peak_7668	254	0	33	low
chr8	68628964	68629267	oct4WT_O4SK_d1_peak_7282	254	7	1	low
chr5	92128696	92129043	oct4WT_O4SK_d1_peak_6129	254	201	265	high
chr2	13558415	13558690	oct4WT_O4SK_d1_peak_4146	254	578	260	high
chr2	120607061	120607393	oct4WT_O4SK_d1_peak_4549	254	14	9	low
chr2	114710305	114710642	oct4WT_O4SK_d1_peak_4519	254	2	10	low
chr17	78606109	78606420	oct4WT_O4SK_d1_peak_3538	254	4	47	low
chr17	54707969	54708354	oct4WT_O4SK_d1_peak_3471	254	8	39	low
chr15	39491875	39492150	oct4WT_O4SK_d1_peak_2828	254	6	11	low
chr14	86396040	86396403	oct4WT_O4SK_d1_peak_2596	254	14	26	low
chr13	36263414	36263681	oct4WT_O4SK_d1_peak_2059	254	0	57	low
chr12	81636962	81637293	oct4WT_O4SK_d1_peak_1782	254	0	34	low
chr1	81759371	81759786	oct4WT_O4SK_d1_peak_292	257	5	58	low
chr1	176750458	176750836	oct4WT_O4SK_d1_peak_607	290	2	40	low
chr12	42051972	42052288	oct4WT_O4SK_d1_peak_1669	275	20	51	medium
chr10	29454353	29454833	oct4WT_O4SK_d1_peak_782	268	12	72	low
chr5	44421889	44422466	oct4WT_O4SK_d1_peak_5968b	260	0	75	low
chr3	19305609	19305925	oct4WT_O4SK_d1_peak_4771	260	44	132	high
chr12	41864581	41865289	oct4WT_O4SK_d1_peak_1665	260	16	198	medium
chr1	20448761	20449176	oct4WT_O4SK_d1_peak_56	246	8	31	low
chr17	6449683	6450291	oct4WT_O4SK_d1_peak_3347	523	27	40	medium
chr1	33494480	33495470	oct4WT_O4SK_d1_peak_99b	271	10	305	low
chr3	157059640	157060179	oct4WT_O4SK_d1_peak_5305	385	8	106	low
chr6	101544266	101544833	oct4WT_O4SK_d1_peak_6646	341	24	220	medium
chr8	67734480	67734788	oct4WT_O4SK_d1_peak_7274	316	9	43	low
chr6	61080534	61081084	oct4WT_O4SK_d1_peak_6514	316	14	219	low
chr2	42236141	42236598	oct4WT_O4SK_d1_peak_4234	316	9	26	low
chr1	179935325	179935684	oct4WT_O4SK_d1_peak_622	316	15	79	medium
chr10	73402891	73403362	oct4WT_O4SK_d1_peak_947	316	10	127	low
chr10	32413567	32414079	oct4WT_O4SK_d1_peak_802	262	8	123	low
chr9	16245496	16245818	oct4WT_O4SK_d1_peak_7493	240	8	64	low
chr9	14215979	14216374	oct4WT_O4SK_d1_peak_7486	240	41	240	high
chr8	96122357	96122663	oct4WT_O4SK_d1_peak_7383	240	2	8	low
chr8	6527366	6528045	oct4WT_O4SK_d1_peak_7108a	240	12	76	low
chr8	34732691	34733044	oct4WT_O4SK_d1_peak_7177	240	5	41	low
chr6	128625416	128625706	oct4WT_O4SK_d1_peak_6719	240	4	8	low
chr5	77652446	77652779	oct4WT_O4SK_d1_peak_6066	240	2	34	low
chr5	63029226	63030058	oct4WT_O4SK_d1_peak_6010b	240	9	158	low
chr5	5361059	5361346	oct4WT_O4SK_d1_peak_5844	240	3	23	low
chr3	44315562	44316082	oct4WT_O4SK_d1_peak_4858	240	17	124	medium
chr2	170841471	170841887	oct4WT_O4SK_d1_peak_4715	240	118	78	high
chr2	162367254	162367749	oct4WT_O4SK_d1_peak_4688	240	4	21	low
chr18	81559571	81559880	oct4WT_O4SK_d1_peak_3885	240	38	16	high
chr17	70040830	70041146	oct4WT_O4SK_d1_peak_3511	240	6	102	low
chr16	73096699	73096978	oct4WT_O4SK_d1_peak_3250	240	28	52	medium
chr16	48599383	48599722	oct4WT_O4SK_d1_peak_3171	240	14	44	low
chr15	90742291	90742613	oct4WT_O4SK_d1_peak_2975	240	4	15	low
chr15	40231887	40232175	oct4WT_O4SK_d1_peak_2833	240	0	26	low
chr13	47951708	47952023	oct4WT_O4SK_d1_peak_2106	240	13	5	low
chr1	194562615	194562986	oct4WT_O4SK_d1_peak_662	240	4	32	low
chr1	144141559	144141906	oct4WT_O4SK_d1_peak_475	240	2	12	low
chr1	143623356	143623680	oct4WT_O4SK_d1_peak_473	240	5	18	low
chr10	95035353	95035720	oct4WT_O4SK_d1_peak_1025	240	78	32	high
chr10	76183253	76183577	oct4WT_O4SK_d1_peak_954	240	4	37	low
chr10	106787272	106787755	oct4WT_O4SK_d1_peak_1074	240	20	135	medium
chr16	21650485	21650826	oct4WT_O4SK_d1_peak_3062	297	44	180	high
chr13	15691078	15691405	oct4WT_O4SK_d1_peak_1953	297	16	136	medium
chr7	75870577	75870901	oct4WT_O4SK_d1_peak_6921	247	8	21	low
chr6	23056213	23056584	oct4WT_O4SK_d1_peak_6369	247	54	160	high
chr2	57613420	57613757	oct4WT_O4SK_d1_peak_4289	247	62	36	high
chr18	16477985	16478356	oct4WT_O4SK_d1_peak_3635	247	9	151	low
chr15	50749733	50750049	oct4WT_O4SK_d1_peak_2883	247	71	38	high
chr15	39646594	39647015	oct4WT_O4SK_d1_peak_2829	247	10	145	low
chr1	151736689	151737042	oct4WT_O4SK_d1_peak_500	247	3	28	low
chr10	28175260	28175594	oct4WT_O4SK_d1_peak_776	247	3	108	low
chr7	94564926	94565214	oct4WT_O4SK_d1_peak_6993	268	23	24	medium
chr4	150309048	150309400	oct4WT_O4SK_d1_peak_5812	243	15	45	medium
chr1	151363255	151363626	oct4WT_O4SK_d1_peak_498	377	15	126	medium
chr3	95433946	95434217	oct4WT_O4SK_d1_peak_5057	253	158	211	high
chr3	102190716	102191036	oct4WT_O4SK_d1_peak_5092	253	2	34	low
chr19	34125930	34126405	oct4WT_O4SK_d1_peak_4024	253	13	63	low
chr1	82571521	82571879	oct4WT_O4SK_d1_peak_299	253	4	95	low
chr15	23366509	23366834	oct4WT_O4SK_d1_peak_2777	253	53	37	high
chr10	9271913	9272519	oct4WT_O4SK_d1_peak_686	245	50	229	high
chr18	79585776	79586147	oct4WT_O4SK_d1_peak_3879	238	8	127	low
chr12	44300427	44300758	oct4WT_O4SK_d1_peak_1679	238	0	99	low
chr13	79048434	79048791	oct4WT_O4SK_d1_peak_2189	319	17	210	medium
chr2	160455796	160456117	oct4WT_O4SK_d1_peak_4685	308	1	21	low
chr2	142108864	142109249	oct4WT_O4SK_d1_peak_4636	308	3	187	low
chr16	72072109	72072461	oct4WT_O4SK_d1_peak_3247	308	16	56	medium
chr11	101934467	101934821	oct4WT_O4SK_d1_peak_1491	308	1	8	low
chr5	32462865	32463204	oct4WT_O4SK_d1_peak_5942	241	4	18	low
chr6	71454581	71455108	oct4WT_O4SK_d1_peak_6547	304	6	93	low
chrX	85719960	85720390	oct4WT_O4SK_d1_peak_7882	233	11	112	low
chrX	7806161	7806440	oct4WT_O4SK_d1_peak_7806	233	11	10	low
chrX	138099111	138099400	oct4WT_O4SK_d1_peak_7917	233	1	22	low
chrX	102577033	102577330	oct4WT_O4SK_d1_peak_7897	233	1	32	low
chr8	22866676	22866941	oct4WT_O4SK_d1_peak_7145	233	6	16	low
chr7	91432642	91432949	oct4WT_O4SK_d1_peak_6978	233	344	125	high
chr7	116439938	116440289	oct4WT_O4SK_d1_peak_7045	233	6	48	low
chr5	98193553	98193934	oct4WT_O4SK_d1_peak_6156	233	6	51	low
chr5	34034817	34035266	oct4WT_O4SK_d1_peak_5947	233	4	31	low
chr5	25411901	25412370	oct4WT_O4SK_d1_peak_5928	233	8	25	low
chr3	159068818	159069171	oct4WT_O4SK_d1_peak_5315	233	16	130	medium
chr3	101162850	101163128	oct4WT_O4SK_d1_peak_5088	233	47	70	high
chr2	65917058	65917348	oct4WT_O4SK_d1_peak_4326	233	3	16	low
chr19	32873973	32874335	oct4WT_O4SK_d1_peak_4015	233	19	88	medium
chr18	8790425	8790696	oct4WT_O4SK_d1_peak_3609	233	20	80	medium
chr18	14349309	14349877	oct4WT_O4SK_d1_peak_3631	233	47	348	high
chr17	75440159	75440641	oct4WT_O4SK_d1_peak_3529	233	3	74	low
chr17	51765077	51765409	oct4WT_O4SK_d1_peak_3465	233	5	8	low
chr16	25923808	25924259	oct4WT_O4SK_d1_peak_3086	233	8	99	low
chr15	96270398	96270704	oct4WT_O4SK_d1_peak_2999	233	10	25	low
chr15	75889548	75889826	oct4WT_O4SK_d1_peak_2952	233	19	174	medium
chr15	39820987	39821494	oct4WT_O4SK_d1_peak_2830	233	59	248	high
chr14	77716998	77717345	oct4WT_O4SK_d1_peak_2571	233	8	11	low
chr14	72891761	72892093	oct4WT_O4SK_d1_peak_2550	233	89	98	high
chr13	111251606	111251915	oct4WT_O4SK_d1_peak_2332	233	6	35	low
chr12	84217401	84217788	oct4WT_O4SK_d1_peak_1789	233	95	299	high
chr12	28818862	28819164	oct4WT_O4SK_d1_peak_1605	233	5	13	low
chr1	130703126	130703429	oct4WT_O4SK_d1_peak_435	233	6	50	low
chr10	29002818	29003175	oct4WT_O4SK_d1_peak_779	233	9	15	low
chr9	71990401	71990744	oct4WT_O4SK_d1_peak_7647	239	7	80	low
chr7	65454229	65454665	oct4WT_O4SK_d1_peak_6869	239	16	110	medium
chr7	135024725	135025168	oct4WT_O4SK_d1_peak_7082	239	62	160	high
chr6	82820806	82821172	oct4WT_O4SK_d1_peak_6584	239	18	79	medium
chr6	76052793	76053184	oct4WT_O4SK_d1_peak_6554	239	12	301	low
chr4	17790203	17790559	oct4WT_O4SK_d1_peak_5394	239	5	97	low
chr4	114527803	114528091	oct4WT_O4SK_d1_peak_5727	239	12	38	low
chr1	67707565	67707910	oct4WT_O4SK_d1_peak_238	239	0	60	low
chr13	102852770	102853151	oct4WT_O4SK_d1_peak_2288	239	8	25	low
chr11	9137467	9137803	oct4WT_O4SK_d1_peak_1169	239	8	53	low
chr6	78735431	78735910	oct4WT_O4SK_d1_peak_6567	260	7	196	low
chr18	48036043	48036318	oct4WT_O4SK_d1_peak_3760	260	26	84	medium
chr11	53585037	53585279	oct4WT_O4SK_d1_peak_1329	260	50	168	high
chr13	39566511	39566832	oct4WT_O4SK_d1_peak_2074	243	6	35	low
chr6	11940341	11940642	oct4WT_O4SK_d1_peak_6309	245	3	27	low
chr5	69212326	69212638	oct4WT_O4SK_d1_peak_6032	245	40	21	high
chr4	34316571	34316881	oct4WT_O4SK_d1_peak_5460	245	9	152	low
chr13	48130638	48130953	oct4WT_O4SK_d1_peak_2107	245	54	75	high
chr10	17025134	17025450	oct4WT_O4SK_d1_peak_717	245	2	14	low
chr8	47227561	47227897	oct4WT_O4SK_d1_peak_7213	301	4	91	low
chr3	155723705	155724025	oct4WT_O4SK_d1_peak_5294	301	170	131	high
chr2	127617446	127617821	oct4WT_O4SK_d1_peak_4577	301	9	14	low
chr13	59441965	59442295	oct4WT_O4SK_d1_peak_2133	301	14	28	low
chr1	144121508	144121844	oct4WT_O4SK_d1_peak_474	238	8	196	low
chr4	36953714	36954056	oct4WT_O4SK_d1_peak_5470	248	12	36	low
chr3	26044581	26044906	oct4WT_O4SK_d1_peak_4797	363	7	102	low
chr2	64964185	64964506	oct4WT_O4SK_d1_peak_4321	241	4	29	low
chr15	86262534	86262862	oct4WT_O4SK_d1_peak_2971	349	3	10	low
chr12	100072800	100073166	oct4WT_O4SK_d1_peak_1843	234	15	230	medium
chr6	133963315	133963656	oct4WT_O4SK_d1_peak_6725	268	4	153	low
chr10	96980953	96981269	oct4WT_O4SK_d1_peak_1035	268	3	51	low
chr4	29170490	29170995	oct4WT_O4SK_d1_peak_5437	232	13	78	low
chr2	83085915	83086331	oct4WT_O4SK_d1_peak_4409	232	3	64	low
chr7	127031495	127031889	oct4WT_O4SK_d1_peak_7065	253	14	40	low
chr3	57580872	57581216	oct4WT_O4SK_d1_peak_4917	253	8	30	low
chr9	99797213	99797685	oct4WT_O4SK_d1_peak_7746	225	14	369	low
chr8	23900085	23900380	oct4WT_O4SK_d1_peak_7148	225	6	6	low
chr5	30161655	30161937	oct4WT_O4SK_d1_peak_5938	225	2	36	low
chr5	125108897	125109202	oct4WT_O4SK_d1_peak_6208	225	16	9	medium
chr4	62349030	62349311	oct4WT_O4SK_d1_peak_5567	225	13	17	low
chr4	38409940	38410349	oct4WT_O4SK_d1_peak_5472	225	8	20	low
chr4	133261120	133261405	oct4WT_O4SK_d1_peak_5769	225	4	51	low
chr4	105225285	105225604	oct4WT_O4SK_d1_peak_5706	225	61	290	high
chr2	20703717	20704103	oct4WT_O4SK_d1_peak_4177	225	6	24	low
chr2	133963672	133964034	oct4WT_O4SK_d1_peak_4596	225	8	14	low
chr2	112931852	112932273	oct4WT_O4SK_d1_peak_4506	225	9	65	low
chr2	104220109	104220407	oct4WT_O4SK_d1_peak_4459	225	3	19	low
chr1	86912978	86913412	oct4WT_O4SK_d1_peak_320	225	21	52	medium
chr18	31394047	31394376	oct4WT_O4SK_d1_peak_3695	225	6	15	low
chr18	21408605	21408888	oct4WT_O4SK_d1_peak_3657	225	4	9	low
chr17	70532576	70532895	oct4WT_O4SK_d1_peak_3514	225	4	17	low
chr15	97705024	97705299	oct4WT_O4SK_d1_peak_3001	225	25	49	medium
chr15	93341792	93342075	oct4WT_O4SK_d1_peak_2985	225	7	25	low
chr14	55358449	55358776	oct4WT_O4SK_d1_peak_2495	225	20	77	medium
chr1	43719112	43719488	oct4WT_O4SK_d1_peak_126	225	24	213	medium
chr1	34021118	34021441	oct4WT_O4SK_d1_peak_101	225	26	13	medium
chr13	26358269	26358828	oct4WT_O4SK_d1_peak_2019	225	22	135	medium
chr13	109769072	109769374	oct4WT_O4SK_d1_peak_2316	225	1	42	low
chr12	68880837	68881266	oct4WT_O4SK_d1_peak_1744	225	12	167	low
chr11	93846898	93847323	oct4WT_O4SK_d1_peak_1474	225	6	43	low
chr8	64162437	64162908	oct4WT_O4SK_d1_peak_7256	232	5	117	low
chr8	101412216	101412630	oct4WT_O4SK_d1_peak_7398	232	4	69	low
chr6	105516996	105517315	oct4WT_O4SK_d1_peak_6660	232	10	50	low
chr4	18137310	18137578	oct4WT_O4SK_d1_peak_5397	232	12	20	low
chr19	12314292	12314578	oct4WT_O4SK_d1_peak_3931	232	3	14	low
chr18	57458736	57459169	oct4WT_O4SK_d1_peak_3800	232	5	9	low
chr16	78763401	78763750	oct4WT_O4SK_d1_peak_3276	232	12	21	low
chr16	7546966	7547268	oct4WT_O4SK_d1_peak_3028	232	2	14	low
chr15	28645249	28645676	oct4WT_O4SK_d1_peak_2795	232	9	65	low
chr13	72298221	72298605	oct4WT_O4SK_d1_peak_2158	232	7	77	low
chr11	62550306	62550656	oct4WT_O4SK_d1_peak_1360	232	115	229	high
chr11	19618882	19619172	oct4WT_O4SK_d1_peak_1204	232	4	31	low
chr5	110313152	110313507	oct4WT_O4SK_d1_peak_6185	294	12	83	low
chr1	88774204	88774589	oct4WT_O4SK_d1_peak_330	294	12	167	low
chr17	30064394	30064874	oct4WT_O4SK_d1_peak_3408	294	24	22	medium
chr12	52604635	52605104	oct4WT_O4SK_d1_peak_1710	294	113	422	high
chr6	88012928	88013256	oct4WT_O4SK_d1_peak_6602	356	4	49	low
chr4	21940721	21941063	oct4WT_O4SK_d1_peak_5409	356	9	61	low
chr1	20188167	20188619	oct4WT_O4SK_d1_peak_55	356	14	89	low
chr2	78739122	78739511	oct4WT_O4SK_d1_peak_4385	342	6	195	low
chr6	95018023	95018355	oct4WT_O4SK_d1_peak_6615	290	19	62	medium
chr6	84328599	84328938	oct4WT_O4SK_d1_peak_6592	238	12	100	low
chr2	79571554	79572095	oct4WT_O4SK_d1_peak_4390	231	42	58	high
chr19	59945342	59945746	oct4WT_O4SK_d1_peak_4091	231	28	164	medium
chr1	6289245	6289850	oct4WT_O4SK_d1_peak_5b	231	188	289	high
chr7	84189344	84189676	oct4WT_O4SK_d1_peak_6946	223	0	23	low
chr16	70049419	70049831	oct4WT_O4SK_d1_peak_3238	223	2	74	low
chr13	19642490	19642817	oct4WT_O4SK_d1_peak_1975	223	3	19	low
chr2	108528096	108528351	oct4WT_O4SK_d1_peak_4483	226	3	27	low
chr13	76101805	76102260	oct4WT_O4SK_d1_peak_2172	260	207	275	high
chr10	98508816	98509114	oct4WT_O4SK_d1_peak_1046	349	178	268	high
chr14	86898574	86899235	oct4WT_O4SK_d1_peak_2599	287	14	414	low
chr11	62816588	62816896	oct4WT_O4SK_d1_peak_1362	287	10	31	low
chr10	19277565	19277993	oct4WT_O4SK_d1_peak_730	287	8	137	low
chr7	37565136	37565465	oct4WT_O4SK_d1_peak_6810	246	15	128	medium
chr9	71915982	71916342	oct4WT_O4SK_d1_peak_7645	235	28	143	medium
chr16	46256993	46257371	oct4WT_O4SK_d1_peak_3164	283	12	41	low
chr18	43073118	43073448	oct4WT_O4SK_d1_peak_3730	225	6	56	low
chr7	73400246	73400547	oct4WT_O4SK_d1_peak_6908	320	26	158	medium
chr19	20393779	20394058	oct4WT_O4SK_d1_peak_3957	238	215	243	high
chr9	97525572	97525872	oct4WT_O4SK_d1_peak_7740	218	34	278	high
chr9	61872362	61872650	oct4WT_O4SK_d1_peak_7607	218	8	27	low
chr8	72316131	72316410	oct4WT_O4SK_d1_peak_7290	218	14	45	low
chr6	117058669	117058927	oct4WT_O4SK_d1_peak_6696	218	24	57	medium
chr5	22597011	22597326	oct4WT_O4SK_d1_peak_5916	218	224	112	high
chr4	49021660	49021948	oct4WT_O4SK_d1_peak_5511	218	8	8	low
chr3	89225979	89226256	oct4WT_O4SK_d1_peak_5047	218	37	161	high
chr3	69901979	69902387	oct4WT_O4SK_d1_peak_4987	218	33	65	high
chr3	56111474	56111965	oct4WT_O4SK_d1_peak_4903	218	11	81	low
chr3	139001786	139002105	oct4WT_O4SK_d1_peak_5235	218	0	68	low
chr3	100871030	100871337	oct4WT_O4SK_d1_peak_5087	218	4	51	low
chr19	59861936	59862251	oct4WT_O4SK_d1_peak_4089	218	21	100	medium
chr1	93455451	93455797	oct4WT_O4SK_d1_peak_342	218	6	18	low
chr18	66783573	66783866	oct4WT_O4SK_d1_peak_3847	218	6	10	low
chr18	39149564	39149901	oct4WT_O4SK_d1_peak_3717	218	1	25	low
chr16	77352172	77352507	oct4WT_O4SK_d1_peak_3268	218	7	5	low
chr1	67133576	67134062	oct4WT_O4SK_d1_peak_234	218	0	12	low
chr16	58277572	58277903	oct4WT_O4SK_d1_peak_3204	218	8	73	low
chr15	99835617	99835955	oct4WT_O4SK_d1_peak_3010	218	20	17	medium
chr15	68401044	68401377	oct4WT_O4SK_d1_peak_2944	218	193	75	high
chr1	4934174	4934468	oct4WT_O4SK_d1_peak_3	218	1	61	low
chr14	19919696	19919969	oct4WT_O4SK_d1_peak_2411	218	24	6	medium
chr13	84348145	84348522	oct4WT_O4SK_d1_peak_2213	218	520	372	high
chr13	70048230	70048522	oct4WT_O4SK_d1_peak_2150	218	28	15	medium
chr1	36940253	36940601	oct4WT_O4SK_d1_peak_108	218	33	79	high
chr12	66386402	66386823	oct4WT_O4SK_d1_peak_1740	218	7	27	low
chr12	54599524	54599841	oct4WT_O4SK_d1_peak_1718	218	6	9	low
chr12	32724424	32724814	oct4WT_O4SK_d1_peak_1619	218	13	42	low
chr12	10401430	10401811	oct4WT_O4SK_d1_peak_1556	218	19	49	medium
chr11	72090187	72090468	oct4WT_O4SK_d1_peak_1390	218	14	12	low
chr11	47253787	47254145	oct4WT_O4SK_d1_peak_1314	218	14	168	low
chr1	126074688	126074998	oct4WT_O4SK_d1_peak_426	218	6	23	low
chr11	10980421	10980733	oct4WT_O4SK_d1_peak_1178	218	473	112	high
chr10	90990956	90991349	oct4WT_O4SK_d1_peak_1009	218	14	97	low
chr10	67573724	67574090	oct4WT_O4SK_d1_peak_923	218	9	144	low
chr10	58231269	58231527	oct4WT_O4SK_d1_peak_894	218	6	4	low
chr3	85358203	85358514	oct4WT_O4SK_d1_peak_5037	225	6	43	low
chr2	54791785	54792263	oct4WT_O4SK_d1_peak_4279	225	4	44	low
chr2	166487169	166487463	oct4WT_O4SK_d1_peak_4701	225	10	18	low
chr2	137116364	137116619	oct4WT_O4SK_d1_peak_4614	225	93	232	high
chr2	10645541	10646032	oct4WT_O4SK_d1_peak_4135	225	23	77	medium
chr1	96482881	96483300	oct4WT_O4SK_d1_peak_349	225	13	109	low
chr16	90130559	90130887	oct4WT_O4SK_d1_peak_3316	225	1	4	low
chr16	62626639	62627268	oct4WT_O4SK_d1_peak_3214	225	25	192	medium
chr15	32154005	32154453	oct4WT_O4SK_d1_peak_2803	225	4	25	low
chr1	25779285	25779643	oct4WT_O4SK_d1_peak_79	225	3	22	low
chr12	33938128	33938387	oct4WT_O4SK_d1_peak_1626	225	4	10	low
chr11	53965840	53966146	oct4WT_O4SK_d1_peak_1330	225	5	12	low
chr10	68116820	68117063	oct4WT_O4SK_d1_peak_927	225	11	18	low
chr3	142343795	142344497	oct4WT_O4SK_d1_peak_5245a	252	40	233	high
chr5	3729540	3729900	oct4WT_O4SK_d1_peak_5831	218	5	7	low
chr7	91285607	91285951	oct4WT_O4SK_d1_peak_6977	231	4	30	low
chr17	29494419	29494727	oct4WT_O4SK_d1_peak_3405	231	23	81	medium
chr15	23415328	23415812	oct4WT_O4SK_d1_peak_2779	231	5	212	low
chr11	61682250	61682638	oct4WT_O4SK_d1_peak_1357	231	6	77	low
chr6	61229995	61230418	oct4WT_O4SK_d1_peak_6517	268	8	284	low
chr2	70971531	70971920	oct4WT_O4SK_d1_peak_4340	268	6	32	low
chr4	66330610	66330984	oct4WT_O4SK_d1_peak_5577	244	4	217	low
chr8	25455081	25455399	oct4WT_O4SK_d1_peak_7153	327	7	35	low
chr7	92244906	92245216	oct4WT_O4SK_d1_peak_6984	290	22	176	medium
chr10	105580682	105580922	oct4WT_O4SK_d1_peak_1073	290	7	90	low
chr3	95841383	95841720	oct4WT_O4SK_d1_peak_5060	280	10	259	low
chr18	59274564	59275034	oct4WT_O4SK_d1_peak_3817	280	6	85	low
chr18	34065372	34065725	oct4WT_O4SK_d1_peak_3706	280	2	67	low
chr14	110347607	110347921	oct4WT_O4SK_d1_peak_2670	280	1	88	low
chr13	110186472	110186810	oct4WT_O4SK_d1_peak_2321	280	3	146	low
chr12	36213135	36213482	oct4WT_O4SK_d1_peak_1642	280	3	16	low
chr10	96717234	96717623	oct4WT_O4SK_d1_peak_1033	280	12	44	low
chr6	73844219	73844679	oct4WT_O4SK_d1_peak_6552	238	5	79	low
chr1	12886626	12886979	oct4WT_O4SK_d1_peak_22	238	0	31	low
chr14	18879482	18879797	oct4WT_O4SK_d1_peak_2408	298	12	112	low
chr13	79411008	79411311	oct4WT_O4SK_d1_peak_2190	298	2	4	low
chr6	101584407	101584676	oct4WT_O4SK_d1_peak_6648	335	9	30	low
chr1	53773666	53774020	oct4WT_O4SK_d1_peak_172	335	54	92	high
chr8	68064554	68064900	oct4WT_O4SK_d1_peak_7280	231	10	27	low
chr9	15023180	15023416	oct4WT_O4SK_d1_peak_7490	217	2	60	low
chr8	72990444	72990752	oct4WT_O4SK_d1_peak_7295	217	43	168	high
chr4	120800873	120801255	oct4WT_O4SK_d1_peak_5740	217	7	71	low
chr3	99536691	99537056	oct4WT_O4SK_d1_peak_5080	217	4	20	low
chr16	28511265	28511584	oct4WT_O4SK_d1_peak_3091	217	7	120	low
chr14	40892310	40892657	oct4WT_O4SK_d1_peak_2462	217	4	44	low
chr12	41939893	41940179	oct4WT_O4SK_d1_peak_1666	217	26	14	medium
chr12	12890034	12890357	oct4WT_O4SK_d1_peak_1564	217	0	12	low
chr10	20378970	20379341	oct4WT_O4SK_d1_peak_734	217	13	24	low
chrX	99431221	99431495	oct4WT_O4SK_d1_peak_7891	211	7	121	low
chr9	111732402	111732801	oct4WT_O4SK_d1_peak_7775	211	6	184	low
chr8	64872506	64872782	oct4WT_O4SK_d1_peak_7263	211	12	19	low
chr7	96290555	96290886	oct4WT_O4SK_d1_peak_7004	211	21	94	medium
chr7	136606664	136607527	oct4WT_O4SK_d1_peak_7086b	211	41	321	high
chr6	20971878	20972207	oct4WT_O4SK_d1_peak_6359	211	14	18	low
chr5	9910588	9911112	oct4WT_O4SK_d1_peak_5867	211	12	126	low
chr5	79310513	79310787	oct4WT_O4SK_d1_peak_6073	211	2	26	low
chr5	129117622	129117959	oct4WT_O4SK_d1_peak_6212	211	12	103	low
chr4	75394600	75394928	oct4WT_O4SK_d1_peak_5601	211	5	77	low
chr4	40422678	40422958	oct4WT_O4SK_d1_peak_5479	211	20	15	medium
chr3	14837464	14837761	oct4WT_O4SK_d1_peak_4761	211	4	16	low
chr3	134966215	134966514	oct4WT_O4SK_d1_peak_5225	211	10	13	low
chr2	50690522	50690933	oct4WT_O4SK_d1_peak_4264	211	279	261	high
chr2	152796091	152796454	oct4WT_O4SK_d1_peak_4664	211	10	38	low
chr18	63007743	63007995	oct4WT_O4SK_d1_peak_3835	211	11	42	low
chr18	33411347	33411717	oct4WT_O4SK_d1_peak_3703	211	8	41	low
chr17	7791210	7791490	oct4WT_O4SK_d1_peak_3349	211	50	135	high
chr17	3368657	3369062	oct4WT_O4SK_d1_peak_3335	211	34	30	high
chr15	8950247	8950635	oct4WT_O4SK_d1_peak_2728	211	12	115	low
chr14	74637165	74637688	oct4WT_O4SK_d1_peak_2560	211	4	178	low
chr13	81162476	81162738	oct4WT_O4SK_d1_peak_2195	211	13	18	low
chr13	108523425	108523784	oct4WT_O4SK_d1_peak_2306	211	3	11	low
chr13	103235902	103236236	oct4WT_O4SK_d1_peak_2294	211	21	77	medium
chr1	171293374	171293922	oct4WT_O4SK_d1_peak_590	211	23	128	medium
chr10	93398027	93398265	oct4WT_O4SK_d1_peak_1021	211	0	5	low
chr10	84910943	84911413	oct4WT_O4SK_d1_peak_979a	211	12	197	low
chr10	5853361	5853697	oct4WT_O4SK_d1_peak_675	211	105	155	high
chr10	128777661	128777974	oct4WT_O4SK_d1_peak_1146	211	7	15	low
chr5	147155510	147155798	oct4WT_O4SK_d1_peak_6263	224	19	111	medium
chr18	83519512	83519810	oct4WT_O4SK_d1_peak_3888	224	16	31	medium
chr1	114361821	114362084	oct4WT_O4SK_d1_peak_393	224	12	21	low
chr5	13435997	13436267	oct4WT_O4SK_d1_peak_5872	210	11	4	low
chr6	149260988	149261351	oct4WT_O4SK_d1_peak_6773	283	347	330	high
chr1	55651806	55652148	oct4WT_O4SK_d1_peak_190	283	9	23	low
chr17	75105905	75106214	oct4WT_O4SK_d1_peak_3526	227	58	239	high
chr1	80448458	80448806	oct4WT_O4SK_d1_peak_285	343	11	102	low
chr14	16251623	16251980	oct4WT_O4SK_d1_peak_2398	243	59	99	high
chr13	83024863	83025200	oct4WT_O4SK_d1_peak_2205	216	2	111	low
chr11	101604104	101604420	oct4WT_O4SK_d1_peak_1488	246	10	291	low
chr6	35816211	35816612	oct4WT_O4SK_d1_peak_6418	272	2	28	low
chr6	14779832	14780213	oct4WT_O4SK_d1_peak_6330	272	6	22	low
chr5	101847961	101848471	oct4WT_O4SK_d1_peak_6164	272	65	201	high
chr3	68034786	68035108	oct4WT_O4SK_d1_peak_4976	272	7	19	low
chr3	141110582	141111073	oct4WT_O4SK_d1_peak_5242	272	8	15	low
chr2	109947810	109948233	oct4WT_O4SK_d1_peak_4491	272	10	228	low
chr15	13217746	13218051	oct4WT_O4SK_d1_peak_2748	272	4	66	low
chr11	44235468	44235868	oct4WT_O4SK_d1_peak_1304	272	7	50	low
chr7	66595796	66596103	oct4WT_O4SK_d1_peak_6874	222	2	8	low
chr16	13317024	13317380	oct4WT_O4SK_d1_peak_3040	269	80	38	high
chr4	83328459	83329056	oct4WT_O4SK_d1_peak_5637	209	35	100	high
chr3	106685212	106685597	oct4WT_O4SK_d1_peak_5106	209	102	277	high
chr2	27704818	27705119	oct4WT_O4SK_d1_peak_4198	209	3	13	low
chr17	74360620	74360909	oct4WT_O4SK_d1_peak_3520	209	5	18	low
chr1	58537060	58537446	oct4WT_O4SK_d1_peak_201	209	6	195	low
chr1	13237532	13237832	oct4WT_O4SK_d1_peak_23	209	14	16	low
chr9	99377046	99377406	oct4WT_O4SK_d1_peak_7744	328	11	124	low
chr3	28289508	28289904	oct4WT_O4SK_d1_peak_4806	328	12	207	low
chr10	114216751	114217241	oct4WT_O4SK_d1_peak_1104	328	19	75	medium
chr10	55448818	55449185	oct4WT_O4SK_d1_peak_886	231	2	40	low
chr7	136267777	136268091	oct4WT_O4SK_d1_peak_7085	276	69	233	high
chr3	133544261	133544528	oct4WT_O4SK_d1_peak_5219	276	431	133	high
chr4	147452698	147452994	oct4WT_O4SK_d1_peak_5805	243	6	3	low
chr12	71901240	71901549	oct4WT_O4SK_d1_peak_1754	211	6	129	low
chr2	146062619	146062978	oct4WT_O4SK_d1_peak_4651	299	61	403	high
chr7	43562606	43562910	oct4WT_O4SK_d1_peak_6821	210	60	193	high
chr4	44390351	44390726	oct4WT_O4SK_d1_peak_5491	210	7	59	low
chr3	126671699	126672112	oct4WT_O4SK_d1_peak_5191	210	21	156	medium
chr2	119857414	119857715	oct4WT_O4SK_d1_peak_4546	210	5	27	low
chr16	64085983	64086314	oct4WT_O4SK_d1_peak_3221	210	11	56	low
chr15	49163535	49163914	oct4WT_O4SK_d1_peak_2873	210	8	6	low
chr13	92639098	92639409	oct4WT_O4SK_d1_peak_2239	210	29	97	medium
chr13	81973673	81974217	oct4WT_O4SK_d1_peak_2199	210	20	112	medium
chr13	63198225	63198494	oct4WT_O4SK_d1_peak_2138	210	4	33	low
chr13	37140530	37140956	oct4WT_O4SK_d1_peak_2067	210	37	69	high
chr13	15654359	15654729	oct4WT_O4SK_d1_peak_1952	210	27	82	medium
chr13	12553792	12554133	oct4WT_O4SK_d1_peak_1938	210	5	50	low
chr12	29896092	29896487	oct4WT_O4SK_d1_peak_1606	210	21	353	medium
chr10	57814332	57814737	oct4WT_O4SK_d1_peak_893	210	5	15	low
chr10	39451984	39452409	oct4WT_O4SK_d1_peak_840	210	9	21	low
chrX	144337848	144338216	oct4WT_O4SK_d1_peak_7926	204	5	25	low
chrX	133952947	133953230	oct4WT_O4SK_d1_peak_7913	204	0	77	low
chr9	88763297	88763548	oct4WT_O4SK_d1_peak_7718	204	0	8	low
chr9	79375977	79376287	oct4WT_O4SK_d1_peak_7675	204	4	10	low
chr9	72512403	72512710	oct4WT_O4SK_d1_peak_7652	204	3	43	low
chr9	33098631	33098952	oct4WT_O4SK_d1_peak_7533	204	6	15	low
chr9	13695020	13695350	oct4WT_O4SK_d1_peak_7484	204	6	66	low
chr8	61642391	61642680	oct4WT_O4SK_d1_peak_7247	204	97	120	high
chr8	57799334	57799591	oct4WT_O4SK_d1_peak_7238	204	4	11	low
chr8	3527938	3528258	oct4WT_O4SK_d1_peak_7099	204	0	18	low
chr8	32212819	32213519	oct4WT_O4SK_d1_peak_7167	204	14	53	low
chr7	71374060	71374342	oct4WT_O4SK_d1_peak_6896	204	164	57	high
chr7	58687787	58688053	oct4WT_O4SK_d1_peak_6855	204	14	46	low
chr6	17313553	17313913	oct4WT_O4SK_d1_peak_6349	204	11	16	low
chr5	75868536	75868810	oct4WT_O4SK_d1_peak_6060	204	4	38	low
chr4	95209554	95209924	oct4WT_O4SK_d1_peak_5680	204	4	198	low
chr4	14081979	14082306	oct4WT_O4SK_d1_peak_5380	204	1	15	low
chr4	129345409	129345674	oct4WT_O4SK_d1_peak_5764	204	3	88	low
chr3	69787176	69787537	oct4WT_O4SK_d1_peak_4984	204	10	199	low
chr3	26061877	26062184	oct4WT_O4SK_d1_peak_4798	204	16	33	medium
chr3	154030792	154031091	oct4WT_O4SK_d1_peak_5288	204	5	23	low
chr3	139813326	139813610	oct4WT_O4SK_d1_peak_5238	204	3	17	low
chr2	123417605	123417920	oct4WT_O4SK_d1_peak_4560	204	6	10	low
chr1	91993844	91994110	oct4WT_O4SK_d1_peak_338	204	3	13	low
chr18	62843844	62844110	oct4WT_O4SK_d1_peak_3831	204	14	19	low
chr18	46260397	46260977	oct4WT_O4SK_d1_peak_3749	204	2	76	low
chr1	84086098	84086781	oct4WT_O4SK_d1_peak_306b	204	7	66	low
chr17	67129352	67129651	oct4WT_O4SK_d1_peak_3501	204	8	17	low
chr16	25517248	25517545	oct4WT_O4SK_d1_peak_3083	204	9	26	low
chr15	17760768	17761294	oct4WT_O4SK_d1_peak_2756	204	16	49	medium
chr14	86511095	86511494	oct4WT_O4SK_d1_peak_2597	204	2	11	low
chr13	36322337	36322842	oct4WT_O4SK_d1_peak_2061	204	10	43	low
chr13	112857391	112857662	oct4WT_O4SK_d1_peak_2339	204	7	22	low
chr12	92283621	92284027	oct4WT_O4SK_d1_peak_1807	204	12	64	low
chr1	25704984	25705299	oct4WT_O4SK_d1_peak_78	204	3	9	low
chr11	86671198	86671476	oct4WT_O4SK_d1_peak_1451	204	23	48	medium
chr1	122380908	122381675	oct4WT_O4SK_d1_peak_409b	204	21	329	medium
chr11	21826834	21827151	oct4WT_O4SK_d1_peak_1219	204	10	12	low
chr10	65838929	65839274	oct4WT_O4SK_d1_peak_916	204	99	120	high
chr10	19080463	19080856	oct4WT_O4SK_d1_peak_728	204	10	81	low
chr5	3468793	3469093	oct4WT_O4SK_d1_peak_5830	217	0	65	low
chr2	121212751	121213104	oct4WT_O4SK_d1_peak_4552	217	5	35	low
chr17	75089381	75089607	oct4WT_O4SK_d1_peak_3525	217	9	3	low
chr13	109807336	109807680	oct4WT_O4SK_d1_peak_2317	217	3	10	low
chr6	33007657	33007975	oct4WT_O4SK_d1_peak_6401	265	0	42	low
chr5	64224688	64225149	oct4WT_O4SK_d1_peak_6013	265	208	379	high
chr2	16845737	16846358	oct4WT_O4SK_d1_peak_4162	265	126	199	high
chr13	14194845	14195221	oct4WT_O4SK_d1_peak_1945	265	10	31	low
chr11	42873997	42874350	oct4WT_O4SK_d1_peak_1297	265	47	130	high
chr18	16670162	16670529	oct4WT_O4SK_d1_peak_3638	220	19	217	medium
chr17	24134015	24134391	oct4WT_O4SK_d1_peak_3392	321	41	152	high
chr14	56909118	56909417	oct4WT_O4SK_d1_peak_2496	321	3	4	low
chr10	71185087	71185415	oct4WT_O4SK_d1_peak_941	321	87	131	high
chr14	23039199	23039521	oct4WT_O4SK_d1_peak_2422	239	10	44	low
chr17	15380649	15380954	oct4WT_O4SK_d1_peak_3375	223	68	161	high
chr8	93892781	93893130	oct4WT_O4SK_d1_peak_7374	262	10	108	low
chr8	8361796	8362110	oct4WT_O4SK_d1_peak_7119	262	7	296	low
chr8	7841786	7842358	oct4WT_O4SK_d1_peak_7115	262	7	133	low
chr2	14747328	14747799	oct4WT_O4SK_d1_peak_4150	221	5	36	low
chr6	42553502	42553838	oct4WT_O4SK_d1_peak_6451	247	125	165	high
chr11	31899420	31899718	oct4WT_O4SK_d1_peak_1253	247	10	47	low
chr11	84831318	84831605	oct4WT_O4SK_d1_peak_1438	227	15	51	medium
chr14	45903131	45903449	oct4WT_O4SK_d1_peak_2474	208	5	7	low
chr2	136324519	136324835	oct4WT_O4SK_d1_peak_4608	314	238	44	high
chr1	163511191	163511552	oct4WT_O4SK_d1_peak_561	217	134	132	high
chr7	67376735	67377141	oct4WT_O4SK_d1_peak_6877	259	6	146	low
chr3	56356035	56356507	oct4WT_O4SK_d1_peak_4904	259	11	16	low
chr1	83839824	83840145	oct4WT_O4SK_d1_peak_303	259	2	42	low
chr14	29012001	29012260	oct4WT_O4SK_d1_peak_2437	259	7	47	low
chr12	43118697	43119071	oct4WT_O4SK_d1_peak_1672	259	23	79	medium
chr11	60275001	60275548	oct4WT_O4SK_d1_peak_1352	259	0	153	low
chr1	7068581	7068987	oct4WT_O4SK_d1_peak_8	200	8	170	low
chr6	83791937	83792371	oct4WT_O4SK_d1_peak_6589	203	23	86	medium
chr6	35637021	35637364	oct4WT_O4SK_d1_peak_6416	203	37	183	high
chr5	92504154	92504470	oct4WT_O4SK_d1_peak_6130	203	29	67	medium
chr3	98032580	98033048	oct4WT_O4SK_d1_peak_5074	203	9	88	low
chr3	97241418	97241665	oct4WT_O4SK_d1_peak_5069	203	4	4	low
chr3	109568344	109568625	oct4WT_O4SK_d1_peak_5117	203	20	174	medium
chr16	61841729	61842015	oct4WT_O4SK_d1_peak_3213	203	5	16	low
chr16	30035584	30035923	oct4WT_O4SK_d1_peak_3095	203	2	14	low
chr15	38516985	38517295	oct4WT_O4SK_d1_peak_2825	203	9	34	low
chr14	13553845	13554307	oct4WT_O4SK_d1_peak_2388	203	128	206	high
chr12	102714211	102714492	oct4WT_O4SK_d1_peak_1847	203	7	45	low
chr11	36377322	36377667	oct4WT_O4SK_d1_peak_1269	203	18	30	medium
chr11	26187918	26188491	oct4WT_O4SK_d1_peak_1235	203	67	228	high
chr10	84965812	84966176	oct4WT_O4SK_d1_peak_980	203	14	17	low
chr10	24765529	24766271	oct4WT_O4SK_d1_peak_758	255	258	409	high
chr6	12809413	12809846	oct4WT_O4SK_d1_peak_6314	210	18	84	medium
chr6	116397701	116397974	oct4WT_O4SK_d1_peak_6692	210	42	85	high
chr2	44780959	44781274	oct4WT_O4SK_d1_peak_4244	210	23	32	medium
chr17	17552301	17552585	oct4WT_O4SK_d1_peak_3383	210	145	26	high
chr16	33401266	33401573	oct4WT_O4SK_d1_peak_3104	210	4	84	low
chrX	9612908	9613175	oct4WT_O4SK_d1_peak_7809	196	4	16	low
chr9	124424723	124425567	oct4WT_O4SK_d1_peak_7794b	196	941	589	high
chr8	77403831	77404107	oct4WT_O4SK_d1_peak_7312	196	7	11	low
chr8	5964560	5964815	oct4WT_O4SK_d1_peak_7106	196	2	61	low
chr8	53600325	53600672	oct4WT_O4SK_d1_peak_7231	196	8	83	low
chr6	42333561	42333836	oct4WT_O4SK_d1_peak_6448	196	3	4	low
chr6	143524257	143524580	oct4WT_O4SK_d1_peak_6756	196	1	11	low
chr5	96479128	96479502	oct4WT_O4SK_d1_peak_6144	196	8	29	low
chr4	70347328	70347860	oct4WT_O4SK_d1_peak_5589	196	45	228	high
chr4	5629608	5629959	oct4WT_O4SK_d1_peak_5337	196	0	14	low
chr4	49853410	49853692	oct4WT_O4SK_d1_peak_5516	196	0	36	low
chr4	47399740	47400015	oct4WT_O4SK_d1_peak_5506	196	37	229	high
chr3	109961021	109961322	oct4WT_O4SK_d1_peak_5119	196	5	35	low
chr2	9750211	9750501	oct4WT_O4SK_d1_peak_4130	196	23	176	medium
chr2	63134336	63134646	oct4WT_O4SK_d1_peak_4315	196	7	57	low
chr2	105048371	105048640	oct4WT_O4SK_d1_peak_4463	196	20	39	medium
chr18	69487756	69488093	oct4WT_O4SK_d1_peak_3862	196	0	8	low
chr18	68234680	68234984	oct4WT_O4SK_d1_peak_3856	196	35	28	high
chr17	3551232	3551556	oct4WT_O4SK_d1_peak_3336	196	1	27	low
chr17	27954202	27954500	oct4WT_O4SK_d1_peak_3400	196	15	36	medium
chr17	12452511	12452906	oct4WT_O4SK_d1_peak_3367	196	3	27	low
chr16	75877529	75877830	oct4WT_O4SK_d1_peak_3261	196	128	75	high
chr16	33547968	33548330	oct4WT_O4SK_d1_peak_3106	196	3	20	low
chr16	23922211	23922527	oct4WT_O4SK_d1_peak_3073	196	1	27	low
chr15	27421542	27421892	oct4WT_O4SK_d1_peak_2790	196	6	14	low
chr14	99917774	99918099	oct4WT_O4SK_d1_peak_2636	196	6	21	low
chr14	67936531	67936934	oct4WT_O4SK_d1_peak_2533	196	15	151	medium
chr14	10646621	10647052	oct4WT_O4SK_d1_peak_2378	196	0	157	low
chr13	88144643	88145050	oct4WT_O4SK_d1_peak_2224	196	4	17	low
chr13	44758575	44758832	oct4WT_O4SK_d1_peak_2097	196	0	4	low
chr13	36513592	36513855	oct4WT_O4SK_d1_peak_2062	196	5	30	low
chr12	51997904	51998216	oct4WT_O4SK_d1_peak_1703	196	5	35	low
chr12	50989639	50989947	oct4WT_O4SK_d1_peak_1702	196	9	34	low
chr11	90260262	90260582	oct4WT_O4SK_d1_peak_1464	196	8	61	low
chr11	86749240	86749513	oct4WT_O4SK_d1_peak_1453	196	7	13	low
chr11	52252206	52252576	oct4WT_O4SK_d1_peak_1324	196	19	191	medium
chr1	14945855	14946193	oct4WT_O4SK_d1_peak_32	196	19	14	medium
chr1	119968791	119969114	oct4WT_O4SK_d1_peak_403	196	1	22	low
chr10	37108530	37108825	oct4WT_O4SK_d1_peak_819	196	2	173	low
chr10	101783183	101783538	oct4WT_O4SK_d1_peak_1055	196	296	104	high
chr11	69581827	69582157	oct4WT_O4SK_d1_peak_1385	196	28	88	medium
chr16	44129545	44129855	oct4WT_O4SK_d1_peak_3154	199	5	28	low
chr18	29579118	29579902	oct4WT_O4SK_d1_peak_3685b	362	11	100	low
chr15	3977284	3977621	oct4WT_O4SK_d1_peak_2716	362	1	23	low
chr2	79597103	79597436	oct4WT_O4SK_d1_peak_4391	202	189	99	high
chr14	98580156	98580661	oct4WT_O4SK_d1_peak_2631b	202	10	35	low
chr11	109011654	109012104	oct4WT_O4SK_d1_peak_1514	948	1000	7	high
chr4	105487526	105488247	oct4WT_O4SK_d1_peak_5708	285	80	366	high
chr13	35395544	35395879	oct4WT_O4SK_d1_peak_2052	262	512	491	high
chr16	37453966	37454266	oct4WT_O4SK_d1_peak_3123	240	8	15	low
chr2	62983933	62984257	oct4WT_O4SK_d1_peak_4312	217	3	22	low
chr6	28823430	28823740	oct4WT_O4SK_d1_peak_6377	195	78	99	high
chr4	143426571	143426840	oct4WT_O4SK_d1_peak_5788	195	18	45	medium
chr14	87183193	87183460	oct4WT_O4SK_d1_peak_2601	195	15	25	medium
chr2	14862720	14863073	oct4WT_O4SK_d1_peak_4151	201	32	263	high
chr7	88735762	88736080	oct4WT_O4SK_d1_peak_6961	252	17	129	medium
chr4	46182477	46182815	oct4WT_O4SK_d1_peak_5503	252	2	79	low
chr19	21476613	21477016	oct4WT_O4SK_d1_peak_3960	252	63	364	high
chr18	53327542	53328031	oct4WT_O4SK_d1_peak_3780	252	41	100	high
chr16	8579790	8580110	oct4WT_O4SK_d1_peak_3030	252	12	40	low
chr14	50809580	50810004	oct4WT_O4SK_d1_peak_2486	252	0	29	low
chr3	5317265	5317618	oct4WT_O4SK_d1_peak_4737	225	5	12	low
chr3	127080988	127081264	oct4WT_O4SK_d1_peak_5194	225	4	3	low
chr10	14884977	14885372	oct4WT_O4SK_d1_peak_712	225	6	74	low
chr1	64131893	64132233	oct4WT_O4SK_d1_peak_224	193	21	33	medium
chr9	78742427	78743004	oct4WT_O4SK_d1_peak_7671b	203	10	182	low
chr6	80827673	80828141	oct4WT_O4SK_d1_peak_6572	203	28	286	medium
chr4	154963945	154964251	oct4WT_O4SK_d1_peak_5822	203	191	319	high
chr3	108516342	108516611	oct4WT_O4SK_d1_peak_5110	203	8	14	low
chr12	48195958	48196247	oct4WT_O4SK_d1_peak_1695	203	8	41	low
chrX	99556745	99557255	oct4WT_O4SK_d1_peak_7892	196	15	175	medium
chr5	65737365	65737693	oct4WT_O4SK_d1_peak_6019	196	15	23	medium
chr18	43965190	43965447	oct4WT_O4SK_d1_peak_3740	196	1	41	low
chr1	77452779	77453006	oct4WT_O4SK_d1_peak_268	196	1	35	low
chr17	21708372	21708712	oct4WT_O4SK_d1_peak_3386	196	42	98	high
chr1	58130936	58131343	oct4WT_O4SK_d1_peak_200	196	6	64	low
chr13	26128273	26128557	oct4WT_O4SK_d1_peak_2017	196	6	61	low
chr12	41949105	41949462	oct4WT_O4SK_d1_peak_1667	196	17	131	medium
chr11	39519955	39520556	oct4WT_O4SK_d1_peak_1281	196	10	90	low
chr2	119463894	119464218	oct4WT_O4SK_d1_peak_4545	300	6	196	low
chr17	80762687	80763238	oct4WT_O4SK_d1_peak_3547	300	108	270	high
chr15	61474111	61474713	oct4WT_O4SK_d1_peak_2927	300	5	52	low
chr15	48956847	48957112	oct4WT_O4SK_d1_peak_2871	209	10	68	low
chrX	42441156	42441510	oct4WT_O4SK_d1_peak_7858	189	10	37	low
chrX	18863674	18863978	oct4WT_O4SK_d1_peak_7829	189	37	161	high
chrX	16543131	16543431	oct4WT_O4SK_d1_peak_7824	189	7	5	low
chr8	21783536	21783883	oct4WT_O4SK_d1_peak_7142	189	44	49	high
chr8	20321505	20321788	oct4WT_O4SK_d1_peak_7141	189	12	13	low
chr7	84266899	84267248	oct4WT_O4SK_d1_peak_6947	189	20	9	medium
chr7	24459869	24460133	oct4WT_O4SK_d1_peak_6787	189	60	157	high
chr7	138380270	138380757	oct4WT_O4SK_d1_peak_7090	189	13	37	low
chr6	95924997	95925317	oct4WT_O4SK_d1_peak_6617	189	1	12	low
chr6	39211800	39212126	oct4WT_O4SK_d1_peak_6440	189	14	49	low
chr6	3511385	3511726	oct4WT_O4SK_d1_peak_6282	189	6	29	low
chr6	101735151	101735436	oct4WT_O4SK_d1_peak_6652	189	7	11	low
chr6	100253924	100254222	oct4WT_O4SK_d1_peak_6643	189	10	162	low
chr5	29811477	29811835	oct4WT_O4SK_d1_peak_5936	189	31	85	high
chr4	54532036	54532378	oct4WT_O4SK_d1_peak_5538	189	4	19	low
chr4	4878027	4878443	oct4WT_O4SK_d1_peak_5334	189	27	111	medium
chr4	106429243	106429479	oct4WT_O4SK_d1_peak_5711	189	17	35	medium
chr3	66388243	66388546	oct4WT_O4SK_d1_peak_4971	189	8	3	low
chr3	59542523	59542951	oct4WT_O4SK_d1_peak_4930	189	20	84	medium
chr3	30390541	30390841	oct4WT_O4SK_d1_peak_4814	189	4	18	low
chr3	110314211	110314609	oct4WT_O4SK_d1_peak_5122	189	5	9	low
chr2	81848754	81849301	oct4WT_O4SK_d1_peak_4404	189	11	157	low
chr2	52072072	52072496	oct4WT_O4SK_d1_peak_4274	189	11	106	low
chr2	44884285	44884574	oct4WT_O4SK_d1_peak_4245	189	10	13	low
chr2	179121288	179121552	oct4WT_O4SK_d1_peak_4722	189	10	8	low
chr2	145979690	145980024	oct4WT_O4SK_d1_peak_4650	189	10	84	low
chr19	38534890	38535152	oct4WT_O4SK_d1_peak_4037	189	2	132	low
chr1	90491128	90491631	oct4WT_O4SK_d1_peak_334	189	8	68	low
chr18	88868681	88869065	oct4WT_O4SK_d1_peak_3899	189	0	20	low
chr18	32674236	32674638	oct4WT_O4SK_d1_peak_3700	189	6	196	low
chr17	90244372	90244628	oct4WT_O4SK_d1_peak_3570	189	11	71	low
chr17	43711726	43712295	oct4WT_O4SK_d1_peak_3444	189	53	256	high
chr17	41262557	41262857	oct4WT_O4SK_d1_peak_3433	189	2	3	low
chr16	97402495	97402810	oct4WT_O4SK_d1_peak_3331	189	66	280	high
chr16	87676478	87676982	oct4WT_O4SK_d1_peak_3308	189	6	45	low
chr16	7630794	7631140	oct4WT_O4SK_d1_peak_3029	189	12	18	low
chr16	45958210	45958589	oct4WT_O4SK_d1_peak_3162	189	11	64	low
chr15	57104842	57105391	oct4WT_O4SK_d1_peak_2910	189	207	238	high
chr1	44567367	44567679	oct4WT_O4SK_d1_peak_130	189	183	90	high
chr14	25807674	25807963	oct4WT_O4SK_d1_peak_2429	189	2	47	low
chr14	117516062	117516548	oct4WT_O4SK_d1_peak_2687	189	21	31	medium
chr13	75702831	75703142	oct4WT_O4SK_d1_peak_2170	189	22	160	medium
chr13	40523001	40523345	oct4WT_O4SK_d1_peak_2077	189	6	25	low
chr13	115887050	115887646	oct4WT_O4SK_d1_peak_2352	189	11	91	low
chr12	95538672	95538923	oct4WT_O4SK_d1_peak_1823	189	116	52	high
chr12	52231998	52232329	oct4WT_O4SK_d1_peak_1705	189	3	14	low
chr12	27247856	27248115	oct4WT_O4SK_d1_peak_1601	189	26	86	medium
chr1	186185324	186185967	oct4WT_O4SK_d1_peak_642	189	13	159	low
chr1	161219492	161219842	oct4WT_O4SK_d1_peak_544	189	3	16	low
chr11	52011251	52011748	oct4WT_O4SK_d1_peak_1323	189	8	93	low
chr11	30815820	30816167	oct4WT_O4SK_d1_peak_1250	189	3	39	low
chr11	25029799	25030112	oct4WT_O4SK_d1_peak_1228	189	3	13	low
chr1	111698533	111698823	oct4WT_O4SK_d1_peak_386	189	11	133	low
chr11	112826213	112826542	oct4WT_O4SK_d1_peak_1527	189	5	24	low
chr10	30645437	30645853	oct4WT_O4SK_d1_peak_787	189	3	55	low
chr10	23401033	23401366	oct4WT_O4SK_d1_peak_749	189	0	12	low
chr2	125824053	125824707	oct4WT_O4SK_d1_peak_4572	189	15	174	medium
chr17	77181578	77182134	oct4WT_O4SK_d1_peak_3537	233	121	49	high
chr8	108908435	108908786	oct4WT_O4SK_d1_peak_7421	210	1	61	low
chr12	68718213	68718561	oct4WT_O4SK_d1_peak_1743	210	5	97	low
chr6	11943330	11943726	oct4WT_O4SK_d1_peak_6310	245	9	9	low
chr17	41418526	41418807	oct4WT_O4SK_d1_peak_3435	245	77	38	high
chr1	61316144	61316638	oct4WT_O4SK_d1_peak_212	245	21	129	medium
chr12	21183127	21183403	oct4WT_O4SK_d1_peak_1586	245	4	12	low
chr3	52070570	52070852	oct4WT_O4SK_d1_peak_4886	263	5	15	low
chr7	112855795	112856099	oct4WT_O4SK_d1_peak_7035	188	18	85	medium
chr4	77534177	77534670	oct4WT_O4SK_d1_peak_5619	188	5	62	low
chr3	110755777	110756036	oct4WT_O4SK_d1_peak_5126	188	89	24	high
chr2	8680059	8680359	oct4WT_O4SK_d1_peak_4123	188	1	56	low
chr1	10257110	10257555	oct4WT_O4SK_d1_peak_12	188	17	34	medium
chr3	120650108	120650424	oct4WT_O4SK_d1_peak_5163	194	6	92	low
chr18	35214375	35214716	oct4WT_O4SK_d1_peak_3712	194	18	103	medium
chr5	92520265	92520644	oct4WT_O4SK_d1_peak_6131	293	2	22	low
chr1	16601945	16602291	oct4WT_O4SK_d1_peak_44	293	11	21	low
chr15	59983588	59984036	oct4WT_O4SK_d1_peak_2920	203	14	237	low
chr16	43323015	43323319	oct4WT_O4SK_d1_peak_3145	212	2	18	low
chr9	76066702	76067006	oct4WT_O4SK_d1_peak_7664	218	10	16	low
chr15	26507056	26507430	oct4WT_O4SK_d1_peak_2786	218	4	59	low
chr8	94612247	94612582	oct4WT_O4SK_d1_peak_7376	342	1	84	low
chr1	55437026	55437380	oct4WT_O4SK_d1_peak_187	342	7	98	low
chr17	66716372	66716662	oct4WT_O4SK_d1_peak_3499	249	1	63	low
chr8	12841665	12841896	oct4WT_O4SK_d1_peak_7132	196	3	64	low
chr6	59260716	59260979	oct4WT_O4SK_d1_peak_6509	196	3	65	low
chr19	53671556	53671859	oct4WT_O4SK_d1_peak_4071	196	18	103	medium
chr18	63496326	63496678	oct4WT_O4SK_d1_peak_3837	196	23	11	medium
chr13	92629086	92629537	oct4WT_O4SK_d1_peak_2238	196	8	188	low
chr12	50123059	50123355	oct4WT_O4SK_d1_peak_1701	196	2	33	low
chr1	180933726	180934025	oct4WT_O4SK_d1_peak_625	196	15	57	medium
chr11	53520915	53521202	oct4WT_O4SK_d1_peak_1328	196	22	71	medium
chr4	58448970	58449253	oct4WT_O4SK_d1_peak_5561	199	8	46	low
chrX	13631209	13631572	oct4WT_O4SK_d1_peak_7822	189	5	31	low
chr9	88924950	88925175	oct4WT_O4SK_d1_peak_7719	189	2	11	low
chr8	114403675	114404059	oct4WT_O4SK_d1_peak_7436	189	9	24	low
chr7	51943454	51943721	oct4WT_O4SK_d1_peak_6843	189	6	80	low
chr5	131249662	131250153	oct4WT_O4SK_d1_peak_6221	189	85	116	high
chr19	14193497	14193759	oct4WT_O4SK_d1_peak_3933	189	4	35	low
chr18	62565722	62566038	oct4WT_O4SK_d1_peak_3829	189	52	41	high
chr16	57736544	57736995	oct4WT_O4SK_d1_peak_3199b	189	21	86	medium
chr15	98136397	98136664	oct4WT_O4SK_d1_peak_3004	189	15	22	medium
chr13	28321691	28321965	oct4WT_O4SK_d1_peak_2024	211	15	8	medium
chr2	34249605	34249940	oct4WT_O4SK_d1_peak_4213	220	77	195	high
chr16	43800918	43801322	oct4WT_O4SK_d1_peak_3153	226	6	225	low
chr8	51216439	51216705	oct4WT_O4SK_d1_peak_7226	238	6	14	low
chr7	54887851	54888207	oct4WT_O4SK_d1_peak_6847	238	8	9	low
chr3	47573803	47574126	oct4WT_O4SK_d1_peak_4871	238	10	38	low
chr3	123771175	123771596	oct4WT_O4SK_d1_peak_5181	238	4	53	low
chr13	24648729	24649084	oct4WT_O4SK_d1_peak_2009	238	28	72	medium
chr11	82082908	82083260	oct4WT_O4SK_d1_peak_1428	238	7	22	low
chr9	78776800	78777154	oct4WT_O4SK_d1_peak_7672	183	64	103	high
chr9	120692605	120692878	oct4WT_O4SK_d1_peak_7787	183	12	23	low
chr8	6781259	6781538	oct4WT_O4SK_d1_peak_7111	183	21	134	medium
chr8	52479537	52479839	oct4WT_O4SK_d1_peak_7228	183	13	11	low
chr8	33199239	33199544	oct4WT_O4SK_d1_peak_7170	183	140	78	high
chr8	102088789	102089165	oct4WT_O4SK_d1_peak_7400	183	0	31	low
chr7	76371372	76371634	oct4WT_O4SK_d1_peak_6922	183	32	64	high
chr7	133743058	133743308	oct4WT_O4SK_d1_peak_7078	183	8	33	low
chr6	80720514	80720920	oct4WT_O4SK_d1_peak_6571	183	6	23	low
chr6	52058305	52058624	oct4WT_O4SK_d1_peak_6484	183	26	65	medium
chr6	36648096	36648407	oct4WT_O4SK_d1_peak_6423	183	2	48	low
chr6	137789544	137790117	oct4WT_O4SK_d1_peak_6737	183	6	47	low
chr5	89470083	89470597	oct4WT_O4SK_d1_peak_6112	183	39	396	high
chr5	84030970	84031269	oct4WT_O4SK_d1_peak_6101	183	9	51	low
chr5	41216903	41217166	oct4WT_O4SK_d1_peak_5962	183	35	24	high
chr4	48726516	48726934	oct4WT_O4SK_d1_peak_5510	183	8	28	low
chr4	136664901	136665170	oct4WT_O4SK_d1_peak_5777	183	6	7	low
chr4	134327781	134328105	oct4WT_O4SK_d1_peak_5772	183	3	20	low
chr3	49388511	49388841	oct4WT_O4SK_d1_peak_4874	183	2	50	low
chr2	34494280	34494565	oct4WT_O4SK_d1_peak_4215	183	4	34	low
chr2	140649118	140649424	oct4WT_O4SK_d1_peak_4628	183	2	13	low
chr19	17046998	17047283	oct4WT_O4SK_d1_peak_3950	183	0	26	low
chr18	62168654	62168989	oct4WT_O4SK_d1_peak_3827	183	2	25	low
chr18	4258019	4258256	oct4WT_O4SK_d1_peak_3589	183	63	21	high
chr17	90788145	90788426	oct4WT_O4SK_d1_peak_3577	183	7	167	low
chr17	66747483	66747952	oct4WT_O4SK_d1_peak_3500	183	4	86	low
chr17	59268783	59269066	oct4WT_O4SK_d1_peak_3477	183	10	32	low
chr16	58593219	58593838	oct4WT_O4SK_d1_peak_3209	183	3	66	low
chr16	35769720	35770015	oct4WT_O4SK_d1_peak_3115	183	54	171	high
chr16	29657640	29658020	oct4WT_O4SK_d1_peak_3093	183	36	237	high
chr15	94828159	94828516	oct4WT_O4SK_d1_peak_2993	183	5	11	low
chr15	91152983	91153275	oct4WT_O4SK_d1_peak_2978	183	124	322	high
chr15	85515543	85515871	oct4WT_O4SK_d1_peak_2970	183	4	79	low
chr15	77229839	77230164	oct4WT_O4SK_d1_peak_2957	183	18	43	medium
chr15	58464282	58464531	oct4WT_O4SK_d1_peak_2914	183	3	172	low
chr14	8099805	8100108	oct4WT_O4SK_d1_peak_2368	183	121	161	high
chr14	80554871	80555151	oct4WT_O4SK_d1_peak_2584	183	6	21	low
chr14	65591261	65591720	oct4WT_O4SK_d1_peak_2522	183	0	18	low
chr14	54117607	54117961	oct4WT_O4SK_d1_peak_2493	183	11	44	low
chr14	32570923	32571245	oct4WT_O4SK_d1_peak_2453	183	6	29	low
chr14	31695043	31695307	oct4WT_O4SK_d1_peak_2448	183	3	20	low
chr14	111223041	111223514	oct4WT_O4SK_d1_peak_2672	183	19	71	medium
chr13	84062328	84062679	oct4WT_O4SK_d1_peak_2211	183	8	55	low
chr13	52552738	52553028	oct4WT_O4SK_d1_peak_2116	183	1	8	low
chr13	24606081	24606402	oct4WT_O4SK_d1_peak_2008	183	5	46	low
chr12	25415916	25416368	oct4WT_O4SK_d1_peak_1592	183	17	111	medium
chr11	61530555	61530863	oct4WT_O4SK_d1_peak_1356	183	4	133	low
chr10	46342893	46343502	oct4WT_O4SK_d1_peak_862	183	13	250	low
chr16	70230585	70231018	oct4WT_O4SK_d1_peak_3239	182	4	58	low
chr11	37450057	37450345	oct4WT_O4SK_d1_peak_1272	182	11	24	low
chr3	104316425	104316748	oct4WT_O4SK_d1_peak_5101	287	3	28	low
chr15	65749540	65749869	oct4WT_O4SK_d1_peak_2936	287	2	196	low
chr13	17907810	17908115	oct4WT_O4SK_d1_peak_1965	191	9	12	low
chr6	22827056	22827547	oct4WT_O4SK_d1_peak_6366	198	8	73	low
chr3	14917323	14917588	oct4WT_O4SK_d1_peak_4762	201	59	71	high
chr7	51539284	51539622	oct4WT_O4SK_d1_peak_6839	204	205	52	high
chr6	14345283	14345619	oct4WT_O4SK_d1_peak_6328	204	6	9	low
chr2	100130552	100130969	oct4WT_O4SK_d1_peak_4441	204	12	65	low
chr15	32529315	32529566	oct4WT_O4SK_d1_peak_2807	204	5	95	low
chr14	76991676	76991958	oct4WT_O4SK_d1_peak_2566	204	68	138	high
chr6	32956838	32957154	oct4WT_O4SK_d1_peak_6400	234	5	24	low
chr18	69758330	69758656	oct4WT_O4SK_d1_peak_3863	212	63	164	high
chr15	41612132	41612414	oct4WT_O4SK_d1_peak_2846	199	450	264	high
chr3	45248475	45248782	oct4WT_O4SK_d1_peak_4861	184	9	29	low
chr1	148999245	148999469	oct4WT_O4SK_d1_peak_489	184	0	12	low
chr8	95143541	95143801	oct4WT_O4SK_d1_peak_7378	181	44	229	high
chr4	110563208	110563505	oct4WT_O4SK_d1_peak_5720	181	2	37	low
chr1	55316332	55316661	oct4WT_O4SK_d1_peak_185	181	9	53	low
chr12	78777944	78778200	oct4WT_O4SK_d1_peak_1774	181	9	139	low
chr11	75027708	75027982	oct4WT_O4SK_d1_peak_1401	181	64	22	high
chr1	167956794	167957729	oct4WT_O4SK_d1_peak_573c	181	26	266	medium
chr1	54896558	54897037	oct4WT_O4SK_d1_peak_181	250	91	206	high
chr12	54004145	54004473	oct4WT_O4SK_d1_peak_1716	329	132	215	high
chr15	10276813	10277127	oct4WT_O4SK_d1_peak_2735	219	0	56	low
chr13	5803761	5804109	oct4WT_O4SK_d1_peak_1910	280	270	312	high
chr1	188816611	188817040	oct4WT_O4SK_d1_peak_650	280	38	144	high
chr11	72819154	72819642	oct4WT_O4SK_d1_peak_1394	280	15	80	medium
chr10	95883600	95883918	oct4WT_O4SK_d1_peak_1031	280	11	60	low
chr6	91890694	91891010	oct4WT_O4SK_d1_peak_6606	189	13	38	low
chr5	101164987	101165351	oct4WT_O4SK_d1_peak_6163	189	33	58	high
chr3	118299167	118299429	oct4WT_O4SK_d1_peak_5153	189	0	69	low
chr17	79823329	79823710	oct4WT_O4SK_d1_peak_3544	189	14	73	low
chr13	16274675	16275010	oct4WT_O4SK_d1_peak_1959	189	13	52	low
chr15	47947426	47947683	oct4WT_O4SK_d1_peak_2867	186	3	41	low
chr4	126907334	126907664	oct4WT_O4SK_d1_peak_5757	231	9	18	low
chr4	123740259	123740697	oct4WT_O4SK_d1_peak_5752	231	7	26	low
chr2	50714966	50715360	oct4WT_O4SK_d1_peak_4265	231	3	24	low
chr10	23080848	23081159	oct4WT_O4SK_d1_peak_742	231	58	107	high
chr7	65939665	65939994	oct4WT_O4SK_d1_peak_6871	180	14	20	low
chr9	16246735	16247051	oct4WT_O4SK_d1_peak_7494	183	8	46	low
chr6	39434124	39434466	oct4WT_O4SK_d1_peak_6444	183	16	103	medium
chr5	57113244	57113731	oct4WT_O4SK_d1_peak_6000	183	8	148	low
chr5	123298546	123298829	oct4WT_O4SK_d1_peak_6206	183	7	39	low
chr4	117484648	117484912	oct4WT_O4SK_d1_peak_5732	183	76	142	high
chr4	107362684	107363140	oct4WT_O4SK_d1_peak_5713	183	13	113	low
chr2	50553608	50553910	oct4WT_O4SK_d1_peak_4261	183	9	101	low
chr18	51191674	51192268	oct4WT_O4SK_d1_peak_3772a	183	13	249	low
chr18	41903117	41903444	oct4WT_O4SK_d1_peak_3724	183	8	34	low
chr1	80034241	80035007	oct4WT_O4SK_d1_peak_282b	183	14	45	low
chr15	64944686	64944968	oct4WT_O4SK_d1_peak_2935	183	119	75	high
chr15	56594500	56594757	oct4WT_O4SK_d1_peak_2908	183	6	46	low
chr15	48252850	48253576	oct4WT_O4SK_d1_peak_2868a	183	32	144	high
chr14	11248438	11248727	oct4WT_O4SK_d1_peak_2383	183	10	45	low
chr13	78427725	78428027	oct4WT_O4SK_d1_peak_2186	183	86	99	high
chr13	18856263	18856540	oct4WT_O4SK_d1_peak_1971	183	13	267	low
chr10	39006125	39006473	oct4WT_O4SK_d1_peak_835	183	1	34	low
chr6	148918888	148919170	oct4WT_O4SK_d1_peak_6771	227	9	75	low
chr2	92067274	92067685	oct4WT_O4SK_d1_peak_4424	197	12	77	low
chr2	91430226	91430641	oct4WT_O4SK_d1_peak_4423	197	14	217	low
chr19	52199671	52200023	oct4WT_O4SK_d1_peak_4065	197	8	96	low
chr9	87323194	87323514	oct4WT_O4SK_d1_peak_7712	176	2	66	low
chr9	66693214	66693620	oct4WT_O4SK_d1_peak_7619	176	7	97	low
chr8	74162488	74162783	oct4WT_O4SK_d1_peak_7300	176	0	42	low
chr8	36536802	36537072	oct4WT_O4SK_d1_peak_7183	176	8	22	low
chr7	88321463	88321856	oct4WT_O4SK_d1_peak_6959	176	9	90	low
chr7	67652839	67653435	oct4WT_O4SK_d1_peak_6880b	176	10	58	low
chr7	62125944	62126226	oct4WT_O4SK_d1_peak_6863	176	6	3	low
chr6	35675622	35675999	oct4WT_O4SK_d1_peak_6417	176	2	30	low
chr6	30153091	30153410	oct4WT_O4SK_d1_peak_6383	176	2	58	low
chr6	11238293	11238563	oct4WT_O4SK_d1_peak_6306	176	4	25	low
chr5	113187403	113187684	oct4WT_O4SK_d1_peak_6190	176	6	15	low
chr4	72299749	72300036	oct4WT_O4SK_d1_peak_5594	176	5	13	low
chr4	105323372	105323869	oct4WT_O4SK_d1_peak_5707	176	42	216	high
chr3	100229164	100229457	oct4WT_O4SK_d1_peak_5084	176	20	35	medium
chr2	77812683	77812944	oct4WT_O4SK_d1_peak_4382	176	8	14	low
chr2	156459774	156460167	oct4WT_O4SK_d1_peak_4676	176	6	172	low
chr2	141042598	141042917	oct4WT_O4SK_d1_peak_4629	176	11	2	low
chr1	97915318	97915683	oct4WT_O4SK_d1_peak_353	176	11	43	low
chr1	91035622	91036001	oct4WT_O4SK_d1_peak_336	176	14	287	low
chr18	66857522	66857787	oct4WT_O4SK_d1_peak_3848	176	2	13	low
chr17	64053658	64053959	oct4WT_O4SK_d1_peak_3492	176	10	26	low
chr17	26767036	26767391	oct4WT_O4SK_d1_peak_3395	176	3	34	low
chr16	3734960	3735333	oct4WT_O4SK_d1_peak_3023	176	11	46	low
chr1	61468623	61468893	oct4WT_O4SK_d1_peak_213	176	8	11	low
chr15	32501840	32502237	oct4WT_O4SK_d1_peak_2806	176	2	84	low
chr14	44994410	44994771	oct4WT_O4SK_d1_peak_2466	176	10	45	low
chr14	120921833	120922130	oct4WT_O4SK_d1_peak_2702	176	29	25	medium
chr13	96870889	96871182	oct4WT_O4SK_d1_peak_2256	176	4	13	low
chr13	3821389	3821680	oct4WT_O4SK_d1_peak_1900	176	5	16	low
chr12	12254727	12255095	oct4WT_O4SK_d1_peak_1563	176	1	28	low
chr1	122380908	122381675	oct4WT_O4SK_d1_peak_409a	176	21	329	medium
chr10	21446905	21447208	oct4WT_O4SK_d1_peak_739	176	69	65	high
chr10	21101951	21102352	oct4WT_O4SK_d1_peak_737	176	8	109	low
chr10	18661944	18662193	oct4WT_O4SK_d1_peak_725	176	4	12	low
chr10	14900247	14900595	oct4WT_O4SK_d1_peak_713	176	2	82	low
chr10	14155396	14155714	oct4WT_O4SK_d1_peak_709	176	4	71	low
chr2	155947470	155948001	oct4WT_O4SK_d1_peak_4675	235	20	97	medium
chr5	67633321	67633673	oct4WT_O4SK_d1_peak_6028	205	15	175	medium
chr16	3913988	3914328	oct4WT_O4SK_d1_peak_3025	205	4	46	low
chr3	120009519	120010004	oct4WT_O4SK_d1_peak_5161	273	21	215	medium
chr13	25632592	25632886	oct4WT_O4SK_d1_peak_2011	273	2	159	low
chr10	51957210	51957652	oct4WT_O4SK_d1_peak_872	273	4	81	low
chr7	80111675	80111901	oct4WT_O4SK_d1_peak_6928	174	50	93	high
chr7	102802341	102802588	oct4WT_O4SK_d1_peak_7019	174	5	13	low
chr3	79771474	79771857	oct4WT_O4SK_d1_peak_5007	174	7	46	low
chr15	67239677	67239960	oct4WT_O4SK_d1_peak_2940	174	19	110	medium
chr15	58435133	58435463	oct4WT_O4SK_d1_peak_2913	174	3	55	low
chr12	53935605	53936032	oct4WT_O4SK_d1_peak_1715	174	3	75	low
chr11	9570304	9570529	oct4WT_O4SK_d1_peak_1171	174	40	16	high
chr8	90670796	90671135	oct4WT_O4SK_d1_peak_7365	213	18	122	medium
chr5	74099970	74100412	oct4WT_O4SK_d1_peak_6050	213	8	22	low
chr3	19367562	19367841	oct4WT_O4SK_d1_peak_4772	213	29	27	medium
chr7	94154043	94154579	oct4WT_O4SK_d1_peak_6989	225	589	180	high
chr6	39253336	39253661	oct4WT_O4SK_d1_peak_6441	225	6	18	low
chr4	59599397	59599781	oct4WT_O4SK_d1_peak_5565	225	4	19	low
chr4	57661251	57661614	oct4WT_O4SK_d1_peak_5555	225	6	18	low
chr2	9669629	9670100	oct4WT_O4SK_d1_peak_4129	225	12	136	low
chr18	80844575	80844927	oct4WT_O4SK_d1_peak_3882	225	5	56	low
chr16	84646338	84646742	oct4WT_O4SK_d1_peak_3292	225	69	40	high
chr16	50970345	50971338	oct4WT_O4SK_d1_peak_3178a	225	15	212	medium
chr14	18624482	18624771	oct4WT_O4SK_d1_peak_2403	225	15	14	medium
chr14	117457520	117458032	oct4WT_O4SK_d1_peak_2686	225	8	15	low
chr13	30787766	30788108	oct4WT_O4SK_d1_peak_2033	225	68	135	high
chr13	108025985	108026286	oct4WT_O4SK_d1_peak_2304	225	37	18	high
chr10	90004300	90004638	oct4WT_O4SK_d1_peak_1003	225	8	29	low
chr4	57490038	57490348	oct4WT_O4SK_d1_peak_5553	364	80	173	high
chr8	48179050	48179416	oct4WT_O4SK_d1_peak_7217	182	12	97	low
chr8	128727118	128727369	oct4WT_O4SK_d1_peak_7464	182	13	23	low
chr5	17040830	17041121	oct4WT_O4SK_d1_peak_5890	182	15	88	medium
chr3	139030765	139031093	oct4WT_O4SK_d1_peak_5236	182	36	145	high
chr19	29194147	29194511	oct4WT_O4SK_d1_peak_3997	182	18	133	medium
chr13	97406032	97406288	oct4WT_O4SK_d1_peak_2258	182	1	15	low
chr16	87487787	87488187	oct4WT_O4SK_d1_peak_3307	316	6	46	low
chr10	11754158	11754458	oct4WT_O4SK_d1_peak_697	173	16	21	medium
chr3	59231297	59231623	oct4WT_O4SK_d1_peak_4928	176	22	41	medium
chr3	25246528	25246764	oct4WT_O4SK_d1_peak_4793	176	0	63	low
chr2	57544029	57544291	oct4WT_O4SK_d1_peak_4288	176	1	53	low
chr19	35067261	35067589	oct4WT_O4SK_d1_peak_4029	176	8	63	low
chr1	90208969	90209403	oct4WT_O4SK_d1_peak_333	176	17	81	medium
chr18	71354636	71354922	oct4WT_O4SK_d1_peak_3866	176	13	25	low
chr18	44307248	44307633	oct4WT_O4SK_d1_peak_3743	176	8	69	low
chr1	75781476	75781713	oct4WT_O4SK_d1_peak_262	176	150	34	high
chr16	21845204	21845449	oct4WT_O4SK_d1_peak_3063	176	0	40	low
chr14	68451335	68451687	oct4WT_O4SK_d1_peak_2535	176	169	37	high
chr14	116276218	116276546	oct4WT_O4SK_d1_peak_2683	176	6	27	low
chr1	152264450	152264758	oct4WT_O4SK_d1_peak_501	176	3	18	low
chr1	126437528	126437761	oct4WT_O4SK_d1_peak_428	176	4	78	low
chr1	107805664	107806000	oct4WT_O4SK_d1_peak_375	176	100	82	high
chr4	21942438	21942780	oct4WT_O4SK_d1_peak_5410	190	10	90	low
chr2	57495729	57495984	oct4WT_O4SK_d1_peak_4287	190	8	42	low
chr7	118992496	118992832	oct4WT_O4SK_d1_peak_7051	267	31	81	high
chr4	30971904	30972308	oct4WT_O4SK_d1_peak_5443	267	2	7	low
chr3	83287991	83288617	oct4WT_O4SK_d1_peak_5028a	267	323	259	high
chr17	53551420	53551823	oct4WT_O4SK_d1_peak_3467	267	3	53	low
chr1	62832312	62832706	oct4WT_O4SK_d1_peak_219	267	15	146	medium
chr10	63907315	63907695	oct4WT_O4SK_d1_peak_912	184	7	115	low
chrX	85017303	85017758	oct4WT_O4SK_d1_peak_7879	169	116	151	high
chrX	145833079	145833356	oct4WT_O4SK_d1_peak_7932	169	2	9	low
chrX	139416823	139417103	oct4WT_O4SK_d1_peak_7918	169	31	36	high
chrX	131560490	131560845	oct4WT_O4SK_d1_peak_7911	169	7	17	low
chr9	27860078	27860497	oct4WT_O4SK_d1_peak_7522	169	9	345	low
chr8	63671520	63671820	oct4WT_O4SK_d1_peak_7255	169	16	174	medium
chr8	11291039	11291417	oct4WT_O4SK_d1_peak_7128	169	25	23	medium
chr7	34268562	34269040	oct4WT_O4SK_d1_peak_6804	169	189	272	high
chr6	43601468	43601899	oct4WT_O4SK_d1_peak_6457	169	38	58	high
chr6	17717631	17717930	oct4WT_O4SK_d1_peak_6354	169	26	66	medium
chr6	144687127	144687400	oct4WT_O4SK_d1_peak_6759	169	18	23	medium
chr6	142842856	142843215	oct4WT_O4SK_d1_peak_6754	169	6	75	low
chr6	124549609	124549974	oct4WT_O4SK_d1_peak_6710	169	20	66	medium
chr5	81815219	81815824	oct4WT_O4SK_d1_peak_6091b	169	15	170	medium
chr5	118273435	118273681	oct4WT_O4SK_d1_peak_6197	169	12	54	low
chr4_GL456216_random	32238	33253	oct4WT_O4SK_d1_peak_5826c	169	32	72	high
chr4	87673590	87673874	oct4WT_O4SK_d1_peak_5659	169	9	35	low
chr4	82351671	82352054	oct4WT_O4SK_d1_peak_5632	169	12	22	low
chr4	55089922	55090311	oct4WT_O4SK_d1_peak_5542	169	19	77	medium
chr4	28446995	28447667	oct4WT_O4SK_d1_peak_5431b	169	135	424	high
chr4	24765098	24765380	oct4WT_O4SK_d1_peak_5420	169	6	77	low
chr4	23148178	23148553	oct4WT_O4SK_d1_peak_5415	169	8	159	low
chr4	148487598	148487866	oct4WT_O4SK_d1_peak_5810	169	34	46	high
chr4	136610245	136610553	oct4WT_O4SK_d1_peak_5776	169	12	43	low
chr4	123573456	123573947	oct4WT_O4SK_d1_peak_5750	169	28	214	medium
chr3	9546526	9546780	oct4WT_O4SK_d1_peak_4747	169	4	10	low
chr3	88305660	88305988	oct4WT_O4SK_d1_peak_5042	169	5	32	low
chr3	122769072	122769606	oct4WT_O4SK_d1_peak_5172	169	12	55	low
chr2	77618708	77619122	oct4WT_O4SK_d1_peak_4380	169	6	54	low
chr2	170732818	170733062	oct4WT_O4SK_d1_peak_4713	169	4	26	low
chr2	136645647	136645913	oct4WT_O4SK_d1_peak_4610	169	7	19	low
chr19	22703828	22704290	oct4WT_O4SK_d1_peak_3967	169	34	178	high
chr17	9404094	9404355	oct4WT_O4SK_d1_peak_3354	169	5	26	low
chr17	50427714	50427973	oct4WT_O4SK_d1_peak_3456	169	3	11	low
chr17	50206312	50206621	oct4WT_O4SK_d1_peak_3454	169	10	34	low
chr17	35591039	35591300	oct4WT_O4SK_d1_peak_3427	169	161	169	high
chr16	50029771	50030096	oct4WT_O4SK_d1_peak_3176	169	9	8	low
chr15	66988531	66988928	oct4WT_O4SK_d1_peak_2939	169	18	44	medium
chr15	12306002	12306423	oct4WT_O4SK_d1_peak_2742	169	22	201	medium
chr15	100605142	100605433	oct4WT_O4SK_d1_peak_3013	169	21	64	medium
chr14	73732233	73732521	oct4WT_O4SK_d1_peak_2558	169	17	51	medium
chr1	47274197	47274498	oct4WT_O4SK_d1_peak_142	169	9	68	low
chr13	76627826	76628113	oct4WT_O4SK_d1_peak_2174	169	0	10	low
chr1	35219319	35219665	oct4WT_O4SK_d1_peak_103	169	9	92	low
chr13	38310027	38310475	oct4WT_O4SK_d1_peak_2068	169	11	313	low
chr13	108526510	108526859	oct4WT_O4SK_d1_peak_2307	169	63	88	high
chr12	71030382	71030712	oct4WT_O4SK_d1_peak_1753	169	4	53	low
chr12	28726618	28726872	oct4WT_O4SK_d1_peak_1604	169	6	17	low
chr12	115808693	115809145	oct4WT_O4SK_d1_peak_1878	169	11	16	low
chr11	93534476	93534778	oct4WT_O4SK_d1_peak_1473	169	14	35	low
chr1	191030220	191030555	oct4WT_O4SK_d1_peak_654	169	60	29	high
chr1	175194779	175195033	oct4WT_O4SK_d1_peak_604	169	0	10	low
chr1	14925968	14926344	oct4WT_O4SK_d1_peak_31	169	10	70	low
chr1	11427342	11427683	oct4WT_O4SK_d1_peak_17	169	3	88	low
chr14	9319036	9319685	oct4WT_O4SK_d1_peak_2373	198	18	143	medium
chr14	82972810	82973245	oct4WT_O4SK_d1_peak_2588	198	2	86	low
chr13	116600069	116600356	oct4WT_O4SK_d1_peak_2355	198	6	93	low
chr1	16129976	16130274	oct4WT_O4SK_d1_peak_40	198	25	227	medium
chr12	39344591	39345077	oct4WT_O4SK_d1_peak_1649	309	14	107	low
chr10	62385395	62385731	oct4WT_O4SK_d1_peak_907	309	6	33	low
chr9	63700810	63701091	oct4WT_O4SK_d1_peak_7610	218	9	78	low
chr9	52449322	52449737	oct4WT_O4SK_d1_peak_7576	218	13	44	low
chr6	33819288	33820062	oct4WT_O4SK_d1_peak_6410	218	23	238	medium
chr5	66981144	66981618	oct4WT_O4SK_d1_peak_6024	218	11	328	low
chr4	57989685	57989965	oct4WT_O4SK_d1_peak_5559	218	5	22	low
chr3	32630304	32630611	oct4WT_O4SK_d1_peak_4821	218	35	119	high
chr2	113169613	113169970	oct4WT_O4SK_d1_peak_4507	218	20	108	medium
chr15	40417022	40417403	oct4WT_O4SK_d1_peak_2835	218	4	29	low
chr10	91535255	91535591	oct4WT_O4SK_d1_peak_1010	218	0	59	low
chr10	45700673	45700953	oct4WT_O4SK_d1_peak_858	183	4	16	low
chr2	55210097	55210416	oct4WT_O4SK_d1_peak_4282	206	33	110	high
chr19	40346026	40346340	oct4WT_O4SK_d1_peak_4039	206	7	50	low
chr10	68355848	68356163	oct4WT_O4SK_d1_peak_933	253	27	206	medium
chr4	9613017	9613592	oct4WT_O4SK_d1_peak_5358	177	9	576	low
chr4	77316704	77317017	oct4WT_O4SK_d1_peak_5617	177	54	74	high
chr3	38148802	38149228	oct4WT_O4SK_d1_peak_4837	171	30	182	medium
chr3	79321757	79322103	oct4WT_O4SK_d1_peak_5006	168	8	183	low
chr1	174778632	174779181	oct4WT_O4SK_d1_peak_600	168	8	135	low
chr17	44771021	44771332	oct4WT_O4SK_d1_peak_3445	191	74	121	high
chr7	72513918	72514239	oct4WT_O4SK_d1_peak_6903	214	1	83	low
chr8	15354928	15355376	oct4WT_O4SK_d1_peak_7135	260	15	68	medium
chr4	76014133	76014679	oct4WT_O4SK_d1_peak_5606	260	12	153	low
chr4	47225964	47226253	oct4WT_O4SK_d1_peak_5505	260	47	12	high
chr2	109844002	109844329	oct4WT_O4SK_d1_peak_4487	260	4	164	low
chr19	49655861	49656213	oct4WT_O4SK_d1_peak_4055	260	2	19	low
chr13	29629239	29629547	oct4WT_O4SK_d1_peak_2029	260	4	27	low
chr12	34877954	34878369	oct4WT_O4SK_d1_peak_1633	260	12	39	low
chr18	27956755	27957084	oct4WT_O4SK_d1_peak_3681	179	66	145	high
chr11	79365004	79365283	oct4WT_O4SK_d1_peak_1417	179	9	18	low
chr10	38594674	38595540	oct4WT_O4SK_d1_peak_831a	222	8	253	low
chr6	72298188	72298498	oct4WT_O4SK_d1_peak_6549	176	7	18	low
chr17	54621858	54622103	oct4WT_O4SK_d1_peak_3470	176	4	19	low
chr16	52126043	52126366	oct4WT_O4SK_d1_peak_3182	176	12	54	low
chr4	33823905	33824194	oct4WT_O4SK_d1_peak_5456	169	10	139	low
chr9	72317650	72317927	oct4WT_O4SK_d1_peak_7651	230	4	7	low
chr9	76917988	76918281	oct4WT_O4SK_d1_peak_7666	169	30	20	medium
chr9	58901042	58901338	oct4WT_O4SK_d1_peak_7592	169	6	9	low
chr6	80108216	80108550	oct4WT_O4SK_d1_peak_6570	169	3	75	low
chr6	114368193	114368458	oct4WT_O4SK_d1_peak_6686	169	8	41	low
chr3	90629253	90629671	oct4WT_O4SK_d1_peak_5049	169	9	141	low
chr3	68384465	68384731	oct4WT_O4SK_d1_peak_4979	169	7	4	low
chr3	33793459	33793804	oct4WT_O4SK_d1_peak_4825	169	23	126	medium
chr2	110489316	110489598	oct4WT_O4SK_d1_peak_4496	169	62	150	high
chr18	6725870	6726225	oct4WT_O4SK_d1_peak_3601	169	12	40	low
chr1	85114138	85114392	oct4WT_O4SK_d1_peak_313	169	16	16	medium
chr1	65370889	65371335	oct4WT_O4SK_d1_peak_232	169	10	100	low
chr16	29972565	29972861	oct4WT_O4SK_d1_peak_3094	169	10	57	low
chr16	23908628	23908904	oct4WT_O4SK_d1_peak_3072	169	1	30	low
chr16	15665552	15665930	oct4WT_O4SK_d1_peak_3046	169	1	13	low
chr15	58576388	58576976	oct4WT_O4SK_d1_peak_2915b	169	10	20	low
chr15	44935704	44936017	oct4WT_O4SK_d1_peak_2865	169	4	22	low
chr1	52725363	52725621	oct4WT_O4SK_d1_peak_163	169	4	8	low
chr14	36872257	36872545	oct4WT_O4SK_d1_peak_2459	169	0	46	low
chr12	108483506	108483755	oct4WT_O4SK_d1_peak_1858	169	8	49	low
chr11	65632618	65632957	oct4WT_O4SK_d1_peak_1371	169	9	58	low
chr19	21955896	21956336	oct4WT_O4SK_d1_peak_3963	184	12	78	low
chr1	128446341	128446665	oct4WT_O4SK_d1_peak_430	184	2	158	low
chr1	123518881	123519285	oct4WT_O4SK_d1_peak_417	184	10	71	low
chr9	40348554	40348937	oct4WT_O4SK_d1_peak_7542	238	57	237	high
chr1	64214966	64215256	oct4WT_O4SK_d1_peak_225	238	5	47	low
chr5	90270900	90271425	oct4WT_O4SK_d1_peak_6116	192	26	272	medium
chr5	131442606	131442876	oct4WT_O4SK_d1_peak_6222	192	15	55	medium
chr14	106266777	106267064	oct4WT_O4SK_d1_peak_2658	246	26	63	medium
chr9	18734160	18734535	oct4WT_O4SK_d1_peak_7502	212	8	24	low
chr8	33507817	33508195	oct4WT_O4SK_d1_peak_7171	212	7	36	low
chr4	91447943	91448273	oct4WT_O4SK_d1_peak_5668	212	2	28	low
chr12	78538594	78538957	oct4WT_O4SK_d1_peak_1772	212	9	99	low
chr5	16471798	16472156	oct4WT_O4SK_d1_peak_5887	168	1	70	low
chrX	98317507	98317841	oct4WT_O4SK_d1_peak_7888	162	8	57	low
chrX	21728816	21729183	oct4WT_O4SK_d1_peak_7837	162	3	45	low
chrX	13230793	13231052	oct4WT_O4SK_d1_peak_7820	162	175	197	high
chr9	106031413	106031721	oct4WT_O4SK_d1_peak_7759	162	5	7	low
chr8	90870810	90871052	oct4WT_O4SK_d1_peak_7366	162	5	43	low
chr8	90501210	90501492	oct4WT_O4SK_d1_peak_7363	162	40	20	high
chr8	50044467	50044887	oct4WT_O4SK_d1_peak_7225	162	10	74	low
chr7	49448665	49448984	oct4WT_O4SK_d1_peak_6834	162	29	149	medium
chr7	137816158	137816443	oct4WT_O4SK_d1_peak_7089	162	6	2	low
chr6	77347576	77348185	oct4WT_O4SK_d1_peak_6561a	162	11	113	low
chr6	77095904	77096196	oct4WT_O4SK_d1_peak_6557	162	4	39	low
chr5	80203603	80203885	oct4WT_O4SK_d1_peak_6078	162	2	83	low
chr4	88551900	88552133	oct4WT_O4SK_d1_peak_5663	162	2	16	low
chr4	133620422	133620694	oct4WT_O4SK_d1_peak_5771	162	11	22	low
chr4	10298716	10299046	oct4WT_O4SK_d1_peak_5362	162	6	80	low
chr3	61401896	61402146	oct4WT_O4SK_d1_peak_4945	162	7	13	low
chr3	53230899	53231288	oct4WT_O4SK_d1_peak_4894	162	35	102	high
chr3	44381414	44381750	oct4WT_O4SK_d1_peak_4860	162	16	38	medium
chr3	156279273	156279518	oct4WT_O4SK_d1_peak_5299	162	7	34	low
chr3	151050004	151050296	oct4WT_O4SK_d1_peak_5281	162	4	20	low
chr3	149134448	149134775	oct4WT_O4SK_d1_peak_5268	162	16	67	medium
chr2	79098776	79099083	oct4WT_O4SK_d1_peak_4386	162	5	37	low
chr2	138825511	138825763	oct4WT_O4SK_d1_peak_4622	162	8	8	low
chr2	105261379	105261656	oct4WT_O4SK_d1_peak_4464	162	17	12	medium
chr2	10518111	10518385	oct4WT_O4SK_d1_peak_4133	162	17	19	medium
chr19	25070622	25070931	oct4WT_O4SK_d1_peak_3980	162	9	21	low
chr18	51191674	51192268	oct4WT_O4SK_d1_peak_3772b	162	13	249	low
chr18	22997155	22997430	oct4WT_O4SK_d1_peak_3663	162	13	81	low
chr17	5660664	5660972	oct4WT_O4SK_d1_peak_3344	162	7	98	low
chr17	29584558	29584945	oct4WT_O4SK_d1_peak_3406	162	4	55	low
chr16	93347218	93347516	oct4WT_O4SK_d1_peak_3324	162	2	18	low
chr16	81481093	81481425	oct4WT_O4SK_d1_peak_3286	162	2	4	low
chr16	50970345	50971338	oct4WT_O4SK_d1_peak_3178b	162	15	212	medium
chr16	14050136	14050435	oct4WT_O4SK_d1_peak_3042	162	10	18	low
chr15	40176223	40176488	oct4WT_O4SK_d1_peak_2832	162	1	25	low
chr15	16317643	16317940	oct4WT_O4SK_d1_peak_2753	162	0	29	low
chr14	116251885	116252169	oct4WT_O4SK_d1_peak_2682	162	13	14	low
chr14	11104232	11104448	oct4WT_O4SK_d1_peak_2381	162	10	4	low
chr13	36297478	36297820	oct4WT_O4SK_d1_peak_2060	162	5	36	low
chr13	15903248	15903638	oct4WT_O4SK_d1_peak_1955	162	0	25	low
chr12	9978186	9978422	oct4WT_O4SK_d1_peak_1554	162	6	5	low
chr12	7825274	7825519	oct4WT_O4SK_d1_peak_1548	162	0	7	low
chr12	119650548	119650822	oct4WT_O4SK_d1_peak_1898	162	11	4	low
chr12	111168339	111168617	oct4WT_O4SK_d1_peak_1867	162	10	79	low
chr1	181618836	181619076	oct4WT_O4SK_d1_peak_628	162	0	19	low
chr1	17811178	17811420	oct4WT_O4SK_d1_peak_49	162	1	29	low
chr1	17540292	17540637	oct4WT_O4SK_d1_peak_47	162	4	52	low
chr11	51103095	51103376	oct4WT_O4SK_d1_peak_1321	162	2	4	low
chr11	44767028	44767522	oct4WT_O4SK_d1_peak_1307a	162	8	64	low
chr11	37008334	37008556	oct4WT_O4SK_d1_peak_1271	162	2	14	low
chr11	36097637	36098358	oct4WT_O4SK_d1_peak_1268b	162	15	64	medium
chr11	21668276	21668546	oct4WT_O4SK_d1_peak_1218	162	4	18	low
chr1	106564478	106564781	oct4WT_O4SK_d1_peak_370	162	12	97	low
chr10	91962656	91962948	oct4WT_O4SK_d1_peak_1013	162	39	107	high
chr10	70776039	70776404	oct4WT_O4SK_d1_peak_938	162	3	7	low
chr10	23321341	23321599	oct4WT_O4SK_d1_peak_747	162	2	8	low
chr10	120251703	120252141	oct4WT_O4SK_d1_peak_1125	162	12	132	low
chr10	102881168	102881630	oct4WT_O4SK_d1_peak_1063	162	6	30	low
chr10	115863899	115864208	oct4WT_O4SK_d1_peak_1112	165	2	21	low
chr7	120994359	120994640	oct4WT_O4SK_d1_peak_7053	200	10	38	low
chr3	70861992	70862206	oct4WT_O4SK_d1_peak_4988	200	10	12	low
chr2	38175291	38175852	oct4WT_O4SK_d1_peak_4227	200	20	49	medium
chr16	83977367	83977736	oct4WT_O4SK_d1_peak_3290	200	0	29	low
chr4	41417147	41417489	oct4WT_O4SK_d1_peak_5483	162	16	127	medium
chr4	53352658	53352960	oct4WT_O4SK_d1_peak_5531	254	7	74	low
chr3	124445713	124445996	oct4WT_O4SK_d1_peak_5183	254	2	9	low
chr1	38319755	38320085	oct4WT_O4SK_d1_peak_111	254	5	70	low
chr15	32754353	32754615	oct4WT_O4SK_d1_peak_2808	263	10	7	low
chr4	93018854	93019212	oct4WT_O4SK_d1_peak_5671	208	12	48	low
chr19	47346057	47346380	oct4WT_O4SK_d1_peak_4053	208	53	220	high
chr9	49996439	49997286	oct4WT_O4SK_d1_peak_7570a	173	10	217	low
chr14	72845960	72846287	oct4WT_O4SK_d1_peak_2549	296	7	75	low
chr6	23003281	23003591	oct4WT_O4SK_d1_peak_6368	339	23	69	medium
chr8	47367073	47367359	oct4WT_O4SK_d1_peak_7214	216	10	141	low
chr5	91037732	91038016	oct4WT_O4SK_d1_peak_6120	216	37	24	high
[truncated: 6,217 more rows]

## Sheet: Figure 4D
	chr	start	end	type	clustOrder	clustType
	chrUN_JH584304	2224	2424	cid_1	c	close_to_open
	chrUN_JH584304	9591	9791	cid_1	c	close_to_open
	chrUN_JH584304	53823	54023	cid_1	c	close_to_open
	chrUN_JH584304	27091	27291	cid_1	c	close_to_open
	chrUN_JH584304	31482	31682	cid_1	c	close_to_open
	chrUN_JH584304	44711	44911	cid_1	c	close_to_open
	chrUN_JH584304	67628	67828	cid_1	c	close_to_open
	chrUN_JH584304	39569	39769	cid_1	c	close_to_open
	chrUN_JH584304	59898	60098	cid_1	c	close_to_open
	chrUN_JH584304	27992	28192	cid_1	c	close_to_open
	chrUN_JH584304	6333	6533	cid_1	c	close_to_open
	chrUN_JH584304	43967	44167	cid_1	c	close_to_open
	chrX	75084445	75084645	cid_1	c	close_to_open
	chrX	159987834	159988034	cid_1	c	close_to_open
	chrX	15036108	15036308	cid_1	c	close_to_open
	chrX	93763786	93763986	cid_1	c	close_to_open
	chrX	98967240	98967440	cid_1	c	close_to_open
	chrX	51462404	51462604	cid_1	c	close_to_open
	chrX	41677269	41677469	cid_1	c	close_to_open
	chrX	12129326	12129526	cid_1	c	close_to_open
	chrX	142689086	142689286	cid_1	c	close_to_open
	chrX	101211941	101212141	cid_1	c	close_to_open
	chrX	23364614	23364814	cid_1	c	close_to_open
	chrX	10101959	10102159	cid_1	c	close_to_open
	chrX	141686079	141686279	cid_1	c	close_to_open
	chrX	69694213	69694413	cid_1	c	close_to_open
	chrX	102167174	102167374	cid_1	c	close_to_open
	chrX	59568351	59568551	cid_1	c	close_to_open
	chrX	136868290	136868490	cid_1	c	close_to_open
	chrX	47213248	47213448	cid_1	c	close_to_open
	chrX	145547002	145547202	cid_1	c	close_to_open
	chrX	13037101	13037301	cid_1	c	close_to_open
	chrX	96843080	96843280	cid_1	c	close_to_open
	chrX	73821749	73821949	cid_1	c	close_to_open
	chrX	162991442	162991642	cid_1	c	close_to_open
	chrX	162521142	162521342	cid_1	c	close_to_open
	chrX	93286134	93286334	cid_1	c	close_to_open
	chrX	12571920	12572120	cid_1	c	close_to_open
	chrX	85573517	85573717	cid_1	c	close_to_open
	chrX	18187068	18187268	cid_1	c	close_to_open
	chrX	142680729	142680929	cid_1	c	close_to_open
	chrX	7937121	7937321	cid_1	c	close_to_open
	chrX	145504920	145505120	cid_1	c	close_to_open
	chrX	12858666	12858866	cid_1	c	close_to_open
	chrX	9211495	9211695	cid_1	c	close_to_open
	chrX	168420589	168420789	cid_1	c	close_to_open
	chrX	104033055	104033255	cid_1	c	close_to_open
	chrX	139610409	139610609	cid_1	c	close_to_open
	chrX	142697907	142698107	cid_1	c	close_to_open
	chrX	66663145	66663345	cid_1	c	close_to_open
	chrX	164013267	164013467	cid_1	c	close_to_open
	chrX	105893305	105893505	cid_1	c	close_to_open
	chrX	13207822	13208022	cid_1	c	close_to_open
	chrX	90456650	90456850	cid_1	c	close_to_open
	chrX	74085950	74086150	cid_1	c	close_to_open
	chrX	86554477	86554677	cid_1	c	close_to_open
	chrX	101639903	101640103	cid_1	c	close_to_open
	chrX	137049171	137049371	cid_1	c	close_to_open
	chrX	151985008	151985208	cid_1	c	close_to_open
	chrX	166805486	166805686	cid_1	c	close_to_open
	chrX	129345288	129345488	cid_1	c	close_to_open
	chrX	167049540	167049740	cid_1	c	close_to_open
	chrX	162643268	162643468	cid_1	c	close_to_open
	chrX	7750618	7750818	cid_1	c	close_to_open
	chrX	52413042	52413242	cid_1	c	close_to_open
	chrX	167953017	167953217	cid_1	c	close_to_open
	chrX	136693164	136693364	cid_1	c	close_to_open
	chrX	106456670	106456870	cid_1	c	close_to_open
	chrX	134999298	134999498	cid_1	c	close_to_open
	chrX	105960534	105960734	cid_1	c	close_to_open
	chrX	48343240	48343440	cid_1	c	close_to_open
	chrX	72011806	72012006	cid_1	c	close_to_open
	chrX	16619291	16619491	cid_1	c	close_to_open
	chrX	76018413	76018613	cid_1	c	close_to_open
	chrX	37048775	37048975	cid_1	c	close_to_open
	chrX	51019849	51020049	cid_1	c	close_to_open
	chrX	167924776	167924976	cid_1	c	close_to_open
	chrX	77051992	77052192	cid_1	c	close_to_open
	chrX	74392949	74393149	cid_1	c	close_to_open
	chrX	101935396	101935596	cid_1	c	close_to_open
	chrX	20547829	20548029	cid_1	c	close_to_open
	chrX	102319767	102319967	cid_1	c	close_to_open
	chrX	142370540	142370740	cid_1	c	close_to_open
	chrX	50577056	50577256	cid_1	c	close_to_open
	chrX	119938928	119939128	cid_1	c	close_to_open
	chrX	142915037	142915237	cid_1	c	close_to_open
	chrX	85098948	85099148	cid_1	c	close_to_open
	chrX	159086208	159086408	cid_1	c	close_to_open
	chrX	142706758	142706958	cid_1	c	close_to_open
	chrX	141385643	141385843	cid_1	c	close_to_open
	chrX	50930450	50930650	cid_1	c	close_to_open
	chrX	36599119	36599319	cid_1	c	close_to_open
	chrX	92746034	92746234	cid_1	c	close_to_open
	chrX	103299197	103299397	cid_1	c	close_to_open
	chrX	19237427	19237627	cid_1	c	close_to_open
	chrX	13313617	13313817	cid_1	c	close_to_open
	chrX	164433952	164434152	cid_1	c	close_to_open
	chrX	166257402	166257602	cid_1	c	close_to_open
	chrX	72986973	72987173	cid_1	c	close_to_open
	chrX	162505400	162505600	cid_1	c	close_to_open
	chrX	37110082	37110282	cid_1	c	close_to_open
	chrX	9010536	9010736	cid_1	c	close_to_open
	chrX	10641505	10641705	cid_1	c	close_to_open
	chrX	99522715	99522915	cid_1	c	close_to_open
	chrX	98969371	98969571	cid_1	c	close_to_open
	chrX	38186036	38186236	cid_1	c	close_to_open
	chrX	103652149	103652349	cid_1	c	close_to_open
	chrX	89549091	89549291	cid_1	c	close_to_open
	chrX	6665155	6665355	cid_1	c	close_to_open
	chrX	71628254	71628454	cid_1	c	close_to_open
	chrX	8013779	8013979	cid_1	c	close_to_open
	chrX	66807870	66808070	cid_1	c	close_to_open
	chrX	106962142	106962342	cid_1	c	close_to_open
	chrX	142481383	142481583	cid_1	c	close_to_open
	chrX	71406260	71406460	cid_1	c	close_to_open
	chrX	134684349	134684549	cid_1	c	close_to_open
	chrX	84414286	84414486	cid_1	c	close_to_open
	chrX	96603944	96604144	cid_1	c	close_to_open
	chrX	135885535	135885735	cid_1	c	close_to_open
	chrX	11796108	11796308	cid_1	c	close_to_open
	chrX	50590968	50591168	cid_1	c	close_to_open
	chrX	13502617	13502817	cid_1	c	close_to_open
	chrX	102576715	102576915	cid_1	c	close_to_open
	chrX	155236689	155236889	cid_1	c	close_to_open
	chrX	52341682	52341882	cid_1	c	close_to_open
	chrX	20931042	20931242	cid_1	c	close_to_open
	chrX	35898500	35898700	cid_1	c	close_to_open
	chrX	102588999	102589199	cid_1	c	close_to_open
	chrX	166971638	166971838	cid_1	c	close_to_open
	chrX	129645496	129645696	cid_1	c	close_to_open
	chrX	157369182	157369382	cid_1	c	close_to_open
	chrX	166479379	166479579	cid_1	c	close_to_open
	chrX	164238637	164238837	cid_1	c	close_to_open
	chrX	159442091	159442291	cid_1	c	close_to_open
	chrX	96121802	96122002	cid_1	c	close_to_open
	chrX	114528200	114528400	cid_1	c	close_to_open
	chrX	132314302	132314502	cid_1	c	close_to_open
	chrX	101222319	101222519	cid_1	c	close_to_open
	chrX	93720144	93720344	cid_1	c	close_to_open
	chrX	140050872	140051072	cid_1	c	close_to_open
	chrX	20617401	20617601	cid_1	c	close_to_open
	chrX	157454606	157454806	cid_1	c	close_to_open
	chrX	129642211	129642411	cid_1	c	close_to_open
	chrX	56791265	56791465	cid_1	c	close_to_open
	chrX	98875207	98875407	cid_1	c	close_to_open
	chrX	23670112	23670312	cid_1	c	close_to_open
	chrX	151522104	151522304	cid_1	c	close_to_open
	chrX	75095650	75095850	cid_1	c	close_to_open
	chrX	75437615	75437815	cid_1	c	close_to_open
	chrX	159192236	159192436	cid_1	c	close_to_open
	chrX	103483694	103483894	cid_1	c	close_to_open
	chrX	8891129	8891329	cid_1	c	close_to_open
	chrX	134596080	134596280	cid_1	c	close_to_open
	chrX	52311132	52311332	cid_1	c	close_to_open
	chrX	144261970	144262170	cid_1	c	close_to_open
	chrX	153482184	153482384	cid_1	c	close_to_open
	chrX	102188969	102189169	cid_1	c	close_to_open
	chrX	72010844	72011044	cid_1	c	close_to_open
	chrX	135796258	135796458	cid_1	c	close_to_open
	chrX	165327402	165327602	cid_1	c	close_to_open
	chrX	71493152	71493352	cid_1	c	close_to_open
	chrX	7240329	7240529	cid_1	c	close_to_open
	chrX	135009360	135009560	cid_1	c	close_to_open
	chrX	74027590	74027790	cid_1	c	close_to_open
	chrX	152644313	152644513	cid_1	c	close_to_open
	chrX	92537937	92538137	cid_1	c	close_to_open
	chrX	49078133	49078333	cid_1	c	close_to_open
	chrX	100612988	100613188	cid_1	c	close_to_open
	chrX	115347429	115347629	cid_1	c	close_to_open
	chrX	10429536	10429736	cid_1	c	close_to_open
	chrX	157815664	157815864	cid_1	c	close_to_open
	chrX	133692000	133692200	cid_1	c	close_to_open
	chrX	158941034	158941234	cid_1	c	close_to_open
	chrX	7884446	7884646	cid_1	c	close_to_open
	chrX	51504050	51504250	cid_1	c	close_to_open
	chrX	58002668	58002868	cid_1	c	close_to_open
	chrX	12037387	12037587	cid_1	c	close_to_open
	chrX	155371040	155371240	cid_1	c	close_to_open
	chrX	71833482	71833682	cid_1	c	close_to_open
	chrX	101954073	101954273	cid_1	c	close_to_open
	chrX	71215243	71215443	cid_1	c	close_to_open
	chrX	84775104	84775304	cid_1	c	close_to_open
	chrX	101254579	101254779	cid_1	c	close_to_open
	chrX	141820389	141820589	cid_1	c	close_to_open
	chrX	14111887	14112087	cid_1	c	close_to_open
	chrX	42151862	42152062	cid_1	c	close_to_open
	chrX	135578724	135578924	cid_1	c	close_to_open
	chrX	37965414	37965614	cid_1	c	close_to_open
	chrX	12873557	12873757	cid_1	c	close_to_open
	chrX	86154663	86154863	cid_1	c	close_to_open
	chrX	17480930	17481130	cid_1	c	close_to_open
	chrX	101705348	101705548	cid_1	c	close_to_open
	chrX	136761273	136761473	cid_1	c	close_to_open
	chrX	50874512	50874712	cid_1	c	close_to_open
	chrX	70142105	70142305	cid_1	c	close_to_open
	chrX	88115936	88116136	cid_1	c	close_to_open
	chrX	75913275	75913475	cid_1	c	close_to_open
	chrX	76903982	76904182	cid_1	c	close_to_open
	chrX	73715860	73716060	cid_1	c	close_to_open
	chrX	100778236	100778436	cid_1	c	close_to_open
	chrX	14110949	14111149	cid_1	c	close_to_open
	chrX	16984001	16984201	cid_1	c	close_to_open
	chrX	98865056	98865256	cid_1	c	close_to_open
	chrX	7696780	7696980	cid_1	c	close_to_open
	chrX	134685226	134685426	cid_1	c	close_to_open
	chrX	16643038	16643238	cid_1	c	close_to_open
	chrX	67280765	67280965	cid_1	c	close_to_open
	chrX	59520724	59520924	cid_1	c	close_to_open
	chrX	20658105	20658305	cid_1	c	close_to_open
	chrX	133528334	133528534	cid_1	c	close_to_open
	chrX	11493954	11494154	cid_1	c	close_to_open
	chrX	56731017	56731217	cid_1	c	close_to_open
	chrX	143688278	143688478	cid_1	c	close_to_open
	chrX	71962999	71963199	cid_1	c	close_to_open
	chrX	12610620	12610820	cid_1	c	close_to_open
	chrX	112352107	112352307	cid_1	c	close_to_open
	chrX	58161786	58161986	cid_1	c	close_to_open
	chrX	101429269	101429469	cid_1	c	close_to_open
	chrX	68643264	68643464	cid_1	c	close_to_open
	chrX	41539348	41539548	cid_1	c	close_to_open
	chrX	95196727	95196927	cid_1	c	close_to_open
	chrX	106451464	106451664	cid_1	c	close_to_open
	chrX	23555890	23556090	cid_1	c	close_to_open
	chrX	21089179	21089379	cid_1	c	close_to_open
	chrX	77564695	77564895	cid_1	c	close_to_open
	chrX	169857785	169857985	cid_1	c	close_to_open
	chrX	150511458	150511658	cid_1	c	close_to_open
	chrX	93281479	93281679	cid_1	c	close_to_open
	chrX	53168545	53168745	cid_1	c	close_to_open
	chrX	52929145	52929345	cid_1	c	close_to_open
	chrX	134550730	134550930	cid_1	c	close_to_open
	chrX	48034338	48034538	cid_1	c	close_to_open
	chrX	7947608	7947808	cid_1	c	close_to_open
	chrX	139314665	139314865	cid_1	c	close_to_open
	chrX	52745332	52745532	cid_1	c	close_to_open
	chrX	162175585	162175785	cid_1	c	close_to_open
	chrX	142096835	142097035	cid_1	c	close_to_open
	chrX	102324304	102324504	cid_1	c	close_to_open
	chrX	142352610	142352810	cid_1	c	close_to_open
	chrX	10783236	10783436	cid_1	c	close_to_open
	chrX	166916315	166916515	cid_1	c	close_to_open
	chrX	167130933	167131133	cid_1	c	close_to_open
	chrX	73484167	73484367	cid_1	c	close_to_open
	chrX	50612025	50612225	cid_1	c	close_to_open
	chrX	143516027	143516227	cid_1	c	close_to_open
	chrX	100520862	100521062	cid_1	c	close_to_open
	chrX	85646275	85646475	cid_1	c	close_to_open
	chrX	99165635	99165835	cid_1	c	close_to_open
	chrX	66276478	66276678	cid_1	c	close_to_open
	chrX	100187946	100188146	cid_1	c	close_to_open
	chrX	72022643	72022843	cid_1	c	close_to_open
	chrX	147241573	147241773	cid_1	c	close_to_open
	chrX	68288191	68288391	cid_1	c	close_to_open
	chrX	50957454	50957654	cid_1	c	close_to_open
	chrX	77744388	77744588	cid_1	c	close_to_open
	chrX	130393280	130393480	cid_1	c	close_to_open
	chrX	155191583	155191783	cid_1	c	close_to_open
	chrX	143847029	143847229	cid_1	c	close_to_open
	chrX	152388279	152388479	cid_1	c	close_to_open
	chrX	136993283	136993483	cid_1	c	close_to_open
	chrX	98895367	98895567	cid_1	c	close_to_open
	chrX	160447783	160447983	cid_1	c	close_to_open
	chrX	144294770	144294970	cid_1	c	close_to_open
	chrX	18072231	18072431	cid_1	c	close_to_open
	chrX	169062480	169062680	cid_1	c	close_to_open
	chrX	37157737	37157937	cid_1	c	close_to_open
	chrX	56531589	56531789	cid_1	c	close_to_open
	chrX	61119356	61119556	cid_1	c	close_to_open
	chrX	141888236	141888436	cid_1	c	close_to_open
	chrX	76201240	76201440	cid_1	c	close_to_open
	chrX	18254651	18254851	cid_1	c	close_to_open
	chrX	59519387	59519587	cid_1	c	close_to_open
	chrX	70601608	70601808	cid_1	c	close_to_open
	chrX	101983505	101983705	cid_1	c	close_to_open
	chrX	71875312	71875512	cid_1	c	close_to_open
	chrX	152144827	152145027	cid_1	c	close_to_open
	chrX	13482834	13483034	cid_1	c	close_to_open
	chrX	75830468	75830668	cid_1	c	close_to_open
	chrX	36168928	36169128	cid_1	c	close_to_open
	chrX	57019975	57020175	cid_1	c	close_to_open
	chrX	17565818	17566018	cid_1	c	close_to_open
	chrX	160650892	160651092	cid_1	c	close_to_open
	chrX	58052296	58052496	cid_1	c	close_to_open
	chrX	160494398	160494598	cid_1	c	close_to_open
	chrX	103366069	103366269	cid_1	c	close_to_open
	chrX	160456554	160456754	cid_1	c	close_to_open
	chrX	48452628	48452828	cid_1	c	close_to_open
	chrX	95950736	95950936	cid_1	c	close_to_open
	chrX	105346442	105346642	cid_1	c	close_to_open
	chrX	37074457	37074657	cid_1	c	close_to_open
	chrX	164223780	164223980	cid_1	c	close_to_open
	chrX	158543970	158544170	cid_1	c	close_to_open
	chrX	135100780	135100980	cid_1	c	close_to_open
	chrX	70616512	70616712	cid_1	c	close_to_open
	chrX	6499173	6499373	cid_1	c	close_to_open
	chrX	82142635	82142835	cid_1	c	close_to_open
	chrX	19208478	19208678	cid_1	c	close_to_open
	chrX	8238773	8238973	cid_1	c	close_to_open
	chrX	69360061	69360261	cid_1	c	close_to_open
	chrX	74353319	74353519	cid_1	c	close_to_open
	chrX	117802322	117802522	cid_1	c	close_to_open
	chrX	12799985	12800185	cid_1	c	close_to_open
	chrX	130468797	130468997	cid_1	c	close_to_open
	chrX	147485589	147485789	cid_1	c	close_to_open
	chrX	35913906	35914106	cid_1	c	close_to_open
	chrX	168673602	168673802	cid_1	c	close_to_open
	chrX	59509753	59509953	cid_1	c	close_to_open
	chrX	42993661	42993861	cid_1	c	close_to_open
	chrX	42431977	42432177	cid_1	c	close_to_open
	chrX	73007847	73008047	cid_1	c	close_to_open
	chrX	8027538	8027738	cid_1	c	close_to_open
	chrX	76076743	76076943	cid_1	c	close_to_open
	chrX	84722882	84723082	cid_1	c	close_to_open
	chrX	100015396	100015596	cid_1	c	close_to_open
	chrX	10400275	10400475	cid_1	c	close_to_open
	chrX	47992625	47992825	cid_1	c	close_to_open
	chrX	132126845	132127045	cid_1	c	close_to_open
	chrX	136741865	136742065	cid_1	c	close_to_open
	chrX	166967309	166967509	cid_1	c	close_to_open
	chrX	143801019	143801219	cid_1	c	close_to_open
	chrX	21538683	21538883	cid_1	c	close_to_open
	chrX	47809015	47809215	cid_1	c	close_to_open
	chrX	101332295	101332495	cid_1	c	close_to_open
	chrX	74097798	74097998	cid_1	c	close_to_open
	chrX	51625633	51625833	cid_1	c	close_to_open
	chrX	12639890	12640090	cid_1	c	close_to_open
	chrX	56493512	56493712	cid_1	c	close_to_open
	chrX	106602609	106602809	cid_1	c	close_to_open
	chrX	131291034	131291234	cid_1	c	close_to_open
	chrX	162281486	162281686	cid_1	c	close_to_open
	chrX	134661621	134661821	cid_1	c	close_to_open
	chrX	36918944	36919144	cid_1	c	close_to_open
	chrX	167380222	167380422	cid_1	c	close_to_open
	chrX	42057588	42057788	cid_1	c	close_to_open
	chrX	157731780	157731980	cid_1	c	close_to_open
	chrX	68678257	68678457	cid_1	c	close_to_open
	chrX	8074831	8075031	cid_1	c	close_to_open
	chrX	155351674	155351874	cid_1	c	close_to_open
	chrX	77795736	77795936	cid_1	c	close_to_open
	chrX	74282504	74282704	cid_1	c	close_to_open
	chrX	169912619	169912819	cid_1	c	close_to_open
	chrX	7325724	7325924	cid_1	c	close_to_open
	chrX	153381525	153381725	cid_1	c	close_to_open
	chrX	162491856	162492056	cid_1	c	close_to_open
	chrX	152369272	152369472	cid_1	c	close_to_open
	chrX	13139461	13139661	cid_1	c	close_to_open
	chrX	48019743	48019943	cid_1	c	close_to_open
	chrX	35895067	35895267	cid_1	c	close_to_open
	chrX	7797362	7797562	cid_1	c	close_to_open
	chrX	36847114	36847314	cid_1	c	close_to_open
	chrX	135561857	135562057	cid_1	c	close_to_open
	chrX	130495153	130495353	cid_1	c	close_to_open
	chrX	163819562	163819762	cid_1	c	close_to_open
	chrX	52717470	52717670	cid_1	c	close_to_open
	chrX	56427616	56427816	cid_1	c	close_to_open
	chrX	100812704	100812904	cid_1	c	close_to_open
	chrX	100195135	100195335	cid_1	c	close_to_open
	chrX	36425147	36425347	cid_1	c	close_to_open
	chrX	44775795	44775995	cid_1	c	close_to_open
	chrX	38455641	38455841	cid_1	c	close_to_open
	chrX	19217864	19218064	cid_1	c	close_to_open
	chrX	84747687	84747887	cid_1	c	close_to_open
	chrX	151117331	151117531	cid_1	c	close_to_open
	chrX	36597825	36598025	cid_1	c	close_to_open
	chrX	151357097	151357297	cid_1	c	close_to_open
	chrX	22657921	22658121	cid_1	c	close_to_open
	chrX	40561051	40561251	cid_1	c	close_to_open
	chrX	102215641	102215841	cid_1	c	close_to_open
	chrX	112599331	112599531	cid_1	c	close_to_open
	chrX	156273833	156274033	cid_1	c	close_to_open
	chrX	6907101	6907301	cid_1	c	close_to_open
	chrX	76035225	76035425	cid_1	c	close_to_open
	chrX	7815002	7815202	cid_1	c	close_to_open
	chrX	103664935	103665135	cid_1	c	close_to_open
	chrX	142701653	142701853	cid_1	c	close_to_open
	chrX	152097883	152098083	cid_1	c	close_to_open
	chrX	50602622	50602822	cid_1	c	close_to_open
	chrX	10000250	10000450	cid_1	c	close_to_open
	chrX	169271347	169271547	cid_1	c	close_to_open
	chrX	100395014	100395214	cid_1	c	close_to_open
	chrX	166035772	166035972	cid_1	c	close_to_open
	chrX	99130349	99130549	cid_1	c	close_to_open
	chrX	136262109	136262309	cid_1	c	close_to_open
	chrX	162872062	162872262	cid_1	c	close_to_open
	chrX	36758552	36758752	cid_1	c	close_to_open
	chrX	133952772	133952972	cid_1	c	close_to_open
	chrX	106149919	106150119	cid_1	c	close_to_open
	chrX	131924608	131924808	cid_1	c	close_to_open
	chrX	144150293	144150493	cid_1	c	close_to_open
	chrX	13296377	13296577	cid_1	c	close_to_open
	chrX	143030949	143031149	cid_1	c	close_to_open
	chrX	13199672	13199872	cid_1	c	close_to_open
	chrX	56597770	56597970	cid_1	c	close_to_open
	chrX	158043725	158043925	cid_1	c	close_to_open
	chrX	109142185	109142385	cid_1	c	close_to_open
	chrX	145758383	145758583	cid_1	c	close_to_open
	chrX	13230510	13230710	cid_1	c	close_to_open
	chrX	142897701	142897901	cid_1	c	close_to_open
	chrX	36817499	36817699	cid_1	c	close_to_open
	chrX	98774904	98775104	cid_1	c	close_to_open
	chrX	162800623	162800823	cid_1	c	close_to_open
	chrX	158042042	158042242	cid_1	c	close_to_open
	chrX	103038966	103039166	cid_1	c	close_to_open
	chrX	6581164	6581364	cid_1	c	close_to_open
	chrX	75999057	75999257	cid_1	c	close_to_open
	chrX	70161269	70161469	cid_1	c	close_to_open
	chrX	94185108	94185308	cid_1	c	close_to_open
	chrX	8206227	8206427	cid_1	c	close_to_open
	chrX	74879919	74880119	cid_1	c	close_to_open
	chrX	143792011	143792211	cid_1	c	close_to_open
	chrX	143816899	143817099	cid_1	c	close_to_open
	chrX	23499181	23499381	cid_1	c	close_to_open
	chrX	12531176	12531376	cid_1	c	close_to_open
	chrX	20771126	20771326	cid_1	c	close_to_open
	chrX	142490041	142490241	cid_1	c	close_to_open
	chrX	13303780	13303980	cid_1	c	close_to_open
	chrX	133688673	133688873	cid_1	c	close_to_open
	chrX	105167453	105167653	cid_1	c	close_to_open
	chrX	77562905	77563105	cid_1	c	close_to_open
	chrX	98312745	98312945	cid_1	c	close_to_open
	chrX	114513326	114513526	cid_1	c	close_to_open
	chrX	164419826	164420026	cid_1	c	close_to_open
	chrX	94234885	94235085	cid_1	c	close_to_open
	chrX	56610012	56610212	cid_1	c	close_to_open
	chrX	163420236	163420436	cid_1	c	close_to_open
	chrX	98877819	98878019	cid_1	c	close_to_open
	chrX	85029898	85030098	cid_1	c	close_to_open
	chrX	84724004	84724204	cid_1	c	close_to_open
	chrX	73798409	73798609	cid_1	c	close_to_open
	chrX	138946636	138946836	cid_1	c	close_to_open
	chrX	101132353	101132553	cid_1	c	close_to_open
	chrX	11631521	11631721	cid_1	c	close_to_open
	chrX	93457789	93457989	cid_1	c	close_to_open
	chrX	20816872	20817072	cid_1	c	close_to_open
	chrX	19321011	19321211	cid_1	c	close_to_open
	chrX	95253434	95253634	cid_1	c	close_to_open
	chrX	43138078	43138278	cid_1	c	close_to_open
	chrX	35952065	35952265	cid_1	c	close_to_open
	chrX	70330350	70330550	cid_1	c	close_to_open
	chrX	62424331	62424531	cid_1	c	close_to_open
	chrX	153238093	153238293	cid_1	c	close_to_open
	chrX	12612081	12612281	cid_1	c	close_to_open
	chrX	50614746	50614946	cid_1	c	close_to_open
	chrX	50550244	50550444	cid_1	c	close_to_open
	chrX	95102358	95102558	cid_1	c	close_to_open
	chrX	132350985	132351185	cid_1	c	close_to_open
	chrX	51458963	51459163	cid_1	c	close_to_open
	chrX	95074679	95074879	cid_1	c	close_to_open
	chrX	8892643	8892843	cid_1	c	close_to_open
	chrX	169994082	169994282	cid_1	c	close_to_open
	chrX	166661621	166661821	cid_1	c	close_to_open
	chrX	36949777	36949977	cid_1	c	close_to_open
	chrX	101274122	101274322	cid_1	c	close_to_open
	chrX	100449629	100449829	cid_1	c	close_to_open
	chrX	135601625	135601825	cid_1	c	close_to_open
	chrX	45322648	45322848	cid_1	c	close_to_open
	chrX	12927301	12927501	cid_1	c	close_to_open
	chrX	99808661	99808861	cid_1	c	close_to_open
	chrX	57660627	57660827	cid_1	c	close_to_open
	chrX	152196576	152196776	cid_1	c	close_to_open
	chrX	130041266	130041466	cid_1	c	close_to_open
	chrX	95182430	95182630	cid_1	c	close_to_open
	chrX	115326614	115326814	cid_1	c	close_to_open
	chrX	142053022	142053222	cid_1	c	close_to_open
	chrX	153006693	153006893	cid_1	c	close_to_open
	chrX	140664700	140664900	cid_1	c	close_to_open
	chrX	8096724	8096924	cid_1	c	close_to_open
	chrX	99556670	99556870	cid_1	c	close_to_open
	chrX	68632382	68632582	cid_1	c	close_to_open
	chrX	18162640	18162840	cid_1	c	close_to_open
	chrX	53282731	53282931	cid_1	c	close_to_open
	chrX	134600788	134600988	cid_1	c	close_to_open
	chrX	99299186	99299386	cid_1	c	close_to_open
	chrX	53073606	53073806	cid_1	c	close_to_open
	chrX	14734572	14734772	cid_1	c	close_to_open
	chrX	106486481	106486681	cid_1	c	close_to_open
	chrX	114974671	114974871	cid_1	c	close_to_open
	chrX	9305096	9305296	cid_1	c	close_to_open
	chrX	143528006	143528206	cid_1	c	close_to_open
	chrX	15342876	15343076	cid_1	c	close_to_open
	chrX	6399747	6399947	cid_1	c	close_to_open
	chrX	136827040	136827240	cid_1	c	close_to_open
	chrX	136707942	136708142	cid_1	c	close_to_open
	chrX	139231080	139231280	cid_1	c	close_to_open
	chrX	111463584	111463784	cid_1	c	close_to_open
	chrX	9272150	9272350	cid_1	c	close_to_open
	chrX	103879560	103879760	cid_1	c	close_to_open
	chrX	10264268	10264468	cid_1	c	close_to_open
	chrX	70713140	70713340	cid_1	c	close_to_open
	chrX	17547344	17547544	cid_1	c	close_to_open
	chrX	166913718	166913918	cid_1	c	close_to_open
	chrX	13280603	13280803	cid_1	c	close_to_open
	chrX	139247437	139247637	cid_1	c	close_to_open
	chrX	20869844	20870044	cid_1	c	close_to_open
	chrX	23119242	23119442	cid_1	c	close_to_open
	chrX	106011620	106011820	cid_1	c	close_to_open
	chrX	139774806	139775006	cid_1	c	close_to_open
	chrX	167173488	167173688	cid_1	c	close_to_open
	chrX	69360993	69361193	cid_1	c	close_to_open
	chrX	47228381	47228581	cid_1	c	close_to_open
	chrX	144448605	144448805	cid_1	c	close_to_open
	chrX	162496692	162496892	cid_1	c	close_to_open
	chrX	164269193	164269393	cid_1	c	close_to_open
	chrX	48124608	48124808	cid_1	c	close_to_open
	chrX	10992211	10992411	cid_1	c	close_to_open
	chrX	69667235	69667435	cid_1	c	close_to_open
	chrX	112874188	112874388	cid_1	c	close_to_open
	chrX	48423197	48423397	cid_1	c	close_to_open
	chrX	84411958	84412158	cid_1	c	close_to_open
	chrX	53646310	53646510	cid_1	c	close_to_open
	chrX	85092443	85092643	cid_1	c	close_to_open
	chrX	19168323	19168523	cid_1	c	close_to_open
	chrX	157462798	157462998	cid_1	c	close_to_open
	chrX	77572184	77572384	cid_1	c	close_to_open
	chrX	72985249	72985449	cid_1	c	close_to_open
	chrX	20434535	20434735	cid_1	c	close_to_open
	chrX	99135748	99135948	cid_1	c	close_to_open
	chrX	48067158	48067358	cid_1	c	close_to_open
	chrX	46971120	46971320	cid_1	c	close_to_open
	chrX	137730429	137730629	cid_1	c	close_to_open
	chrX	13214222	13214422	cid_1	c	close_to_open
	chrX	23258513	23258713	cid_1	c	close_to_open
	chrX	36085354	36085554	cid_1	c	close_to_open
	chrX	43126959	43127159	cid_1	c	close_to_open
	chrX	166226653	166226853	cid_1	c	close_to_open
	chrX	50572482	50572682	cid_1	c	close_to_open
	chrX	13558565	13558765	cid_1	c	close_to_open
	chrX	136957750	136957950	cid_1	c	close_to_open
	chrX	99431031	99431231	cid_1	c	close_to_open
	chrX	81148327	81148527	cid_1	c	close_to_open
	chrX	134290451	134290651	cid_1	c	close_to_open
	chrX	52081417	52081617	cid_1	c	close_to_open
	chrX	162085612	162085812	cid_1	c	close_to_open
	chrX	77661762	77661962	cid_1	c	close_to_open
	chrX	134558649	134558849	cid_1	c	close_to_open
	chrX	60189225	60189425	cid_1	c	close_to_open
	chrX	143519035	143519235	cid_1	c	close_to_open
	chrX	106219758	106219958	cid_1	c	close_to_open
	chrX	153725431	153725631	cid_1	c	close_to_open
	chrX	100924844	100925044	cid_1	c	close_to_open
	chrX	141244487	141244687	cid_1	c	close_to_open
	chrX	155690721	155690921	cid_1	c	close_to_open
	chrX	36352769	36352969	cid_1	c	close_to_open
	chrX	71623783	71623983	cid_1	c	close_to_open
	chrX	70695206	70695406	cid_1	c	close_to_open
	chrX	86399895	86400095	cid_1	c	close_to_open
	chrX	10035467	10035667	cid_1	c	close_to_open
	chrX	59135099	59135299	cid_1	c	close_to_open
	chrX	81147486	81147686	cid_1	c	close_to_open
	chrX	113297739	113297939	cid_1	c	close_to_open
	chrX	71601200	71601400	cid_1	c	close_to_open
	chrX	161032160	161032360	cid_1	c	close_to_open
	chrX	100943755	100943955	cid_1	c	close_to_open
	chrX	93889579	93889779	cid_1	c	close_to_open
	chrX	57053924	57054124	cid_1	c	close_to_open
	chrX	99991965	99992165	cid_1	c	close_to_open
	chrX	151048985	151049185	cid_1	c	close_to_open
	chrX	94301036	94301236	cid_1	c	close_to_open
	chrX	109001470	109001670	cid_1	c	close_to_open
	chrX	73672334	73672534	cid_1	c	close_to_open
	chrX	15009649	15009849	cid_1	c	close_to_open
	chrX	42940014	42940214	cid_1	c	close_to_open
	chrX	14900374	14900574	cid_1	c	close_to_open
	chrX	52367233	52367433	cid_1	c	close_to_open
	chrX	120316210	120316410	cid_1	c	close_to_open
	chrX	159737755	159737955	cid_1	c	close_to_open
	chrX	21061742	21061942	cid_1	c	close_to_open
	chrX	134533989	134534189	cid_1	c	close_to_open
	chrX	38180715	38180915	cid_1	c	close_to_open
	chrX	59241686	59241886	cid_1	c	close_to_open
	chrX	83383239	83383439	cid_1	c	close_to_open
	chrX	23250487	23250687	cid_1	c	close_to_open
	chrX	102250672	102250872	cid_1	c	close_to_open
	chrX	17128132	17128332	cid_1	c	close_to_open
	chrX	167276869	167277069	cid_1	c	close_to_open
	chrX	99157787	99157987	cid_1	c	close_to_open
	chrX	108536848	108537048	cid_1	c	close_to_open
	chrX	169560902	169561102	cid_1	c	close_to_open
	chrX	120643976	120644176	cid_1	c	close_to_open
	chrX	81085226	81085426	cid_1	c	close_to_open
	chrX	135569522	135569722	cid_1	c	close_to_open
	chrX	113556019	113556219	cid_1	c	close_to_open
	chrX	94313901	94314101	cid_1	c	close_to_open
	chrX	112600518	112600718	cid_1	c	close_to_open
	chrX	143116231	143116431	cid_1	c	close_to_open
	chrX	12826678	12826878	cid_1	c	close_to_open
	chrX	13846846	13847046	cid_1	c	close_to_open
	chrX	7927991	7928191	cid_1	c	close_to_open
	chrX	73543228	73543428	cid_1	c	close_to_open
	chrX	144151038	144151238	cid_1	c	close_to_open
	chrX	160449141	160449341	cid_1	c	close_to_open
	chrX	8228948	8229148	cid_1	c	close_to_open
	chrX	23249810	23250010	cid_1	c	close_to_open
	chrX	142852738	142852938	cid_1	c	close_to_open
	chrX	106026761	106026961	cid_1	c	close_to_open
	chrX	7852808	7853008	cid_1	c	close_to_open
	chrX	162303078	162303278	cid_1	c	close_to_open
	chrX	84841073	84841273	cid_1	c	close_to_open
	chrX	48043199	48043399	cid_1	c	close_to_open
	chrX	142200314	142200514	cid_1	c	close_to_open
	chrX	21293887	21294087	cid_1	c	close_to_open
	chrX	98929658	98929858	cid_1	c	close_to_open
	chrX	134660756	134660956	cid_1	c	close_to_open
	chrX	142271667	142271867	cid_1	c	close_to_open
	chrX	163617484	163617684	cid_1	c	close_to_open
	chrX	166360373	166360573	cid_1	c	close_to_open
	chrX	37972542	37972742	cid_1	c	close_to_open
	chrX	52304442	52304642	cid_1	c	close_to_open
	chrX	64227970	64228170	cid_1	c	close_to_open
	chrX	74188334	74188534	cid_1	c	close_to_open
	chrX	145371354	145371554	cid_1	c	close_to_open
	chrX	120500031	120500231	cid_1	c	close_to_open
	chrX	74023917	74024117	cid_1	c	close_to_open
	chrX	103944278	103944478	cid_1	c	close_to_open
	chrX	13688213	13688413	cid_1	c	close_to_open
	chrX	132349990	132350190	cid_1	c	close_to_open
	chrX	94122318	94122518	cid_1	c	close_to_open
	chrX	85720056	85720256	cid_1	c	close_to_open
	chrX	74497048	74497248	cid_1	c	close_to_open
	chrX	103454017	103454217	cid_1	c	close_to_open
	chrX	151087698	151087898	cid_1	c	close_to_open
	chrX	45091240	45091440	cid_1	c	close_to_open
	chrX	51913307	51913507	cid_1	c	close_to_open
	chrX	11664412	11664612	cid_1	c	close_to_open
	chrX	106136093	106136293	cid_1	c	close_to_open
	chrX	160135634	160135834	cid_1	c	close_to_open
	chrX	169881262	169881462	cid_1	c	close_to_open
	chrX	6261334	6261534	cid_1	c	close_to_open
	chrX	160088210	160088410	cid_1	c	close_to_open
	chrX	133647068	133647268	cid_1	c	close_to_open
	chrX	71555570	71555770	cid_1	c	close_to_open
	chrX	111462654	111462854	cid_1	c	close_to_open
	chrX	82842560	82842760	cid_1	c	close_to_open
	chrX	7753518	7753718	cid_1	c	close_to_open
	chrX	168660013	168660213	cid_1	c	close_to_open
	chrX	8020306	8020506	cid_1	c	close_to_open
	chrX	166244436	166244636	cid_1	c	close_to_open
	chrX	166767160	166767360	cid_1	c	close_to_open
	chrX	70196986	70197186	cid_1	c	close_to_open
	chrX	75874735	75874935	cid_1	c	close_to_open
	chrX	163908675	163908875	cid_1	c	close_to_open
	chrX	130451996	130452196	cid_1	c	close_to_open
	chrX	101919823	101920023	cid_1	c	close_to_open
	chrX	94302814	94303014	cid_1	c	close_to_open
	chrX	142258179	142258379	cid_1	c	close_to_open
	chrX	140062335	140062535	cid_1	c	close_to_open
	chrX	147553394	147553594	cid_1	c	close_to_open
	chrX	50600061	50600261	cid_1	c	close_to_open
	chrX	140857668	140857868	cid_1	c	close_to_open
	chrX	35888302	35888502	cid_1	c	close_to_open
	chrX	94392697	94392897	cid_1	c	close_to_open
	chrX	137094542	137094742	cid_1	c	close_to_open
	chrX	77733985	77734185	cid_1	c	close_to_open
	chrX	98542529	98542729	cid_1	c	close_to_open
	chrX	103321923	103322123	cid_1	c	close_to_open
	chrX	152124608	152124808	cid_1	c	close_to_open
	chrX	163964974	163965174	cid_1	c	close_to_open
	chrX	101620724	101620924	cid_1	c	close_to_open
	chrX	20798142	20798342	cid_1	c	close_to_open
	chrX	66323815	66324015	cid_1	c	close_to_open
	chrX	59424189	59424389	cid_1	c	close_to_open
	chrX	56272208	56272408	cid_1	c	close_to_open
	chrX	100411469	100411669	cid_1	c	close_to_open
	chrX	160193065	160193265	cid_1	c	close_to_open
	chrX	14321061	14321261	cid_1	c	close_to_open
	chrX	93048701	93048901	cid_1	c	close_to_open
	chrX	151801254	151801454	cid_1	c	close_to_open
	chrX	101769549	101769749	cid_1	c	close_to_open
	chrX	23184188	23184388	cid_1	c	close_to_open
	chrX	10071033	10071233	cid_1	c	close_to_open
	chrX	74360225	74360425	cid_1	c	close_to_open
	chrX	72275159	72275359	cid_1	c	close_to_open
	chrX	98843036	98843236	cid_1	c	close_to_open
	chrX	159856882	159857082	cid_1	c	close_to_open
	chrX	38600942	38601142	cid_1	c	close_to_open
	chrX	102180222	102180422	cid_1	c	close_to_open
	chrX	165616890	165617090	cid_1	c	close_to_open
	chrX	140848604	140848804	cid_1	c	close_to_open
	chrX	74325048	74325248	cid_1	c	close_to_open
	chrX	77468492	77468692	cid_1	c	close_to_open
	chrX	150468095	150468295	cid_1	c	close_to_open
	chrX	132538979	132539179	cid_1	c	close_to_open
	chrX	164222250	164222450	cid_1	c	close_to_open
	chrX	48594186	48594386	cid_1	c	close_to_open
	chrX	73930543	73930743	cid_1	c	close_to_open
	chrX	98919340	98919540	cid_1	c	close_to_open
	chrX	8884315	8884515	cid_1	c	close_to_open
	chrX	113810529	113810729	cid_1	c	close_to_open
	chrX	38634839	38635039	cid_1	c	close_to_open
	chrX	94541778	94541978	cid_1	c	close_to_open
	chrX	160914619	160914819	cid_1	c	close_to_open
	chrX	142554415	142554615	cid_1	c	close_to_open
	chrX	53056954	53057154	cid_1	c	close_to_open
	chrX	143749922	143750122	cid_1	c	close_to_open
	chrX	144404840	144405040	cid_1	c	close_to_open
	chrX	14899200	14899400	cid_1	c	close_to_open
	chrX	52165141	52165341	cid_1	c	close_to_open
	chrX	66671644	66671844	cid_1	c	close_to_open
	chrX	165191423	165191623	cid_1	c	close_to_open
	chrX	74340786	74340986	cid_1	c	close_to_open
	chrX	75850674	75850874	cid_1	c	close_to_open
	chrX	153450202	153450402	cid_1	c	close_to_open
	chrX	166499658	166499858	cid_1	c	close_to_open
	chrX	140511130	140511330	cid_1	c	close_to_open
	chrX	19039238	19039438	cid_1	c	close_to_open
	chrX	103624519	103624719	cid_1	c	close_to_open
	chrX	48839028	48839228	cid_1	c	close_to_open
	chrX	51673892	51674092	cid_1	c	close_to_open
	chrX	51173274	51173474	cid_1	c	close_to_open
	chrX	13197800	13198000	cid_1	c	close_to_open
	chrX	143573426	143573626	cid_1	c	close_to_open
	chrX	133657452	133657652	cid_1	c	close_to_open
	chrX	94022446	94022646	cid_1	c	close_to_open
	chrX	51232373	51232573	cid_1	c	close_to_open
	chrX	16906201	16906401	cid_1	c	close_to_open
	chrX	69855525	69855725	cid_1	c	close_to_open
	chrX	85827998	85828198	cid_1	c	close_to_open
	chrX	68840036	68840236	cid_1	c	close_to_open
	chrX	53610619	53610819	cid_1	c	close_to_open
	chrX	84772154	84772354	cid_1	c	close_to_open
	chrX	153497847	153498047	cid_1	c	close_to_open
	chrX	36833705	36833905	cid_1	c	close_to_open
	chrX	86993619	86993819	cid_1	c	close_to_open
	chrX	168795954	168796154	cid_1	c	close_to_open
	chrX	71832391	71832591	cid_1	c	close_to_open
	chrX	13353441	13353641	cid_1	c	close_to_open
	chrX	101164323	101164523	cid_1	c	close_to_open
	chrX	168122998	168123198	cid_1	c	close_to_open
	chrX	109076550	109076750	cid_1	c	close_to_open
	chrX	160913621	160913821	cid_1	c	close_to_open
	chrX	104670643	104670843	cid_1	c	close_to_open
	chrX	94212635	94212835	cid_1	c	close_to_open
	chrX	103821671	103821871	cid_1	c	close_to_open
	chrX	140600595	140600795	cid_1	c	close_to_open
	chrX	134845185	134845385	cid_1	c	close_to_open
	chrX	67223447	67223647	cid_1	c	close_to_open
	chrX	103510707	103510907	cid_1	c	close_to_open
	chrX	51956129	51956329	cid_1	c	close_to_open
	chrX	12067883	12068083	cid_1	c	close_to_open
	chrX	151808484	151808684	cid_1	c	close_to_open
	chrX	49287960	49288160	cid_1	c	close_to_open
	chrX	159619237	159619437	cid_1	c	close_to_open
	chrX	79774031	79774231	cid_1	c	close_to_open
	chrX	94123196	94123396	cid_1	c	close_to_open
	chrX	144175141	144175341	cid_1	c	close_to_open
	chrX	22999304	22999504	cid_1	c	close_to_open
	chrX	159371775	159371975	cid_1	c	close_to_open
	chrX	53341667	53341867	cid_1	c	close_to_open
	chrX	7714440	7714640	cid_1	c	close_to_open
	chrX	52949733	52949933	cid_1	c	close_to_open
	chrX	103771188	103771388	cid_1	c	close_to_open
	chrX	158939625	158939825	cid_1	c	close_to_open
	chrX	138791361	138791561	cid_1	c	close_to_open
	chrX	169112512	169112712	cid_1	c	close_to_open
	chrX	8229818	8230018	cid_1	c	close_to_open
	chrX	85017382	85017582	cid_1	c	close_to_open
	chrX	103980994	103981194	cid_1	c	close_to_open
	chrX	50605370	50605570	cid_1	c	close_to_open
	chrX	133633943	133634143	cid_1	c	close_to_open
	chrX	100439491	100439691	cid_1	c	close_to_open
	chrX	167484221	167484421	cid_1	c	close_to_open
	chrX	107403053	107403253	cid_1	c	close_to_open
	chrX	38364771	38364971	cid_1	c	close_to_open
	chrX	106590696	106590896	cid_1	c	close_to_open
	chrX	12127873	12128073	cid_1	c	close_to_open
	chrX	169673449	169673649	cid_1	c	close_to_open
	chrX	50537496	50537696	cid_1	c	close_to_open
	chrX	94540863	94541063	cid_1	c	close_to_open
	chrX	77444027	77444227	cid_1	c	close_to_open
	chrX	99216679	99216879	cid_1	c	close_to_open
	chrX	162721790	162721990	cid_1	c	close_to_open
	chrX	155216002	155216202	cid_1	c	close_to_open
	chrX	48139663	48139863	cid_1	c	close_to_open
	chrX	51017382	51017582	cid_1	c	close_to_open
	chrX	19263838	19264038	cid_1	c	close_to_open
	chrX	167161257	167161457	cid_1	c	close_to_open
	chrX	138831861	138832061	cid_1	c	close_to_open
	chrX	20921948	20922148	cid_1	c	close_to_open
	chrX	106203154	106203354	cid_1	c	close_to_open
	chrX	72789089	72789289	cid_1	c	close_to_open
	chrX	80008457	80008657	cid_1	c	close_to_open
	chrX	71848937	71849137	cid_1	c	close_to_open
	chrX	74564032	74564232	cid_1	c	close_to_open
	chrX	153037271	153037471	cid_1	c	close_to_open
	chrX	69305815	69306015	cid_1	c	close_to_open
	chrX	51679723	51679923	cid_1	c	close_to_open
	chrX	52752807	52753007	cid_1	c	close_to_open
	chrX	43430419	43430619	cid_1	c	close_to_open
	chrX	56650207	56650407	cid_1	c	close_to_open
	chrX	147608739	147608939	cid_1	c	close_to_open
	chrX	96605414	96605614	cid_1	c	close_to_open
	chrX	13845395	13845595	cid_1	c	close_to_open
	chrX	48040329	48040529	cid_1	c	close_to_open
	chrX	37022615	37022815	cid_1	c	close_to_open
	chrX	44953248	44953448	cid_1	c	close_to_open
	chrX	52227667	52227867	cid_1	c	close_to_open
	chrX	12135339	12135539	cid_1	c	close_to_open
	chrX	12123753	12123953	cid_1	c	close_to_open
	chrX	163621185	163621385	cid_1	c	close_to_open
	chrX	133947303	133947503	cid_1	c	close_to_open
	chrX	93249542	93249742	cid_1	c	close_to_open
	chrX	71528034	71528234	cid_1	c	close_to_open
	chrX	99819470	99819670	cid_1	c	close_to_open
	chrX	134746575	134746775	cid_1	c	close_to_open
	chrX	42343381	42343581	cid_1	c	close_to_open
	chrX	100380904	100381104	cid_1	c	close_to_open
	chrX	75777749	75777949	cid_1	c	close_to_open
	chrX	142534828	142535028	cid_1	c	close_to_open
	chrX	7674191	7674391	cid_1	c	close_to_open
	chrX	74246257	74246457	cid_1	c	close_to_open
	chrX	134276436	134276636	cid_1	c	close_to_open
	chrX	42325196	42325396	cid_1	c	close_to_open
	chrX	95371877	95372077	cid_1	c	close_to_open
	chrX	17198769	17198969	cid_1	c	close_to_open
	chrX	12087655	12087855	cid_1	c	close_to_open
	chrX	101986523	101986723	cid_1	c	close_to_open
	chrX	159935028	159935228	cid_1	c	close_to_open
	chrX	98937539	98937739	cid_1	c	close_to_open
	chrX	74204879	74205079	cid_1	c	close_to_open
	chrX	133913587	133913787	cid_1	c	close_to_open
	chrX	155317949	155318149	cid_1	c	close_to_open
	chrX	94666641	94666841	cid_1	c	close_to_open
	chrX	42668481	42668681	cid_1	c	close_to_open
	chrX	85211983	85212183	cid_1	c	close_to_open
	chrX	157491136	157491336	cid_1	c	close_to_open
	chrX	144804558	144804758	cid_1	c	close_to_open
	chrX	12928129	12928329	cid_1	c	close_to_open
	chrX	156605482	156605682	cid_1	c	close_to_open
	chrX	103404830	103405030	cid_1	c	close_to_open
	chrX	47985170	47985370	cid_1	c	close_to_open
	chrX	98317840	98318040	cid_1	c	close_to_open
	chrX	99078443	99078643	cid_1	c	close_to_open
	chrX	7713727	7713927	cid_1	c	close_to_open
	chrX	162760540	162760740	cid_1	c	close_to_open
	chrX	138914454	138914654	cid_1	c	close_to_open
	chrX	53269176	53269376	cid_1	c	close_to_open
	chrX	100434848	100435048	cid_1	c	close_to_open
	chrX	134575505	134575705	cid_1	c	close_to_open
	chrX	103848023	103848223	cid_1	c	close_to_open
	chrX	143625930	143626130	cid_1	c	close_to_open
	chrX	77715638	77715838	cid_1	c	close_to_open
	chrX	73458878	73459078	cid_1	c	close_to_open
	chrX	85050725	85050925	cid_1	c	close_to_open
	chrX	73366722	73366922	cid_1	c	close_to_open
	chrX	48519373	48519573	cid_1	c	close_to_open
	chrX	21388238	21388438	cid_1	c	close_to_open
	chrX	167080884	167081084	cid_1	c	close_to_open
	chrX	10650858	10651058	cid_1	c	close_to_open
	chrX	9517822	9518022	cid_1	c	close_to_open
	chrX	166663110	166663310	cid_1	c	close_to_open
	chrX	150895834	150896034	cid_1	c	close_to_open
	chrX	76905180	76905380	cid_1	c	close_to_open
	chrX	9376171	9376371	cid_1	c	close_to_open
	chrX	74177334	74177534	cid_1	c	close_to_open
	chrX	102252179	102252379	cid_1	c	close_to_open
	chrX	12090962	12091162	cid_1	c	close_to_open
	chrX	161982194	161982394	cid_1	c	close_to_open
	chrX	20820032	20820232	cid_1	c	close_to_open
	chrX	152736823	152737023	cid_1	c	close_to_open
	chrX	80798190	80798390	cid_1	c	close_to_open
	chrX	47949709	47949909	cid_1	c	close_to_open
	chrX	89438287	89438487	cid_1	c	close_to_open
	chrX	160391352	160391552	cid_1	c	close_to_open
	chrX	162304169	162304369	cid_1	c	close_to_open
	chrX	163253109	163253309	cid_1	c	close_to_open
	chrX	103312123	103312323	cid_1	c	close_to_open
	chrX	10848128	10848328	cid_1	c	close_to_open
	chrX	142228035	142228235	cid_1	c	close_to_open
	chrX	145475168	145475368	cid_1	c	close_to_open
	chrX	159932081	159932281	cid_1	c	close_to_open
	chrX	143439003	143439203	cid_1	c	close_to_open
	chrX	51018897	51019097	cid_1	c	close_to_open
	chrX	103533149	103533349	cid_1	c	close_to_open
	chrX	139669799	139669999	cid_1	c	close_to_open
	chrX	144268841	144269041	cid_1	c	close_to_open
	chrX	56510939	56511139	cid_1	c	close_to_open
	chrX	135559949	135560149	cid_1	c	close_to_open
	chrX	140456713	140456913	cid_1	c	close_to_open
	chrX	52144867	52145067	cid_1	c	close_to_open
	chrX	77577053	77577253	cid_1	c	close_to_open
	chrX	168189705	168189905	cid_1	c	close_to_open
	chrX	14615766	14615966	cid_1	c	close_to_open
	chrX	136245218	136245418	cid_1	c	close_to_open
	chrX	87480004	87480204	cid_1	c	close_to_open
	chrX	8948264	8948464	cid_1	c	close_to_open
	chrX	48513259	48513459	cid_1	c	close_to_open
	chrX	18882285	18882485	cid_1	c	close_to_open
	chrX	106186606	106186806	cid_1	c	close_to_open
	chrX	135090941	135091141	cid_1	c	close_to_open
	chrX	106102697	106102897	cid_1	c	close_to_open
	chrX	135805727	135805927	cid_1	c	close_to_open
	chrX	51891832	51892032	cid_1	c	close_to_open
	chrX	101581668	101581868	cid_1	c	close_to_open
	chrX	105764080	105764280	cid_1	c	close_to_open
	chrX	85777006	85777206	cid_1	c	close_to_open
	chrX	136306654	136306854	cid_1	c	close_to_open
	chrX	51374577	51374777	cid_1	c	close_to_open
	chrX	43429049	43429249	cid_1	c	close_to_open
	chrX	143645597	143645797	cid_1	c	close_to_open
	chrX	35919689	35919889	cid_1	c	close_to_open
	chrX	169710252	169710452	cid_1	c	close_to_open
	chrX	151912108	151912308	cid_1	c	close_to_open
	chrX	52198312	52198512	cid_1	c	close_to_open
	chrX	115348595	115348795	cid_1	c	close_to_open
	chrX	73823827	73824027	cid_1	c	close_to_open
	chrX	48694678	48694878	cid_1	c	close_to_open
	chrX	145440527	145440727	cid_1	c	close_to_open
	chrX	101819340	101819540	cid_1	c	close_to_open
	chrX	141441640	141441840	cid_1	c	close_to_open
	chrX	159756337	159756537	cid_1	c	close_to_open
	chrX	20408072	20408272	cid_1	c	close_to_open
	chrX	71646562	71646762	cid_1	c	close_to_open
	chrX	100224173	100224373	cid_1	c	close_to_open
	chrX	73063430	73063630	cid_1	c	close_to_open
	chrX	142872789	142872989	cid_1	c	close_to_open
	chrX	47782495	47782695	cid_1	c	close_to_open
	chrX	8125169	8125369	cid_1	c	close_to_open
	chrX	72044595	72044795	cid_1	c	close_to_open
	chrX	102304888	102305088	cid_1	c	close_to_open
	chrX	56729143	56729343	cid_1	c	close_to_open
	chrX	162829180	162829380	cid_1	c	close_to_open
	chrX	169386482	169386682	cid_1	c	close_to_open
	chrX	131037854	131038054	cid_1	c	close_to_open
	chrX	160509427	160509627	cid_1	c	close_to_open
	chrX	159254936	159255136	cid_1	c	close_to_open
	chrX	20380086	20380286	cid_1	c	close_to_open
	chrX	74413638	74413838	cid_1	c	close_to_open
	chrX	132348992	132349192	cid_1	c	close_to_open
	chrX	95037739	95037939	cid_1	c	close_to_open
	chrX	95670666	95670866	cid_1	c	close_to_open
	chrX	166376416	166376616	cid_1	c	close_to_open
	chrX	9860060	9860260	cid_1	c	close_to_open
	chrX	101720563	101720763	cid_1	c	close_to_open
	chrX	72012842	72013042	cid_1	c	close_to_open
	chrX	36930857	36931057	cid_1	c	close_to_open
	chrX	138200982	138201182	cid_1	c	close_to_open
	chrX	75681086	75681286	cid_1	c	close_to_open
	chrX	113825763	113825963	cid_1	c	close_to_open
	chrX	56631146	56631346	cid_1	c	close_to_open
	chrX	155623001	155623201	cid_1	c	close_to_open
	chrX	66652726	66652926	cid_1	c	close_to_open
	chrX	62477730	62477930	cid_1	c	close_to_open
	chrX	161717582	161717782	cid_1	c	close_to_open
	chrX	100878475	100878675	cid_1	c	close_to_open
	chrX	71364559	71364759	cid_1	c	close_to_open
	chrX	70369572	70369772	cid_1	c	close_to_open
	chrX	37955374	37955574	cid_1	c	close_to_open
	chrX	48803437	48803637	cid_1	c	close_to_open
	chrX	160060954	160061154	cid_1	c	close_to_open
	chrX	42034268	42034468	cid_1	c	close_to_open
	chrX	50580728	50580928	cid_1	c	close_to_open
	chrX	99261779	99261979	cid_1	c	close_to_open
	chrX	142898386	142898586	cid_1	c	close_to_open
	chrX	152690602	152690802	cid_1	c	close_to_open
	chrX	142682207	142682407	cid_1	c	close_to_open
	chrX	85322001	85322201	cid_1	c	close_to_open
	chrX	167208726	167208926	cid_1	c	close_to_open
	chrX	59234353	59234553	cid_1	c	close_to_open
	chrX	134612400	134612600	cid_1	c	close_to_open
	chrX	73674713	73674913	cid_1	c	close_to_open
	chrX	19167043	19167243	cid_1	c	close_to_open
	chrX	53716450	53716650	cid_1	c	close_to_open
	chrX	141156497	141156697	cid_1	c	close_to_open
	chrUN_GL456239	37952	38152	cid_1	c	close_to_open
	chr1	55599818	55600018	cid_1	c	close_to_open
	chr1	194747043	194747243	cid_1	c	close_to_open
	chr1	182021493	182021693	cid_1	c	close_to_open
	chr1	134122188	134122388	cid_1	c	close_to_open
	chr1	93506163	93506363	cid_1	c	close_to_open
	chr1	62009506	62009706	cid_1	c	close_to_open
	chr1	170562861	170563061	cid_1	c	close_to_open
	chr1	175104280	175104480	cid_1	c	close_to_open
	chr1	155785298	155785498	cid_1	c	close_to_open
	chr1	171479031	171479231	cid_1	c	close_to_open
	chr1	15852495	15852695	cid_1	c	close_to_open
	chr1	91494271	91494471	cid_1	c	close_to_open
	chr1	161035273	161035473	cid_1	c	close_to_open
	chr1	16104804	16105004	cid_1	c	close_to_open
	chr1	59163093	59163293	cid_1	c	close_to_open
	chr1	127790291	127790491	cid_1	c	close_to_open
	chr1	181035315	181035515	cid_1	c	close_to_open
	chr1	79201853	79202053	cid_1	c	close_to_open
	chr1	97910840	97911040	cid_1	c	close_to_open
	chr1	156719150	156719350	cid_1	c	close_to_open
	chr1	156539728	156539928	cid_1	c	close_to_open
	chr1	140322892	140323092	cid_1	c	close_to_open
	chr1	178784206	178784406	cid_1	c	close_to_open
	chr1	167938358	167938558	cid_1	c	close_to_open
	chr1	153197827	153198027	cid_1	c	close_to_open
	chr1	74391362	74391562	cid_1	c	close_to_open
	chr1	139435543	139435743	cid_1	c	close_to_open
	chr1	9299142	9299342	cid_1	c	close_to_open
	chr1	3672129	3672329	cid_1	c	close_to_open
	chr1	34139377	34139577	cid_1	c	close_to_open
	chr1	157129176	157129376	cid_1	c	close_to_open
	chr1	119902838	119903038	cid_1	c	close_to_open
	chr1	45357041	45357241	cid_1	c	close_to_open
	chr1	74295309	74295509	cid_1	c	close_to_open
	chr1	81169729	81169929	cid_1	c	close_to_open
	chr1	74828896	74829096	cid_1	c	close_to_open
	chr1	89287148	89287348	cid_1	c	close_to_open
	chr1	171309444	171309644	cid_1	c	close_to_open
	chr1	183442080	183442280	cid_1	c	close_to_open
	chr1	103056950	103057150	cid_1	c	close_to_open
	chr1	163910405	163910605	cid_1	c	close_to_open
	chr1	71004945	71005145	cid_1	c	close_to_open
	chr1	134455231	134455431	cid_1	c	close_to_open
	chr1	137631591	137631791	cid_1	c	close_to_open
	chr1	9993791	9993991	cid_1	c	close_to_open
	chr1	57399686	57399886	cid_1	c	close_to_open
	chr1	63976812	63977012	cid_1	c	close_to_open
	chr1	92906992	92907192	cid_1	c	close_to_open
	chr1	169438175	169438375	cid_1	c	close_to_open
	chr1	131246215	131246415	cid_1	c	close_to_open
	chr1	184066085	184066285	cid_1	c	close_to_open
	chr1	179902007	179902207	cid_1	c	close_to_open
	chr1	63272390	63272590	cid_1	c	close_to_open
	chr1	69785390	69785590	cid_1	c	close_to_open
	chr1	136116364	136116564	cid_1	c	close_to_open
	chr1	131885175	131885375	cid_1	c	close_to_open
	chr1	138494807	138495007	cid_1	c	close_to_open
	chr1	92902767	92902967	cid_1	c	close_to_open
	chr1	131160925	131161125	cid_1	c	close_to_open
	chr1	174654838	174655038	cid_1	c	close_to_open
	chr1	104529234	104529434	cid_1	c	close_to_open
	chr1	106591112	106591312	cid_1	c	close_to_open
	chr1	95601425	95601625	cid_1	c	close_to_open
	chr1	58366659	58366859	cid_1	c	close_to_open
	chr1	159581860	159582060	cid_1	c	close_to_open
	chr1	60343006	60343206	cid_1	c	close_to_open
	chr1	36068053	36068253	cid_1	c	close_to_open
	chr1	168279036	168279236	cid_1	c	close_to_open
	chr1	82284017	82284217	cid_1	c	close_to_open
	chr1	81099804	81100004	cid_1	c	close_to_open
	chr1	150942595	150942795	cid_1	c	close_to_open
	chr1	153454324	153454524	cid_1	c	close_to_open
	chr1	183069874	183070074	cid_1	c	close_to_open
	chr1	189415507	189415707	cid_1	c	close_to_open
	chr1	180757778	180757978	cid_1	c	close_to_open
	chr1	66174949	66175149	cid_1	c	close_to_open
	chr1	183905263	183905463	cid_1	c	close_to_open
	chr1	166124963	166125163	cid_1	c	close_to_open
	chr1	153354503	153354703	cid_1	c	close_to_open
	chr1	181015770	181015970	cid_1	c	close_to_open
	chr1	42168260	42168460	cid_1	c	close_to_open
	chr1	169576670	169576870	cid_1	c	close_to_open
	chr1	28856929	28857129	cid_1	c	close_to_open
	chr1	70856283	70856483	cid_1	c	close_to_open
	chr1	118759505	118759705	cid_1	c	close_to_open
	chr1	67648552	67648752	cid_1	c	close_to_open
	chr1	15998313	15998513	cid_1	c	close_to_open
	chr1	92910477	92910677	cid_1	c	close_to_open
	chr1	191026453	191026653	cid_1	c	close_to_open
	chr1	33800986	33801186	cid_1	c	close_to_open
	chr1	74185483	74185683	cid_1	c	close_to_open
	chr1	23271266	23271466	cid_1	c	close_to_open
	chr1	191098596	191098796	cid_1	c	close_to_open
	chr1	10488562	10488762	cid_1	c	close_to_open
	chr1	29684163	29684363	cid_1	c	close_to_open
	chr1	162101383	162101583	cid_1	c	close_to_open
	chr1	20867531	20867731	cid_1	c	close_to_open
	chr1	174721876	174722076	cid_1	c	close_to_open
	chr1	118660943	118661143	cid_1	c	close_to_open
	chr1	185969728	185969928	cid_1	c	close_to_open
	chr1	174466328	174466528	cid_1	c	close_to_open
	chr1	74901745	74901945	cid_1	c	close_to_open
	chr1	183966267	183966467	cid_1	c	close_to_open
	chr1	34459536	34459736	cid_1	c	close_to_open
	chr1	55430037	55430237	cid_1	c	close_to_open
	chr1	179477537	179477737	cid_1	c	close_to_open
	chr1	91211153	91211353	cid_1	c	close_to_open
	chr1	57775597	57775797	cid_1	c	close_to_open
	chr1	184812447	184812647	cid_1	c	close_to_open
	chr1	53757761	53757961	cid_1	c	close_to_open
	chr1	86313872	86314072	cid_1	c	close_to_open
	chr1	181028573	181028773	cid_1	c	close_to_open
	chr1	131905521	131905721	cid_1	c	close_to_open
	chr1	189972917	189973117	cid_1	c	close_to_open
	chr1	74162764	74162964	cid_1	c	close_to_open
	chr1	106036901	106037101	cid_1	c	close_to_open
	chr1	15902589	15902789	cid_1	c	close_to_open
	chr1	155903710	155903910	cid_1	c	close_to_open
	chr1	51998723	51998923	cid_1	c	close_to_open
	chr1	109223838	109224038	cid_1	c	close_to_open
	chr1	78521075	78521275	cid_1	c	close_to_open
	chr1	153708406	153708606	cid_1	c	close_to_open
	chr1	89959435	89959635	cid_1	c	close_to_open
	chr1	85750039	85750239	cid_1	c	close_to_open
	chr1	164833926	164834126	cid_1	c	close_to_open
	chr1	161148265	161148465	cid_1	c	close_to_open
	chr1	17767484	17767684	cid_1	c	close_to_open
	chr1	179160609	179160809	cid_1	c	close_to_open
	chr1	106460968	106461168	cid_1	c	close_to_open
	chr1	130167312	130167512	cid_1	c	close_to_open
	chr1	55228411	55228611	cid_1	c	close_to_open
	chr1	36200225	36200425	cid_1	c	close_to_open
	chr1	194607757	194607957	cid_1	c	close_to_open
	chr1	106324674	106324874	cid_1	c	close_to_open
	chr1	156655060	156655260	cid_1	c	close_to_open
	chr1	12748932	12749132	cid_1	c	close_to_open
	chr1	182340176	182340376	cid_1	c	close_to_open
	chr1	83006048	83006248	cid_1	c	close_to_open
	chr1	38939712	38939912	cid_1	c	close_to_open
	chr1	5233116	5233316	cid_1	c	close_to_open
	chr1	43899144	43899344	cid_1	c	close_to_open
	chr1	173913128	173913328	cid_1	c	close_to_open
	chr1	72538181	72538381	cid_1	c	close_to_open
	chr1	169371386	169371586	cid_1	c	close_to_open
	chr1	152004647	152004847	cid_1	c	close_to_open
	chr1	156669552	156669752	cid_1	c	close_to_open
	chr1	162509526	162509726	cid_1	c	close_to_open
	chr1	89606434	89606634	cid_1	c	close_to_open
	chr1	73630517	73630717	cid_1	c	close_to_open
	chr1	150779939	150780139	cid_1	c	close_to_open
	chr1	91697335	91697535	cid_1	c	close_to_open
	chr1	17489483	17489683	cid_1	c	close_to_open
	chr1	108302727	108302927	cid_1	c	close_to_open
	chr1	153300300	153300500	cid_1	c	close_to_open
	chr1	135147332	135147532	cid_1	c	close_to_open
	chr1	177641978	177642178	cid_1	c	close_to_open
	chr1	192070123	192070323	cid_1	c	close_to_open
	chr1	190996482	190996682	cid_1	c	close_to_open
	chr1	62720551	62720751	cid_1	c	close_to_open
	chr1	54333153	54333353	cid_1	c	close_to_open
	chr1	87766300	87766500	cid_1	c	close_to_open
	chr1	35311625	35311825	cid_1	c	close_to_open
	chr1	85794417	85794617	cid_1	c	close_to_open
	chr1	134524320	134524520	cid_1	c	close_to_open
	chr1	83182420	83182620	cid_1	c	close_to_open
	chr1	53845877	53846077	cid_1	c	close_to_open
	chr1	11927446	11927646	cid_1	c	close_to_open
	chr1	105798155	105798355	cid_1	c	close_to_open
	chr1	55755065	55755265	cid_1	c	close_to_open
	chr1	144285131	144285331	cid_1	c	close_to_open
	chr1	131107860	131108060	cid_1	c	close_to_open
	chr1	149671167	149671367	cid_1	c	close_to_open
	chr1	137453979	137454179	cid_1	c	close_to_open
	chr1	107897858	107898058	cid_1	c	close_to_open
	chr1	14198106	14198306	cid_1	c	close_to_open
	chr1	155083983	155084183	cid_1	c	close_to_open
	chr1	34485684	34485884	cid_1	c	close_to_open
	chr1	177685300	177685500	cid_1	c	close_to_open
	chr1	139494670	139494870	cid_1	c	close_to_open
	chr1	91052850	91053050	cid_1	c	close_to_open
	chr1	165730517	165730717	cid_1	c	close_to_open
	chr1	7105321	7105521	cid_1	c	close_to_open
	chr1	192190429	192190629	cid_1	c	close_to_open
	chr1	53917134	53917334	cid_1	c	close_to_open
	chr1	174979829	174980029	cid_1	c	close_to_open
	chr1	45410537	45410737	cid_1	c	close_to_open
	chr1	60427813	60428013	cid_1	c	close_to_open
	chr1	35220238	35220438	cid_1	c	close_to_open
	chr1	30404842	30405042	cid_1	c	close_to_open
	chr1	100088834	100089034	cid_1	c	close_to_open
	chr1	86598621	86598821	cid_1	c	close_to_open
	chr1	106425369	106425569	cid_1	c	close_to_open
	chr1	81301743	81301943	cid_1	c	close_to_open
	chr1	11230152	11230352	cid_1	c	close_to_open
	chr1	140245507	140245707	cid_1	c	close_to_open
	chr1	9968056	9968256	cid_1	c	close_to_open
	chr1	125670101	125670301	cid_1	c	close_to_open
	chr1	134719521	134719721	cid_1	c	close_to_open
	chr1	135945557	135945757	cid_1	c	close_to_open
	chr1	137989129	137989329	cid_1	c	close_to_open
	chr1	120025232	120025432	cid_1	c	close_to_open
	chr1	88134579	88134779	cid_1	c	close_to_open
	chr1	169653545	169653745	cid_1	c	close_to_open
	chr1	153308866	153309066	cid_1	c	close_to_open
	chr1	34516814	34517014	cid_1	c	close_to_open
	chr1	59755244	59755444	cid_1	c	close_to_open
	chr1	84856059	84856259	cid_1	c	close_to_open
	chr1	14629020	14629220	cid_1	c	close_to_open
	chr1	34798965	34799165	cid_1	c	close_to_open
	chr1	86470688	86470888	cid_1	c	close_to_open
	chr1	184771494	184771694	cid_1	c	close_to_open
	chr1	89631970	89632170	cid_1	c	close_to_open
	chr1	155052888	155053088	cid_1	c	close_to_open
	chr1	86859307	86859507	cid_1	c	close_to_open
	chr1	150031923	150032123	cid_1	c	close_to_open
	chr1	63442081	63442281	cid_1	c	close_to_open
	chr1	150425986	150426186	cid_1	c	close_to_open
	chr1	130274353	130274553	cid_1	c	close_to_open
	chr1	178936499	178936699	cid_1	c	close_to_open
	chr1	92164425	92164625	cid_1	c	close_to_open
	chr1	60920407	60920607	cid_1	c	close_to_open
	chr1	165610255	165610455	cid_1	c	close_to_open
	chr1	184918360	184918560	cid_1	c	close_to_open
	chr1	46111918	46112118	cid_1	c	close_to_open
	chr1	135585008	135585208	cid_1	c	close_to_open
	chr1	73200874	73201074	cid_1	c	close_to_open
	chr1	23959329	23959529	cid_1	c	close_to_open
	chr1	86303710	86303910	cid_1	c	close_to_open
	chr1	152653092	152653292	cid_1	c	close_to_open
	chr1	167551941	167552141	cid_1	c	close_to_open
	chr1	111058283	111058483	cid_1	c	close_to_open
	chr1	194114547	194114747	cid_1	c	close_to_open
	chr1	193385985	193386185	cid_1	c	close_to_open
	chr1	86525560	86525760	cid_1	c	close_to_open
	chr1	80716831	80717031	cid_1	c	close_to_open
	chr1	3914627	3914827	cid_1	c	close_to_open
	chr1	62738219	62738419	cid_1	c	close_to_open
	chr1	128446457	128446657	cid_1	c	close_to_open
	chr1	139083698	139083898	cid_1	c	close_to_open
	chr1	43225666	43225866	cid_1	c	close_to_open
	chr1	42035216	42035416	cid_1	c	close_to_open
	chr1	45424078	45424278	cid_1	c	close_to_open
	chr1	162953054	162953254	cid_1	c	close_to_open
	chr1	190168773	190168973	cid_1	c	close_to_open
	chr1	156788305	156788505	cid_1	c	close_to_open
	chr1	103821585	103821785	cid_1	c	close_to_open
	chr1	25830686	25830886	cid_1	c	close_to_open
	chr1	166281736	166281936	cid_1	c	close_to_open
	chr1	60567125	60567325	cid_1	c	close_to_open
	chr1	108026698	108026898	cid_1	c	close_to_open
	chr1	105553985	105554185	cid_1	c	close_to_open
	chr1	77248619	77248819	cid_1	c	close_to_open
	chr1	176275460	176275660	cid_1	c	close_to_open
	chr1	87602910	87603110	cid_1	c	close_to_open
	chr1	44678894	44679094	cid_1	c	close_to_open
	chr1	55868007	55868207	cid_1	c	close_to_open
	chr1	91380689	91380889	cid_1	c	close_to_open
	chr1	40681087	40681287	cid_1	c	close_to_open
	chr1	56124386	56124586	cid_1	c	close_to_open
	chr1	133789973	133790173	cid_1	c	close_to_open
	chr1	177444387	177444587	cid_1	c	close_to_open
	chr1	135798702	135798902	cid_1	c	close_to_open
	chr1	192822613	192822813	cid_1	c	close_to_open
	chr1	143550434	143550634	cid_1	c	close_to_open
	chr1	72773451	72773651	cid_1	c	close_to_open
	chr1	125237936	125238136	cid_1	c	close_to_open
	chr1	181062005	181062205	cid_1	c	close_to_open
	chr1	193054749	193054949	cid_1	c	close_to_open
	chr1	156615504	156615704	cid_1	c	close_to_open
	chr1	120093402	120093602	cid_1	c	close_to_open
	chr1	130723104	130723304	cid_1	c	close_to_open
	chr1	111766482	111766682	cid_1	c	close_to_open
	chr1	144003901	144004101	cid_1	c	close_to_open
	chr1	10490706	10490906	cid_1	c	close_to_open
	chr1	20513721	20513921	cid_1	c	close_to_open
	chr1	88318667	88318867	cid_1	c	close_to_open
	chr1	185151499	185151699	cid_1	c	close_to_open
	chr1	161268233	161268433	cid_1	c	close_to_open
	chr1	58662745	58662945	cid_1	c	close_to_open
	chr1	78488566	78488766	cid_1	c	close_to_open
	chr1	82311978	82312178	cid_1	c	close_to_open
	chr1	128832600	128832800	cid_1	c	close_to_open
	chr1	55746238	55746438	cid_1	c	close_to_open
	chr1	118320740	118320940	cid_1	c	close_to_open
	chr1	21805364	21805564	cid_1	c	close_to_open
	chr1	24249070	24249270	cid_1	c	close_to_open
	chr1	22533297	22533497	cid_1	c	close_to_open
	chr1	165853365	165853565	cid_1	c	close_to_open
	chr1	57847555	57847755	cid_1	c	close_to_open
	chr1	177729446	177729646	cid_1	c	close_to_open
	chr1	67707490	67707690	cid_1	c	close_to_open
	chr1	11885213	11885413	cid_1	c	close_to_open
	chr1	54243112	54243312	cid_1	c	close_to_open
	chr1	37134697	37134897	cid_1	c	close_to_open
	chr1	141320948	141321148	cid_1	c	close_to_open
	chr1	52597151	52597351	cid_1	c	close_to_open
	chr1	130350250	130350450	cid_1	c	close_to_open
	chr1	133712585	133712785	cid_1	c	close_to_open
	chr1	127171223	127171423	cid_1	c	close_to_open
	chr1	157506910	157507110	cid_1	c	close_to_open
	chr1	193994854	193995054	cid_1	c	close_to_open
	chr1	188837166	188837366	cid_1	c	close_to_open
	chr1	67795402	67795602	cid_1	c	close_to_open
	chr1	87070995	87071195	cid_1	c	close_to_open
	chr1	157875375	157875575	cid_1	c	close_to_open
	chr1	152454780	152454980	cid_1	c	close_to_open
	chr1	53023215	53023415	cid_1	c	close_to_open
	chr1	38058309	38058509	cid_1	c	close_to_open
	chr1	38320614	38320814	cid_1	c	close_to_open
	chr1	63929617	63929817	cid_1	c	close_to_open
	chr1	126158003	126158203	cid_1	c	close_to_open
	chr1	80339572	80339772	cid_1	c	close_to_open
	chr1	61316270	61316470	cid_1	c	close_to_open
	chr1	64630638	64630838	cid_1	c	close_to_open
	chr1	42039006	42039206	cid_1	c	close_to_open
	chr1	55193058	55193258	cid_1	c	close_to_open
	chr1	24071015	24071215	cid_1	c	close_to_open
	chr1	157937857	157938057	cid_1	c	close_to_open
	chr1	72347218	72347418	cid_1	c	close_to_open
	chr1	12771623	12771823	cid_1	c	close_to_open
	chr1	121085467	121085667	cid_1	c	close_to_open
	chr1	14225406	14225606	cid_1	c	close_to_open
	chr1	77510232	77510432	cid_1	c	close_to_open
	chr1	113001338	113001538	cid_1	c	close_to_open
	chr1	66799608	66799808	cid_1	c	close_to_open
	chr1	133411755	133411955	cid_1	c	close_to_open
	chr1	31156944	31157144	cid_1	c	close_to_open
	chr1	168599595	168599795	cid_1	c	close_to_open
	chr1	162853229	162853429	cid_1	c	close_to_open
	chr1	67858586	67858786	cid_1	c	close_to_open
	chr1	160084229	160084429	cid_1	c	close_to_open
	chr1	153927052	153927252	cid_1	c	close_to_open
	chr1	43594793	43594993	cid_1	c	close_to_open
	chr1	112379866	112380066	cid_1	c	close_to_open
	chr1	119837264	119837464	cid_1	c	close_to_open
	chr1	57969752	57969952	cid_1	c	close_to_open
	chr1	138595916	138596116	cid_1	c	close_to_open
	chr1	20449489	20449689	cid_1	c	close_to_open
	chr1	63646266	63646466	cid_1	c	close_to_open
	chr1	95040308	95040508	cid_1	c	close_to_open
	chr1	191995625	191995825	cid_1	c	close_to_open
	chr1	90849827	90850027	cid_1	c	close_to_open
	chr1	169621019	169621219	cid_1	c	close_to_open
	chr1	40253528	40253728	cid_1	c	close_to_open
	chr1	88284814	88285014	cid_1	c	close_to_open
	chr1	60594355	60594555	cid_1	c	close_to_open
	chr1	65171608	65171808	cid_1	c	close_to_open
	chr1	185472409	185472609	cid_1	c	close_to_open
	chr1	105989988	105990188	cid_1	c	close_to_open
	chr1	168849597	168849797	cid_1	c	close_to_open
	chr1	130796912	130797112	cid_1	c	close_to_open
	chr1	91080208	91080408	cid_1	c	close_to_open
	chr1	40874835	40875035	cid_1	c	close_to_open
	chr1	51615036	51615236	cid_1	c	close_to_open
	chr1	72313570	72313770	cid_1	c	close_to_open
	chr1	134805975	134806175	cid_1	c	close_to_open
	chr1	38789821	38790021	cid_1	c	close_to_open
	chr1	55131621	55131821	cid_1	c	close_to_open
	chr1	128128647	128128847	cid_1	c	close_to_open
	chr1	66196953	66197153	cid_1	c	close_to_open
	chr1	152866813	152867013	cid_1	c	close_to_open
	chr1	71536511	71536711	cid_1	c	close_to_open
	chr1	76469429	76469629	cid_1	c	close_to_open
	chr1	172540145	172540345	cid_1	c	close_to_open
	chr1	135452253	135452453	cid_1	c	close_to_open
	chr1	19218397	19218597	cid_1	c	close_to_open
	chr1	120007703	120007903	cid_1	c	close_to_open
	chr1	156264058	156264258	cid_1	c	close_to_open
	chr1	55316633	55316833	cid_1	c	close_to_open
	chr1	170907583	170907783	cid_1	c	close_to_open
	chr1	36785441	36785641	cid_1	c	close_to_open
	chr1	60566497	60566697	cid_1	c	close_to_open
	chr1	180703351	180703551	cid_1	c	close_to_open
	chr1	44041854	44042054	cid_1	c	close_to_open
	chr1	169060562	169060762	cid_1	c	close_to_open
	chr1	86359150	86359350	cid_1	c	close_to_open
	chr1	54194939	54195139	cid_1	c	close_to_open
	chr1	113375016	113375216	cid_1	c	close_to_open
	chr1	154786057	154786257	cid_1	c	close_to_open
	chr1	92978480	92978680	cid_1	c	close_to_open
	chr1	105341275	105341475	cid_1	c	close_to_open
	chr1	180830064	180830264	cid_1	c	close_to_open
	chr1	91956073	91956273	cid_1	c	close_to_open
	chr1	128410896	128411096	cid_1	c	close_to_open
	chr1	57792645	57792845	cid_1	c	close_to_open
	chr1	167710143	167710343	cid_1	c	close_to_open
	chr1	194393712	194393912	cid_1	c	close_to_open
	chr1	52755124	52755324	cid_1	c	close_to_open
	chr1	162531470	162531670	cid_1	c	close_to_open
	chr1	179537068	179537268	cid_1	c	close_to_open
	chr1	127257147	127257347	cid_1	c	close_to_open
	chr1	43071040	43071240	cid_1	c	close_to_open
	chr1	127497044	127497244	cid_1	c	close_to_open
	chr1	180794296	180794496	cid_1	c	close_to_open
	chr1	90505143	90505343	cid_1	c	close_to_open
	chr1	144924918	144925118	cid_1	c	close_to_open
	chr1	184046085	184046285	cid_1	c	close_to_open
	chr1	194619316	194619516	cid_1	c	close_to_open
	chr1	93445751	93445951	cid_1	c	close_to_open
	chr1	83973890	83974090	cid_1	c	close_to_open
	chr1	104911365	104911565	cid_1	c	close_to_open
	chr1	41264084	41264284	cid_1	c	close_to_open
	chr1	155140009	155140209	cid_1	c	close_to_open
	chr1	62914686	62914886	cid_1	c	close_to_open
	chr1	43453728	43453928	cid_1	c	close_to_open
	chr1	15361900	15362100	cid_1	c	close_to_open
	chr1	163327662	163327862	cid_1	c	close_to_open
	chr1	132609308	132609508	cid_1	c	close_to_open
	chr1	31175625	31175825	cid_1	c	close_to_open
	chr1	182254719	182254919	cid_1	c	close_to_open
	chr1	83223104	83223304	cid_1	c	close_to_open
	chr1	47798751	47798951	cid_1	c	close_to_open
	chr1	45318169	45318369	cid_1	c	close_to_open
	chr1	33525645	33525845	cid_1	c	close_to_open
	chr1	33148961	33149161	cid_1	c	close_to_open
	chr1	170101505	170101705	cid_1	c	close_to_open
	chr1	164840698	164840898	cid_1	c	close_to_open
	chr1	85581542	85581742	cid_1	c	close_to_open
	chr1	45426367	45426567	cid_1	c	close_to_open
	chr1	180331758	180331958	cid_1	c	close_to_open
	chr1	75277340	75277540	cid_1	c	close_to_open
	chr1	151820459	151820659	cid_1	c	close_to_open
	chr1	72599101	72599301	cid_1	c	close_to_open
	chr1	16350653	16350853	cid_1	c	close_to_open
	chr1	191727375	191727575	cid_1	c	close_to_open
	chr1	141293605	141293805	cid_1	c	close_to_open
	chr1	63112975	63113175	cid_1	c	close_to_open
	chr1	190929313	190929513	cid_1	c	close_to_open
	chr1	181002405	181002605	cid_1	c	close_to_open
	chr1	97604760	97604960	cid_1	c	close_to_open
	chr1	81331879	81332079	cid_1	c	close_to_open
	chr1	130734397	130734597	cid_1	c	close_to_open
	chr1	159224678	159224878	cid_1	c	close_to_open
	chr1	54636197	54636397	cid_1	c	close_to_open
	chr1	70902566	70902766	cid_1	c	close_to_open
	chr1	143906544	143906744	cid_1	c	close_to_open
	chr1	91674506	91674706	cid_1	c	close_to_open
	chr1	53941542	53941742	cid_1	c	close_to_open
	chr1	195033838	195034038	cid_1	c	close_to_open
	chr1	157446627	157446827	cid_1	c	close_to_open
	chr1	89927134	89927334	cid_1	c	close_to_open
	chr1	58616550	58616750	cid_1	c	close_to_open
	chr1	180873859	180874059	cid_1	c	close_to_open
	chr1	39349015	39349215	cid_1	c	close_to_open
	chr1	182821046	182821246	cid_1	c	close_to_open
	chr1	133145969	133146169	cid_1	c	close_to_open
	chr1	6323217	6323417	cid_1	c	close_to_open
	chr1	132483521	132483721	cid_1	c	close_to_open
	chr1	40115528	40115728	cid_1	c	close_to_open
	chr1	46843300	46843500	cid_1	c	close_to_open
	chr1	76718778	76718978	cid_1	c	close_to_open
	chr1	183626246	183626446	cid_1	c	close_to_open
	chr1	138017534	138017734	cid_1	c	close_to_open
	chr1	57989366	57989566	cid_1	c	close_to_open
	chr1	86024781	86024981	cid_1	c	close_to_open
	chr1	83142183	83142383	cid_1	c	close_to_open
	chr1	183220721	183220921	cid_1	c	close_to_open
	chr1	21501016	21501216	cid_1	c	close_to_open
	chr1	141970453	141970653	cid_1	c	close_to_open
	chr1	165246256	165246456	cid_1	c	close_to_open
	chr1	179961226	179961426	cid_1	c	close_to_open
	chr1	11769981	11770181	cid_1	c	close_to_open
	chr1	60254962	60255162	cid_1	c	close_to_open
	chr1	36814344	36814544	cid_1	c	close_to_open
	chr1	58973188	58973388	cid_1	c	close_to_open
	chr1	10477797	10477997	cid_1	c	close_to_open
	chr1	83736437	83736637	cid_1	c	close_to_open
	chr1	56697442	56697642	cid_1	c	close_to_open
	chr1	60778863	60779063	cid_1	c	close_to_open
	chr1	24256004	24256204	cid_1	c	close_to_open
	chr1	167222865	167223065	cid_1	c	close_to_open
	chr1	81593456	81593656	cid_1	c	close_to_open
	chr1	194839111	194839311	cid_1	c	close_to_open
	chr1	180640636	180640836	cid_1	c	close_to_open
	chr1	121452363	121452563	cid_1	c	close_to_open
	chr1	194096225	194096425	cid_1	c	close_to_open
	chr1	51280080	51280280	cid_1	c	close_to_open
	chr1	37884427	37884627	cid_1	c	close_to_open
	chr1	133397925	133398125	cid_1	c	close_to_open
	chr1	87803079	87803279	cid_1	c	close_to_open
	chr1	86066519	86066719	cid_1	c	close_to_open
	chr1	153510805	153511005	cid_1	c	close_to_open
	chr1	34201280	34201480	cid_1	c	close_to_open
	chr1	92849330	92849530	cid_1	c	close_to_open
	chr1	30847592	30847792	cid_1	c	close_to_open
	chr1	182895824	182896024	cid_1	c	close_to_open
	chr1	93092966	93093166	cid_1	c	close_to_open
	chr1	171090204	171090404	cid_1	c	close_to_open
	chr1	105826395	105826595	cid_1	c	close_to_open
	chr1	170214591	170214791	cid_1	c	close_to_open
	chr1	56171372	56171572	cid_1	c	close_to_open
	chr1	151710687	151710887	cid_1	c	close_to_open
	chr1	91240040	91240240	cid_1	c	close_to_open
	chr1	79424679	79424879	cid_1	c	close_to_open
	chr1	180894554	180894754	cid_1	c	close_to_open
	chr1	57377889	57378089	cid_1	c	close_to_open
	chr1	178375250	178375450	cid_1	c	close_to_open
	chr1	181954079	181954279	cid_1	c	close_to_open
	chr1	159155248	159155448	cid_1	c	close_to_open
	chr1	135659410	135659610	cid_1	c	close_to_open
	chr1	87098477	87098677	cid_1	c	close_to_open
	chr1	170791541	170791741	cid_1	c	close_to_open
	chr1	93668845	93669045	cid_1	c	close_to_open
	chr1	164994405	164994605	cid_1	c	close_to_open
	chr1	178484206	178484406	cid_1	c	close_to_open
	chr1	156940035	156940235	cid_1	c	close_to_open
	chr1	150307535	150307735	cid_1	c	close_to_open
	chr1	166154429	166154629	cid_1	c	close_to_open
	chr1	135089359	135089559	cid_1	c	close_to_open
	chr1	104848769	104848969	cid_1	c	close_to_open
	chr1	30169574	30169774	cid_1	c	close_to_open
	chr1	53713313	53713513	cid_1	c	close_to_open
	chr1	87042228	87042428	cid_1	c	close_to_open
	chr1	9578617	9578817	cid_1	c	close_to_open
	chr1	172164690	172164890	cid_1	c	close_to_open
	chr1	78745460	78745660	cid_1	c	close_to_open
	chr1	90060770	90060970	cid_1	c	close_to_open
	chr1	162880291	162880491	cid_1	c	close_to_open
	chr1	150323512	150323712	cid_1	c	close_to_open
	chr1	183227705	183227905	cid_1	c	close_to_open
	chr1	35976507	35976707	cid_1	c	close_to_open
	chr1	24298835	24299035	cid_1	c	close_to_open
	chr1	47274111	47274311	cid_1	c	close_to_open
	chr1	65075604	65075804	cid_1	c	close_to_open
	chr1	166158872	166159072	cid_1	c	close_to_open
	chr1	88474858	88475058	cid_1	c	close_to_open
	chr1	12715287	12715487	cid_1	c	close_to_open
	chr1	104838799	104838999	cid_1	c	close_to_open
	chr1	55874325	55874525	cid_1	c	close_to_open
	chr1	88800837	88801037	cid_1	c	close_to_open
	chr1	156558482	156558682	cid_1	c	close_to_open
	chr1	36064867	36065067	cid_1	c	close_to_open
	chr1	160548380	160548580	cid_1	c	close_to_open
	chr1	65282754	65282954	cid_1	c	close_to_open
	chr1	19567517	19567717	cid_1	c	close_to_open
	chr1	73812789	73812989	cid_1	c	close_to_open
	chr1	13127603	13127803	cid_1	c	close_to_open
	chr1	165114625	165114825	cid_1	c	close_to_open
	chr1	89934904	89935104	cid_1	c	close_to_open
	chr1	63763019	63763219	cid_1	c	close_to_open
	chr1	109823486	109823686	cid_1	c	close_to_open
	chr1	72245450	72245650	cid_1	c	close_to_open
	chr1	185274875	185275075	cid_1	c	close_to_open
	chr1	50963082	50963282	cid_1	c	close_to_open
	chr1	138744549	138744749	cid_1	c	close_to_open
	chr1	135564839	135565039	cid_1	c	close_to_open
	chr1	150625193	150625393	cid_1	c	close_to_open
	chr1	157773738	157773938	cid_1	c	close_to_open
	chr1	55428837	55429037	cid_1	c	close_to_open
	chr1	122381231	122381431	cid_1	c	close_to_open
	chr1	33480874	33481074	cid_1	c	close_to_open
	chr1	84154197	84154397	cid_1	c	close_to_open
	chr1	24415080	24415280	cid_1	c	close_to_open
	chr1	152462190	152462390	cid_1	c	close_to_open
	chr1	45196097	45196297	cid_1	c	close_to_open
	chr1	14755163	14755363	cid_1	c	close_to_open
	chr1	139161738	139161938	cid_1	c	close_to_open
	chr1	76683303	76683503	cid_1	c	close_to_open
	chr1	10089435	10089635	cid_1	c	close_to_open
	chr1	29902736	29902936	cid_1	c	close_to_open
	chr1	175492086	175492286	cid_1	c	close_to_open
	chr1	36471268	36471468	cid_1	c	close_to_open
	chr1	58769938	58770138	cid_1	c	close_to_open
	chr1	155654310	155654510	cid_1	c	close_to_open
	chr1	171345466	171345666	cid_1	c	close_to_open
	chr1	74408661	74408861	cid_1	c	close_to_open
	chr1	162636379	162636579	cid_1	c	close_to_open
	chr1	181210366	181210566	cid_1	c	close_to_open
	chr1	157180187	157180387	cid_1	c	close_to_open
	chr1	76676993	76677193	cid_1	c	close_to_open
	chr1	152511242	152511442	cid_1	c	close_to_open
	chr1	132200877	132201077	cid_1	c	close_to_open
	chr1	160218218	160218418	cid_1	c	close_to_open
	chr1	33657538	33657738	cid_1	c	close_to_open
	chr1	44610731	44610931	cid_1	c	close_to_open
	chr1	182362682	182362882	cid_1	c	close_to_open
	chr1	125701619	125701819	cid_1	c	close_to_open
	chr1	156687281	156687481	cid_1	c	close_to_open
	chr1	128082434	128082634	cid_1	c	close_to_open
	chr1	44674844	44675044	cid_1	c	close_to_open
	chr1	167915445	167915645	cid_1	c	close_to_open
	chr1	133694766	133694966	cid_1	c	close_to_open
	chr1	36709728	36709928	cid_1	c	close_to_open
	chr1	17695190	17695390	cid_1	c	close_to_open
	chr1	109918509	109918709	cid_1	c	close_to_open
	chr1	157481608	157481808	cid_1	c	close_to_open
	chr1	168231639	168231839	cid_1	c	close_to_open
	chr1	15286437	15286637	cid_1	c	close_to_open
	chr1	179959009	179959209	cid_1	c	close_to_open
	chr1	134570805	134571005	cid_1	c	close_to_open
	chr1	57450391	57450591	cid_1	c	close_to_open
	chr1	155737413	155737613	cid_1	c	close_to_open
	chr1	153024847	153025047	cid_1	c	close_to_open
	chr1	189830555	189830755	cid_1	c	close_to_open
	chr1	144190108	144190308	cid_1	c	close_to_open
	chr1	152591331	152591531	cid_1	c	close_to_open
	chr1	71729170	71729370	cid_1	c	close_to_open
	chr1	156063086	156063286	cid_1	c	close_to_open
	chr1	38807859	38808059	cid_1	c	close_to_open
	chr1	187032050	187032250	cid_1	c	close_to_open
	chr1	76981750	76981950	cid_1	c	close_to_open
	chr1	152606246	152606446	cid_1	c	close_to_open
	chr1	87326748	87326948	cid_1	c	close_to_open
	chr1	179969923	179970123	cid_1	c	close_to_open
	chr1	84049472	84049672	cid_1	c	close_to_open
	chr1	13520844	13521044	cid_1	c	close_to_open
	chr1	156473999	156474199	cid_1	c	close_to_open
	chr1	38626781	38626981	cid_1	c	close_to_open
	chr1	40224817	40225017	cid_1	c	close_to_open
	chr1	93478099	93478299	cid_1	c	close_to_open
	chr1	36874714	36874914	cid_1	c	close_to_open
	chr1	194663141	194663341	cid_1	c	close_to_open
	chr1	191719145	191719345	cid_1	c	close_to_open
	chr1	188659577	188659777	cid_1	c	close_to_open
	chr1	106514387	106514587	cid_1	c	close_to_open
	chr1	164248615	164248815	cid_1	c	close_to_open
	chr1	62737259	62737459	cid_1	c	close_to_open
	chr1	88301587	88301787	cid_1	c	close_to_open
	chr1	169888093	169888293	cid_1	c	close_to_open
	chr1	91176771	91176971	cid_1	c	close_to_open
	chr1	84621508	84621708	cid_1	c	close_to_open
	chr1	69186911	69187111	cid_1	c	close_to_open
	chr1	40059018	40059218	cid_1	c	close_to_open
	chr1	15892410	15892610	cid_1	c	close_to_open
	chr1	89555808	89556008	cid_1	c	close_to_open
	chr1	172705889	172706089	cid_1	c	close_to_open
	chr1	129491372	129491572	cid_1	c	close_to_open
	chr1	121013982	121014182	cid_1	c	close_to_open
	chr1	151451138	151451338	cid_1	c	close_to_open
	chr1	32987414	32987614	cid_1	c	close_to_open
	chr1	34093980	34094180	cid_1	c	close_to_open
	chr1	91823311	91823511	cid_1	c	close_to_open
	chr1	136456477	136456677	cid_1	c	close_to_open
	chr1	71531760	71531960	cid_1	c	close_to_open
	chr1	139229543	139229743	cid_1	c	close_to_open
	chr1	101066125	101066325	cid_1	c	close_to_open
	chr1	159425281	159425481	cid_1	c	close_to_open
	chr1	61062345	61062545	cid_1	c	close_to_open
	chr1	55438142	55438342	cid_1	c	close_to_open
	chr1	97840558	97840758	cid_1	c	close_to_open
	chr1	180387313	180387513	cid_1	c	close_to_open
	chr1	46066590	46066790	cid_1	c	close_to_open
	chr1	73274564	73274764	cid_1	c	close_to_open
	chr1	57301121	57301321	cid_1	c	close_to_open
	chr1	182382962	182383162	cid_1	c	close_to_open
	chr1	150826870	150827070	cid_1	c	close_to_open
	chr1	185079383	185079583	cid_1	c	close_to_open
	chr1	172026389	172026589	cid_1	c	close_to_open
	chr1	23256720	23256920	cid_1	c	close_to_open
	chr1	131514896	131515096	cid_1	c	close_to_open
	chr1	121597235	121597435	cid_1	c	close_to_open
	chr1	106589551	106589751	cid_1	c	close_to_open
	chr1	25085817	25086017	cid_1	c	close_to_open
	chr1	161010340	161010540	cid_1	c	close_to_open
	chr1	54585766	54585966	cid_1	c	close_to_open
	chr1	92360192	92360392	cid_1	c	close_to_open
	chr1	20986134	20986334	cid_1	c	close_to_open
	chr1	66339029	66339229	cid_1	c	close_to_open
	chr1	180214927	180215127	cid_1	c	close_to_open
	chr1	59877519	59877719	cid_1	c	close_to_open
	chr1	174778913	174779113	cid_1	c	close_to_open
	chr1	134699377	134699577	cid_1	c	close_to_open
	chr1	31799314	31799514	cid_1	c	close_to_open
	chr1	52199277	52199477	cid_1	c	close_to_open
	chr1	172827558	172827758	cid_1	c	close_to_open
	chr1	163299061	163299261	cid_1	c	close_to_open
	chr1	133834702	133834902	cid_1	c	close_to_open
	chr1	75505607	75505807	cid_1	c	close_to_open
	chr1	183879227	183879427	cid_1	c	close_to_open
	chr1	189662001	189662201	cid_1	c	close_to_open
	chr1	36471883	36472083	cid_1	c	close_to_open
	chr1	166191847	166192047	cid_1	c	close_to_open
	chr1	20471016	20471216	cid_1	c	close_to_open
	chr1	87468175	87468375	cid_1	c	close_to_open
	chr1	81744493	81744693	cid_1	c	close_to_open
	chr1	129211700	129211900	cid_1	c	close_to_open
	chr1	180813285	180813485	cid_1	c	close_to_open
	chr1	192854672	192854872	cid_1	c	close_to_open
	chr1	172528608	172528808	cid_1	c	close_to_open
	chr1	153180392	153180592	cid_1	c	close_to_open
	chr1	136709178	136709378	cid_1	c	close_to_open
	chr1	168247908	168248108	cid_1	c	close_to_open
	chr1	88269313	88269513	cid_1	c	close_to_open
	chr1	131566086	131566286	cid_1	c	close_to_open
	chr1	156420620	156420820	cid_1	c	close_to_open
	chr1	143245997	143246197	cid_1	c	close_to_open
	chr1	89121957	89122157	cid_1	c	close_to_open
	chr1	163313390	163313590	cid_1	c	close_to_open
	chr1	156606170	156606370	cid_1	c	close_to_open
	chr1	37671493	37671693	cid_1	c	close_to_open
	chr1	93401855	93402055	cid_1	c	close_to_open
	chr1	74748714	74748914	cid_1	c	close_to_open
	chr1	155761075	155761275	cid_1	c	close_to_open
	chr1	95106759	95106959	cid_1	c	close_to_open
	chr1	77463617	77463817	cid_1	c	close_to_open
	chr1	157004725	157004925	cid_1	c	close_to_open
	chr1	75559435	75559635	cid_1	c	close_to_open
	chr1	169919384	169919584	cid_1	c	close_to_open
	chr1	147180491	147180691	cid_1	c	close_to_open
	chr1	184968549	184968749	cid_1	c	close_to_open
	chr1	72418386	72418586	cid_1	c	close_to_open
	chr1	98095146	98095346	cid_1	c	close_to_open
	chr1	131473871	131474071	cid_1	c	close_to_open
	chr1	179960391	179960591	cid_1	c	close_to_open
	chr1	37996963	37997163	cid_1	c	close_to_open
	chr1	165775655	165775855	cid_1	c	close_to_open
	chr1	74392148	74392348	cid_1	c	close_to_open
	chr1	135234142	135234342	cid_1	c	close_to_open
	chr1	106241562	106241762	cid_1	c	close_to_open
	chr1	64656586	64656786	cid_1	c	close_to_open
	chr1	86315794	86315994	cid_1	c	close_to_open
	chr1	34330692	34330892	cid_1	c	close_to_open
	chr1	180483934	180484134	cid_1	c	close_to_open
	chr1	132436949	132437149	cid_1	c	close_to_open
	chr1	16151711	16151911	cid_1	c	close_to_open
	chr1	57984019	57984219	cid_1	c	close_to_open
	chr1	169152943	169153143	cid_1	c	close_to_open
	chr1	69655376	69655576	cid_1	c	close_to_open
	chr1	191166403	191166603	cid_1	c	close_to_open
	chr1	194660749	194660949	cid_1	c	close_to_open
	chr1	83865945	83866145	cid_1	c	close_to_open
	chr1	60039675	60039875	cid_1	c	close_to_open
	chr1	87246104	87246304	cid_1	c	close_to_open
	chr1	160812462	160812662	cid_1	c	close_to_open
	chr1	174956244	174956444	cid_1	c	close_to_open
	chr1	153541340	153541540	cid_1	c	close_to_open
	chr1	12683420	12683620	cid_1	c	close_to_open
	chr1	136156305	136156505	cid_1	c	close_to_open
	chr1	147054677	147054877	cid_1	c	close_to_open
	chr1	36613658	36613858	cid_1	c	close_to_open
	chr1	179087758	179087958	cid_1	c	close_to_open
	chr1	87180837	87181037	cid_1	c	close_to_open
	chr1	52107518	52107718	cid_1	c	close_to_open
	chr1	119799148	119799348	cid_1	c	close_to_open
	chr1	3580814	3581014	cid_1	c	close_to_open
	chr1	36664567	36664767	cid_1	c	close_to_open
	chr1	49890365	49890565	cid_1	c	close_to_open
	chr1	119919472	119919672	cid_1	c	close_to_open
	chr1	170175208	170175408	cid_1	c	close_to_open
	chr1	176039373	176039573	cid_1	c	close_to_open
	chr1	75040355	75040555	cid_1	c	close_to_open
	chr1	106176769	106176969	cid_1	c	close_to_open
	chr1	10592594	10592794	cid_1	c	close_to_open
	chr1	156473273	156473473	cid_1	c	close_to_open
	chr1	126726612	126726812	cid_1	c	close_to_open
	chr1	169187846	169188046	cid_1	c	close_to_open
	chr1	55769369	55769569	cid_1	c	close_to_open
	chr1	188833744	188833944	cid_1	c	close_to_open
	chr1	135746699	135746899	cid_1	c	close_to_open
	chr1	106630269	106630469	cid_1	c	close_to_open
	chr1	74455882	74456082	cid_1	c	close_to_open
	chr1	151881081	151881281	cid_1	c	close_to_open
	chr1	184699500	184699700	cid_1	c	close_to_open
	chr1	72718813	72719013	cid_1	c	close_to_open
	chr1	66467956	66468156	cid_1	c	close_to_open
	chr1	174703262	174703462	cid_1	c	close_to_open
	chr1	81004913	81005113	cid_1	c	close_to_open
	chr1	57648668	57648868	cid_1	c	close_to_open
	chr1	33495118	33495318	cid_1	c	close_to_open
	chr1	79861717	79861917	cid_1	c	close_to_open
	chr1	147199687	147199887	cid_1	c	close_to_open
	chr1	144121501	144121701	cid_1	c	close_to_open
	chr1	88742440	88742640	cid_1	c	close_to_open
	chr1	131947945	131948145	cid_1	c	close_to_open
	chr1	54484852	54485052	cid_1	c	close_to_open
	chr1	84189654	84189854	cid_1	c	close_to_open
	chr1	165091602	165091802	cid_1	c	close_to_open
	chr1	135217771	135217971	cid_1	c	close_to_open
	chr1	180290483	180290683	cid_1	c	close_to_open
	chr1	172550354	172550554	cid_1	c	close_to_open
	chr1	183238000	183238200	cid_1	c	close_to_open
	chr1	135800691	135800891	cid_1	c	close_to_open
	chr1	119504504	119504704	cid_1	c	close_to_open
	chr1	73998255	73998455	cid_1	c	close_to_open
	chr1	33563544	33563744	cid_1	c	close_to_open
	chr1	75306328	75306528	cid_1	c	close_to_open
	chr1	151009278	151009478	cid_1	c	close_to_open
	chr1	95030524	95030724	cid_1	c	close_to_open
	chr1	87174154	87174354	cid_1	c	close_to_open
	chr1	29684797	29684997	cid_1	c	close_to_open
	chr1	150497718	150497918	cid_1	c	close_to_open
	chr1	191183569	191183769	cid_1	c	close_to_open
	chr1	170068545	170068745	cid_1	c	close_to_open
	chr1	127784315	127784515	cid_1	c	close_to_open
	chr1	183369752	183369952	cid_1	c	close_to_open
	chr1	135919233	135919433	cid_1	c	close_to_open
	chr1	11427306	11427506	cid_1	c	close_to_open
	chr1	36696734	36696934	cid_1	c	close_to_open
	chr1	87541596	87541796	cid_1	c	close_to_open
	chr1	183230443	183230643	cid_1	c	close_to_open
	chr1	138656134	138656334	cid_1	c	close_to_open
	chr1	181922105	181922305	cid_1	c	close_to_open
	chr1	43446245	43446445	cid_1	c	close_to_open
	chr1	87550878	87551078	cid_1	c	close_to_open
	chr1	24433270	24433470	cid_1	c	close_to_open
	chr1	6454362	6454562	cid_1	c	close_to_open
	chr1	77081784	77081984	cid_1	c	close_to_open
	chr1	58401716	58401916	cid_1	c	close_to_open
	chr1	144452407	144452607	cid_1	c	close_to_open
	chr1	175587503	175587703	cid_1	c	close_to_open
	chr1	170742569	170742769	cid_1	c	close_to_open
	chr1	177408804	177409004	cid_1	c	close_to_open
	chr1	172133233	172133433	cid_1	c	close_to_open
	chr1	126437190	126437390	cid_1	c	close_to_open
	chr1	167927931	167928131	cid_1	c	close_to_open
	chr1	150152492	150152692	cid_1	c	close_to_open
	chr1	40817927	40818127	cid_1	c	close_to_open
	chr1	163517810	163518010	cid_1	c	close_to_open
	chr1	34824505	34824705	cid_1	c	close_to_open
	chr1	169793587	169793787	cid_1	c	close_to_open
	chr1	152714605	152714805	cid_1	c	close_to_open
	chr1	39351023	39351223	cid_1	c	close_to_open
	chr1	4497681	4497881	cid_1	c	close_to_open
	chr1	154255829	154256029	cid_1	c	close_to_open
	chr1	37949206	37949406	cid_1	c	close_to_open
	chr1	81844025	81844225	cid_1	c	close_to_open
	chr1	74759740	74759940	cid_1	c	close_to_open
	chr1	68458715	68458915	cid_1	c	close_to_open
	chr1	193551727	193551927	cid_1	c	close_to_open
	chr1	67119396	67119596	cid_1	c	close_to_open
	chr1	162665723	162665923	cid_1	c	close_to_open
	chr1	174629911	174630111	cid_1	c	close_to_open
	chr1	61851156	61851356	cid_1	c	close_to_open
	chr1	122843891	122844091	cid_1	c	close_to_open
	chr1	105682770	105682970	cid_1	c	close_to_open
	chr1	39936407	39936607	cid_1	c	close_to_open
	chr1	162023575	162023775	cid_1	c	close_to_open
	chr1	126737889	126738089	cid_1	c	close_to_open
	chr1	130616300	130616500	cid_1	c	close_to_open
	chr1	66742166	66742366	cid_1	c	close_to_open
	chr1	128016445	128016645	cid_1	c	close_to_open
	chr1	191524725	191524925	cid_1	c	close_to_open
	chr1	185224599	185224799	cid_1	c	close_to_open
	chr1	173802779	173802979	cid_1	c	close_to_open
	chr1	175410193	175410393	cid_1	c	close_to_open
	chr1	158030601	158030801	cid_1	c	close_to_open
	chr1	132286908	132287108	cid_1	c	close_to_open
	chr1	12276563	12276763	cid_1	c	close_to_open
	chr1	83613095	83613295	cid_1	c	close_to_open
	chr1	59913859	59914059	cid_1	c	close_to_open
	chr1	93536799	93536999	cid_1	c	close_to_open
	chr1	34060603	34060803	cid_1	c	close_to_open
	chr1	168017877	168018077	cid_1	c	close_to_open
	chr1	59458770	59458970	cid_1	c	close_to_open
	chr1	44773170	44773370	cid_1	c	close_to_open
	chr1	163311892	163312092	cid_1	c	close_to_open
	chr1	43766695	43766895	cid_1	c	close_to_open
	chr1	66744317	66744517	cid_1	c	close_to_open
	chr1	118976773	118976973	cid_1	c	close_to_open
	chr1	181393464	181393664	cid_1	c	close_to_open
	chr1	180980599	180980799	cid_1	c	close_to_open
	chr1	171328982	171329182	cid_1	c	close_to_open
	chr1	155741207	155741407	cid_1	c	close_to_open
	chr1	155812588	155812788	cid_1	c	close_to_open
	chr1	67554978	67555178	cid_1	c	close_to_open
	chr1	75142451	75142651	cid_1	c	close_to_open
	chr1	151564283	151564483	cid_1	c	close_to_open
	chr1	105012065	105012265	cid_1	c	close_to_open
	chr1	135375161	135375361	cid_1	c	close_to_open
	chr1	181333574	181333774	cid_1	c	close_to_open
	chr1	58802525	58802725	cid_1	c	close_to_open
	chr1	153453662	153453862	cid_1	c	close_to_open
	chr1	13702114	13702314	cid_1	c	close_to_open
	chr1	15054376	15054576	cid_1	c	close_to_open
	chr1	166055812	166056012	cid_1	c	close_to_open
	chr1	53341301	53341501	cid_1	c	close_to_open
	chr1	187482735	187482935	cid_1	c	close_to_open
	chr1	98269078	98269278	cid_1	c	close_to_open
	chr1	90980835	90981035	cid_1	c	close_to_open
	chr1	118288421	118288621	cid_1	c	close_to_open
	chr1	91166844	91167044	cid_1	c	close_to_open
	chr1	13332871	13333071	cid_1	c	close_to_open
	chr1	9847727	9847927	cid_1	c	close_to_open
	chr1	52825912	52826112	cid_1	c	close_to_open
	chr1	46965757	46965957	cid_1	c	close_to_open
	chr1	82236016	82236216	cid_1	c	close_to_open
	chr1	183657003	183657203	cid_1	c	close_to_open
	chr1	175055502	175055702	cid_1	c	close_to_open
	chr1	106269612	106269812	cid_1	c	close_to_open
	chr1	99168343	99168543	cid_1	c	close_to_open
	chr1	193449538	193449738	cid_1	c	close_to_open
	chr1	91249891	91250091	cid_1	c	close_to_open
	chr1	83840479	83840679	cid_1	c	close_to_open
	chr1	37634538	37634738	cid_1	c	close_to_open
	chr1	51798248	51798448	cid_1	c	close_to_open
	chr1	18012979	18013179	cid_1	c	close_to_open
	chr1	60362592	60362792	cid_1	c	close_to_open
	chr1	151803583	151803783	cid_1	c	close_to_open
	chr1	84284324	84284524	cid_1	c	close_to_open
	chr1	22204054	22204254	cid_1	c	close_to_open
	chr1	74313612	74313812	cid_1	c	close_to_open
	chr1	46853918	46854118	cid_1	c	close_to_open
	chr1	167711334	167711534	cid_1	c	close_to_open
	chr1	159220809	159221009	cid_1	c	close_to_open
	chr1	33964496	33964696	cid_1	c	close_to_open
	chr1	39949996	39950196	cid_1	c	close_to_open
	chr1	52726027	52726227	cid_1	c	close_to_open
	chr1	43092686	43092886	cid_1	c	close_to_open
	chr1	191140028	191140228	cid_1	c	close_to_open
	chr1	160184417	160184617	cid_1	c	close_to_open
	chr1	158221015	158221215	cid_1	c	close_to_open
	chr1	163682670	163682870	cid_1	c	close_to_open
	chr1	66897451	66897651	cid_1	c	close_to_open
	chr1	182764325	182764525	cid_1	c	close_to_open
	chr1	181949944	181950144	cid_1	c	close_to_open
	chr1	107613661	107613861	cid_1	c	close_to_open
	chr1	172612575	172612775	cid_1	c	close_to_open
	chr1	133033420	133033620	cid_1	c	close_to_open
	chr1	183573602	183573802	cid_1	c	close_to_open
	chr1	105991198	105991398	cid_1	c	close_to_open
	chr1	160655862	160656062	cid_1	c	close_to_open
	chr1	156938756	156938956	cid_1	c	close_to_open
	chr1	189888799	189888999	cid_1	c	close_to_open
	chr1	156302949	156303149	cid_1	c	close_to_open
	chr1	60935837	60936037	cid_1	c	close_to_open
	chr1	132755506	132755706	cid_1	c	close_to_open
	chr1	92061437	92061637	cid_1	c	close_to_open
	chr1	132477441	132477641	cid_1	c	close_to_open
	chr1	23392866	23393066	cid_1	c	close_to_open
	chr1	82365456	82365656	cid_1	c	close_to_open
	chr1	51889448	51889648	cid_1	c	close_to_open
	chr1	88840219	88840419	cid_1	c	close_to_open
	chr1	74950005	74950205	cid_1	c	close_to_open
	chr1	177048922	177049122	cid_1	c	close_to_open
	chr1	85703469	85703669	cid_1	c	close_to_open
	chr1	180088842	180089042	cid_1	c	close_to_open
	chr1	167002382	167002582	cid_1	c	close_to_open
	chr1	25638211	25638411	cid_1	c	close_to_open
	chr1	133423685	133423885	cid_1	c	close_to_open
	chr1	157537807	157538007	cid_1	c	close_to_open
	chr1	61095232	61095432	cid_1	c	close_to_open
	chr1	9470518	9470718	cid_1	c	close_to_open
	chr1	26463526	26463726	cid_1	c	close_to_open
	chr1	45901946	45902146	cid_1	c	close_to_open
	chr1	135789808	135790008	cid_1	c	close_to_open
	chr1	118530259	118530459	cid_1	c	close_to_open
	chr1	6498976	6499176	cid_1	c	close_to_open
	chr1	34774696	34774896	cid_1	c	close_to_open
	chr1	39528941	39529141	cid_1	c	close_to_open
	chr1	132384427	132384627	cid_1	c	close_to_open
	chr1	64918581	64918781	cid_1	c	close_to_open
	chr1	86295336	86295536	cid_1	c	close_to_open
	chr1	13990604	13990804	cid_1	c	close_to_open
	chr1	131339213	131339413	cid_1	c	close_to_open
	chr1	66817817	66818017	cid_1	c	close_to_open
	chr1	75382680	75382880	cid_1	c	close_to_open
	chr1	31021403	31021603	cid_1	c	close_to_open
	chr1	163185581	163185781	cid_1	c	close_to_open
	chr1	178337497	178337697	cid_1	c	close_to_open
	chr1	128234203	128234403	cid_1	c	close_to_open
	chr1	55687230	55687430	cid_1	c	close_to_open
	chr1	157226516	157226716	cid_1	c	close_to_open
	chr1	86608360	86608560	cid_1	c	close_to_open
	chr1	138752475	138752675	cid_1	c	close_to_open
	chr1	119593909	119594109	cid_1	c	close_to_open
	chr1	56732867	56733067	cid_1	c	close_to_open
	chr1	38628385	38628585	cid_1	c	close_to_open
	chr1	156837410	156837610	cid_1	c	close_to_open
	chr1	145428407	145428607	cid_1	c	close_to_open
	chr1	174248704	174248904	cid_1	c	close_to_open
	chr1	86348541	86348741	cid_1	c	close_to_open
	chr1	57997480	57997680	cid_1	c	close_to_open
	chr1	33989617	33989817	cid_1	c	close_to_open
	chr1	91179034	91179234	cid_1	c	close_to_open
	chr1	15887438	15887638	cid_1	c	close_to_open
	chr1	160232053	160232253	cid_1	c	close_to_open
	chr1	44155552	44155752	cid_1	c	close_to_open
	chr1	87315737	87315937	cid_1	c	close_to_open
	chr1	165442007	165442207	cid_1	c	close_to_open
	chr1	168507752	168507952	cid_1	c	close_to_open
	chr1	184761819	184762019	cid_1	c	close_to_open
	chr1	28344022	28344222	cid_1	c	close_to_open
	chr1	190128493	190128693	cid_1	c	close_to_open
	chr1	137920958	137921158	cid_1	c	close_to_open
	chr1	180981505	180981705	cid_1	c	close_to_open
	chr1	42888754	42888954	cid_1	c	close_to_open
	chr1	105092414	105092614	cid_1	c	close_to_open
	chr1	144299342	144299542	cid_1	c	close_to_open
	chr1	192136958	192137158	cid_1	c	close_to_open
	chr1	125897462	125897662	cid_1	c	close_to_open
	chr1	93686608	93686808	cid_1	c	close_to_open
	chr1	65791630	65791830	cid_1	c	close_to_open
	chr1	36294429	36294629	cid_1	c	close_to_open
	chr1	21101253	21101453	cid_1	c	close_to_open
	chr1	153057056	153057256	cid_1	c	close_to_open
	chr1	91346877	91347077	cid_1	c	close_to_open
	chr1	184076680	184076880	cid_1	c	close_to_open
	chr1	65938809	65939009	cid_1	c	close_to_open
	chr1	58393748	58393948	cid_1	c	close_to_open
	chr1	155083036	155083236	cid_1	c	close_to_open
	chr1	133130900	133131100	cid_1	c	close_to_open
	chr1	87287084	87287284	cid_1	c	close_to_open
	chr1	56602899	56603099	cid_1	c	close_to_open
	chr1	134696318	134696518	cid_1	c	close_to_open
	chr1	108213029	108213229	cid_1	c	close_to_open
	chr1	135811547	135811747	cid_1	c	close_to_open
	chr1	151501030	151501230	cid_1	c	close_to_open
	chr1	189921973	189922173	cid_1	c	close_to_open
	chr1	184033888	184034088	cid_1	c	close_to_open
	chr1	43122594	43122794	cid_1	c	close_to_open
	chr1	120146988	120147188	cid_1	c	close_to_open
	chr1	144020350	144020550	cid_1	c	close_to_open
	chr1	112999093	112999293	cid_1	c	close_to_open
	chr1	173922706	173922906	cid_1	c	close_to_open
	chr1	83045397	83045597	cid_1	c	close_to_open
	chr1	75495504	75495704	cid_1	c	close_to_open
	chr1	157243750	157243950	cid_1	c	close_to_open
	chr1	156036308	156036508	cid_1	c	close_to_open
	chr1	23112513	23112713	cid_1	c	close_to_open
	chr1	80639842	80640042	cid_1	c	close_to_open
	chr1	22750376	22750576	cid_1	c	close_to_open
	chr1	86263771	86263971	cid_1	c	close_to_open
	chr1	194149275	194149475	cid_1	c	close_to_open
	chr1	167116732	167116932	cid_1	c	close_to_open
	chr1	152634586	152634786	cid_1	c	close_to_open
	chr1	40691912	40692112	cid_1	c	close_to_open
	chr1	34511055	34511255	cid_1	c	close_to_open
	chr1	58795394	58795594	cid_1	c	close_to_open
	chr1	61485383	61485583	cid_1	c	close_to_open
	chr1	153376481	153376681	cid_1	c	close_to_open
	chr1	130703343	130703543	cid_1	c	close_to_open
	chr1	90716733	90716933	cid_1	c	close_to_open
	chr1	163057705	163057905	cid_1	c	close_to_open
	chr1	91400903	91401103	cid_1	c	close_to_open
	chr1	144239096	144239296	cid_1	c	close_to_open
	chr1	101832631	101832831	cid_1	c	close_to_open
	chr1	74236132	74236332	cid_1	c	close_to_open
	chr1	6427734	6427934	cid_1	c	close_to_open
	chr1	160897444	160897644	cid_1	c	close_to_open
	chr1	46698121	46698321	cid_1	c	close_to_open
	chr1	160020704	160020904	cid_1	c	close_to_open
	chr1	5107571	5107771	cid_1	c	close_to_open
	chr1	45907319	45907519	cid_1	c	close_to_open
	chr1	55259589	55259789	cid_1	c	close_to_open
	chr1	107339595	107339795	cid_1	c	close_to_open
[truncated: 207,146+ more rows]

## Sheet: Figure 4E
chr	start	end	ID	clust_type
chr1	3580814	3580982	oct4WT_O4SK_d1_peak_1	O4_S2_Shared
chr1	7068690	7068863	oct4WT_O4SK_d1_peak_8	O4_S2_Shared
chr1	11322817	11322913	oct4WT_O4SK_d1_peak_16	O4_S2_Shared
chr1	12097769	12097969	oct4WT_O4SK_d1_peak_19	O4_S2_Shared
chr1	12683420	12683620	oct4WT_O4SK_d1_peak_20a	O4_S2_Shared
chr1	12683420	12683620	oct4WT_O4SK_d1_peak_20b	O4_S2_Shared
chr1	14925968	14926018	oct4WT_O4SK_d1_peak_31	O4_S2_Shared
chr1	16350764	16350853	oct4WT_O4SK_d1_peak_42	O4_S2_Shared
chr1	16706485	16706660	oct4WT_O4SK_d1_peak_45	O4_S2_Shared
chr1	19546924	19547124	oct4WT_O4SK_d1_peak_51a	O4_S2_Shared
chr1	19546924	19547124	oct4WT_O4SK_d1_peak_51a	O4_S2_Shared
chr1	19546924	19547124	oct4WT_O4SK_d1_peak_51b	O4_S2_Shared
chr1	19546924	19547124	oct4WT_O4SK_d1_peak_51b	O4_S2_Shared
chr1	20188361	20188561	oct4WT_O4SK_d1_peak_55	O4_S2_Shared
chr1	22204058	22204254	oct4WT_O4SK_d1_peak_65	O4_S2_Shared
chr1	22881799	22881819	oct4WT_O4SK_d1_peak_69	O4_S2_Shared
chr1	26230033	26230233	oct4WT_O4SK_d1_peak_81a	O4_S2_Shared
chr1	26230033	26230233	oct4WT_O4SK_d1_peak_81a	O4_S2_Shared
chr1	26230033	26230233	oct4WT_O4SK_d1_peak_81b	O4_S2_Shared
chr1	26230033	26230233	oct4WT_O4SK_d1_peak_81b	O4_S2_Shared
chr1	26460206	26460334	oct4WT_O4SK_d1_peak_83	O4_S2_Shared
chr1	29902736	29902936	oct4WT_O4SK_d1_peak_89	O4_S2_Shared
chr1	33495118	33495318	oct4WT_O4SK_d1_peak_99a	O4_S2_Shared
chr1	33495118	33495318	oct4WT_O4SK_d1_peak_99b	O4_S2_Shared
chr1	34183613	34183705	oct4WT_O4SK_d1_peak_102	O4_S2_Shared
chr1	35232826	35232966	oct4WT_O4SK_d1_peak_104	O4_S2_Shared
chr1	44891650	44891850	oct4WT_O4SK_d1_peak_132	O4_S2_Shared
chr1	45281659	45281859	oct4WT_O4SK_d1_peak_135	O4_S2_Shared
chr1	45873574	45873774	oct4WT_O4SK_d1_peak_138	O4_S2_Shared
chr1	47274197	47274311	oct4WT_O4SK_d1_peak_142	O4_S2_Shared
chr1	51798359	51798448	oct4WT_O4SK_d1_peak_155a	O4_S2_Shared
chr1	51798359	51798448	oct4WT_O4SK_d1_peak_155b	O4_S2_Shared
chr1	52755124	52755324	oct4WT_O4SK_d1_peak_165	O4_S2_Shared
chr1	54485000	54485052	oct4WT_O4SK_d1_peak_175	O4_S2_Shared
chr1	55198782	55198939	oct4WT_O4SK_d1_peak_183	O4_S2_Shared
chr1	55316633	55316661	oct4WT_O4SK_d1_peak_185	O4_S2_Shared
chr1	55868124	55868207	oct4WT_O4SK_d1_peak_193	O4_S2_Shared
chr1	56732867	56732981	oct4WT_O4SK_d1_peak_195	O4_S2_Shared
chr1	58537108	58537308	oct4WT_O4SK_d1_peak_201	O4_S2_Shared
chr1	60416787	60416826	oct4WT_O4SK_d1_peak_209a	O4_S2_Shared
chr1	60416787	60416826	oct4WT_O4SK_d1_peak_209b	O4_S2_Shared
chr1	61316294	61316470	oct4WT_O4SK_d1_peak_212	O4_S2_Shared
chr1	62832373	62832573	oct4WT_O4SK_d1_peak_219	O4_S2_Shared
chr1	64415886	64415975	oct4WT_O4SK_d1_peak_229	O4_S2_Shared
chr1	65370987	65371187	oct4WT_O4SK_d1_peak_232	O4_S2_Shared
chr1	67707565	67707690	oct4WT_O4SK_d1_peak_238	O4_S2_Shared
chr1	69134056	69134153	oct4WT_O4SK_d1_peak_242	O4_S2_Shared
chr1	76683303	76683375	oct4WT_O4SK_d1_peak_265	O4_S2_Shared
chr1	76683303	76683375	oct4WT_O4SK_d1_peak_265	O4_S2_Shared
chr1	78570399	78570571	oct4WT_O4SK_d1_peak_275	O4_S2_Shared
chr1	79861717	79861848	oct4WT_O4SK_d1_peak_279	O4_S2_Shared
chr1	80237476	80237593	oct4WT_O4SK_d1_peak_283	O4_S2_Shared
chr1	86782617	86782817	oct4WT_O4SK_d1_peak_317	O4_S2_Shared
chr1	86859307	86859416	oct4WT_O4SK_d1_peak_319	O4_S2_Shared
chr1	88774350	88774506	oct4WT_O4SK_d1_peak_330	O4_S2_Shared
chr1	95344184	95344384	oct4WT_O4SK_d1_peak_347	O4_S2_Shared
chr1	100089003	100089034	oct4WT_O4SK_d1_peak_356	O4_S2_Shared
chr1	104627049	104627249	oct4WT_O4SK_d1_peak_359	O4_S2_Shared
chr1	105921241	105921261	oct4WT_O4SK_d1_peak_361	O4_S2_Shared
chr1	106176814	106176969	oct4WT_O4SK_d1_peak_363	O4_S2_Shared
chr1	110118875	110119067	oct4WT_O4SK_d1_peak_382	O4_S2_Shared
chr1	110447826	110447964	oct4WT_O4SK_d1_peak_383	O4_S2_Shared
chr1	111698589	111698772	oct4WT_O4SK_d1_peak_386	O4_S2_Shared
chr1	113001338	113001538	oct4WT_O4SK_d1_peak_390a	O4_S2_Shared
chr1	113001338	113001538	oct4WT_O4SK_d1_peak_390a	O4_S2_Shared
chr1	113001338	113001538	oct4WT_O4SK_d1_peak_390b	O4_S2_Shared
chr1	113001338	113001538	oct4WT_O4SK_d1_peak_390b	O4_S2_Shared
chr1	118578195	118578223	oct4WT_O4SK_d1_peak_398	O4_S2_Shared
chr1	121389984	121390100	oct4WT_O4SK_d1_peak_407	O4_S2_Shared
chr1	122381231	122381431	oct4WT_O4SK_d1_peak_409a	O4_S2_Shared
chr1	122381231	122381431	oct4WT_O4SK_d1_peak_409b	O4_S2_Shared
chr1	122828598	122828757	oct4WT_O4SK_d1_peak_412	O4_S2_Shared
chr1	123503228	123503363	oct4WT_O4SK_d1_peak_415	O4_S2_Shared
chr1	124409736	124409936	oct4WT_O4SK_d1_peak_422	O4_S2_Shared
chr1	124409736	124409936	oct4WT_O4SK_d1_peak_422	O4_S2_Shared
chr1	128446457	128446657	oct4WT_O4SK_d1_peak_430	O4_S2_Shared
chr1	130703343	130703429	oct4WT_O4SK_d1_peak_435	O4_S2_Shared
chr1	139302314	139302366	oct4WT_O4SK_d1_peak_462	O4_S2_Shared
chr1	139302314	139302366	oct4WT_O4SK_d1_peak_462	O4_S2_Shared
chr1	143060826	143060930	oct4WT_O4SK_d1_peak_471	O4_S2_Shared
chr1	144121508	144121701	oct4WT_O4SK_d1_peak_474	O4_S2_Shared
chr1	144121508	144121701	oct4WT_O4SK_d1_peak_474	O4_S2_Shared
chr1	145382523	145382722	oct4WT_O4SK_d1_peak_478	O4_S2_Shared
chr1	147005591	147005698	oct4WT_O4SK_d1_peak_481	O4_S2_Shared
chr1	147005591	147005698	oct4WT_O4SK_d1_peak_481	O4_S2_Shared
chr1	148240859	148240969	oct4WT_O4SK_d1_peak_488	O4_S2_Shared
chr1	148240859	148240969	oct4WT_O4SK_d1_peak_488	O4_S2_Shared
chr1	151219002	151219169	oct4WT_O4SK_d1_peak_497a	O4_S2_Shared
chr1	151219002	151219169	oct4WT_O4SK_d1_peak_497b	O4_S2_Shared
chr1	153024847	153025047	oct4WT_O4SK_d1_peak_510	O4_S2_Shared
chr1	153260314	153260352	oct4WT_O4SK_d1_peak_511	O4_S2_Shared
chr1	154237649	154237849	oct4WT_O4SK_d1_peak_517	O4_S2_Shared
chr1	157153800	157153978	oct4WT_O4SK_d1_peak_522	O4_S2_Shared
chr1	157226516	157226716	oct4WT_O4SK_d1_peak_524	O4_S2_Shared
chr1	157773738	157773758	oct4WT_O4SK_d1_peak_529	O4_S2_Shared
chr1	159224826	159224878	oct4WT_O4SK_d1_peak_536	O4_S2_Shared
chr1	163327666	163327862	oct4WT_O4SK_d1_peak_558	O4_S2_Shared
chr1	167116802	167116932	oct4WT_O4SK_d1_peak_571	O4_S2_Shared
chr1	167957585	167957729	oct4WT_O4SK_d1_peak_573a	O4_S2_Shared
chr1	167957585	167957729	oct4WT_O4SK_d1_peak_573b	O4_S2_Shared
chr1	167957585	167957729	oct4WT_O4SK_d1_peak_573c	O4_S2_Shared
chr1	168113879	168113886	oct4WT_O4SK_d1_peak_574	O4_S2_Shared
chr1	169152943	169153059	oct4WT_O4SK_d1_peak_578	O4_S2_Shared
chr1	169438175	169438375	oct4WT_O4SK_d1_peak_580	O4_S2_Shared
chr1	169439782	169439911	oct4WT_O4SK_d1_peak_581	O4_S2_Shared
chr1	169569778	169569978	oct4WT_O4SK_d1_peak_582	O4_S2_Shared
chr1	169569778	169569978	oct4WT_O4SK_d1_peak_582	O4_S2_Shared
chr1	170101577	170101705	oct4WT_O4SK_d1_peak_587	O4_S2_Shared
chr1	174778913	174779098	oct4WT_O4SK_d1_peak_600	O4_S2_Shared
chr1	174979857	174980029	oct4WT_O4SK_d1_peak_603	O4_S2_Shared
chr1	177263027	177263227	oct4WT_O4SK_d1_peak_609	O4_S2_Shared
chr1	178484332	178484406	oct4WT_O4SK_d1_peak_616	O4_S2_Shared
chr1	179616978	179617156	oct4WT_O4SK_d1_peak_621	O4_S2_Shared
chr1	180088896	180089042	oct4WT_O4SK_d1_peak_623	O4_S2_Shared
chr1	180088896	180089042	oct4WT_O4SK_d1_peak_623	O4_S2_Shared
chr1	184125361	184125561	oct4WT_O4SK_d1_peak_634	O4_S2_Shared
chr1	194114581	194114747	oct4WT_O4SK_d1_peak_661	O4_S2_Shared
chr10	6827215	6827319	oct4WT_O4SK_d1_peak_679	O4_S2_Shared
chr10	8584802	8584852	oct4WT_O4SK_d1_peak_684	O4_S2_Shared
chr10	8584802	8584852	oct4WT_O4SK_d1_peak_684	O4_S2_Shared
chr10	9488809	9488992	oct4WT_O4SK_d1_peak_688	O4_S2_Shared
chr10	11869455	11869530	oct4WT_O4SK_d1_peak_699a	O4_S2_Shared
chr10	11869455	11869530	oct4WT_O4SK_d1_peak_699b	O4_S2_Shared
chr10	14266243	14266284	oct4WT_O4SK_d1_peak_710	O4_S2_Shared
chr10	14623019	14623219	oct4WT_O4SK_d1_peak_711	O4_S2_Shared
chr10	17060236	17060305	oct4WT_O4SK_d1_peak_718	O4_S2_Shared
chr10	18446095	18446295	oct4WT_O4SK_d1_peak_723	O4_S2_Shared
chr10	19277587	19277623	oct4WT_O4SK_d1_peak_730	O4_S2_Shared
chr10	21102065	21102265	oct4WT_O4SK_d1_peak_737	O4_S2_Shared
chr10	24454989	24455043	oct4WT_O4SK_d1_peak_755	O4_S2_Shared
chr10	24765529	24765573	oct4WT_O4SK_d1_peak_758	O4_S2_Shared
chr10	27968122	27968315	oct4WT_O4SK_d1_peak_774	O4_S2_Shared
chr10	29454586	29454738	oct4WT_O4SK_d1_peak_782	O4_S2_Shared
chr10	30558165	30558173	oct4WT_O4SK_d1_peak_786	O4_S2_Shared
chr10	30783229	30783327	oct4WT_O4SK_d1_peak_790	O4_S2_Shared
chr10	31169324	31169480	oct4WT_O4SK_d1_peak_794	O4_S2_Shared
chr10	37108633	37108825	oct4WT_O4SK_d1_peak_819	O4_S2_Shared
chr10	37378791	37378886	oct4WT_O4SK_d1_peak_822	O4_S2_Shared
chr10	37378791	37378886	oct4WT_O4SK_d1_peak_822	O4_S2_Shared
chr10	37474919	37475104	oct4WT_O4SK_d1_peak_824	O4_S2_Shared
chr10	38595238	38595300	oct4WT_O4SK_d1_peak_831a	O4_S2_Shared
chr10	38595238	38595300	oct4WT_O4SK_d1_peak_831b	O4_S2_Shared
chr10	38631889	38632089	oct4WT_O4SK_d1_peak_832	O4_S2_Shared
chr10	40070596	40070782	oct4WT_O4SK_d1_peak_844	O4_S2_Shared
chr10	44998059	44998153	oct4WT_O4SK_d1_peak_855	O4_S2_Shared
chr10	45892572	45892600	oct4WT_O4SK_d1_peak_860	O4_S2_Shared
chr10	46343051	46343251	oct4WT_O4SK_d1_peak_862	O4_S2_Shared
chr10	46343051	46343251	oct4WT_O4SK_d1_peak_862	O4_S2_Shared
chr10	53460024	53460219	oct4WT_O4SK_d1_peak_878	O4_S2_Shared
chr10	55712207	55712301	oct4WT_O4SK_d1_peak_887	O4_S2_Shared
chr10	56374257	56374314	oct4WT_O4SK_d1_peak_888	O4_S2_Shared
chr10	56753962	56754071	oct4WT_O4SK_d1_peak_890	O4_S2_Shared
chr10	63907351	63907551	oct4WT_O4SK_d1_peak_912	O4_S2_Shared
chr10	67573724	67573732	oct4WT_O4SK_d1_peak_923	O4_S2_Shared
chr10	67573724	67573732	oct4WT_O4SK_d1_peak_923	O4_S2_Shared
chr10	68039934	68040046	oct4WT_O4SK_d1_peak_925	O4_S2_Shared
chr10	73403070	73403079	oct4WT_O4SK_d1_peak_947	O4_S2_Shared
chr10	74352467	74352472	oct4WT_O4SK_d1_peak_949	O4_S2_Shared
chr10	84147621	84147821	oct4WT_O4SK_d1_peak_974	O4_S2_Shared
chr10	84911028	84911228	oct4WT_O4SK_d1_peak_979a	O4_S2_Shared
chr10	84911028	84911228	oct4WT_O4SK_d1_peak_979b	O4_S2_Shared
chr10	86923113	86923313	oct4WT_O4SK_d1_peak_990	O4_S2_Shared
chr10	91962656	91962674	oct4WT_O4SK_d1_peak_1013	O4_S2_Shared
chr10	94453867	94453948	oct4WT_O4SK_d1_peak_1024	O4_S2_Shared
chr10	95461311	95461511	oct4WT_O4SK_d1_peak_1028	O4_S2_Shared
chr10	96981039	96981239	oct4WT_O4SK_d1_peak_1035	O4_S2_Shared
chr10	97152672	97152872	oct4WT_O4SK_d1_peak_1036	O4_S2_Shared
chr10	98942443	98942643	oct4WT_O4SK_d1_peak_1048a	O4_S2_Shared
chr10	98942443	98942643	oct4WT_O4SK_d1_peak_1048b	O4_S2_Shared
chr10	103464365	103464382	oct4WT_O4SK_d1_peak_1064	O4_S2_Shared
chr10	106787398	106787598	oct4WT_O4SK_d1_peak_1074	O4_S2_Shared
chr10	108832418	108832512	oct4WT_O4SK_d1_peak_1086	O4_S2_Shared
chr10	109929164	109929275	oct4WT_O4SK_d1_peak_1091a	O4_S2_Shared
chr10	109929164	109929275	oct4WT_O4SK_d1_peak_1091b	O4_S2_Shared
chr10	114441036	114441144	oct4WT_O4SK_d1_peak_1105	O4_S2_Shared
chr10	115484334	115484513	oct4WT_O4SK_d1_peak_1111	O4_S2_Shared
chr11	6778719	6778746	oct4WT_O4SK_d1_peak_1158	O4_S2_Shared
chr11	16907085	16907261	oct4WT_O4SK_d1_peak_1190	O4_S2_Shared
chr11	20231358	20231438	oct4WT_O4SK_d1_peak_1207	O4_S2_Shared
chr11	20928096	20928152	oct4WT_O4SK_d1_peak_1212	O4_S2_Shared
chr11	20996133	20996287	oct4WT_O4SK_d1_peak_1215	O4_S2_Shared
chr11	24151508	24151708	oct4WT_O4SK_d1_peak_1224	O4_S2_Shared
chr11	25050277	25050477	oct4WT_O4SK_d1_peak_1229	O4_S2_Shared
chr11	25351756	25351956	oct4WT_O4SK_d1_peak_1230	O4_S2_Shared
chr11	29217698	29217748	oct4WT_O4SK_d1_peak_1242	O4_S2_Shared
chr11	29968753	29968953	oct4WT_O4SK_d1_peak_1246	O4_S2_Shared
chr11	29968753	29968953	oct4WT_O4SK_d1_peak_1246	O4_S2_Shared
chr11	33403731	33403931	oct4WT_O4SK_d1_peak_1261	O4_S2_Shared
chr11	35644809	35644864	oct4WT_O4SK_d1_peak_1267	O4_S2_Shared
chr11	36098053	36098253	oct4WT_O4SK_d1_peak_1268a	O4_S2_Shared
chr11	36098053	36098253	oct4WT_O4SK_d1_peak_1268b	O4_S2_Shared
chr11	38861949	38862092	oct4WT_O4SK_d1_peak_1277	O4_S2_Shared
chr11	39520147	39520347	oct4WT_O4SK_d1_peak_1281	O4_S2_Shared
chr11	40977393	40977487	oct4WT_O4SK_d1_peak_1289a	O4_S2_Shared
chr11	40977393	40977487	oct4WT_O4SK_d1_peak_1289b	O4_S2_Shared
chr11	42632071	42632261	oct4WT_O4SK_d1_peak_1295	O4_S2_Shared
chr11	47253991	47254081	oct4WT_O4SK_d1_peak_1314	O4_S2_Shared
chr11	54754409	54754609	oct4WT_O4SK_d1_peak_1339	O4_S2_Shared
chr11	56898762	56898962	oct4WT_O4SK_d1_peak_1345	O4_S2_Shared
chr11	60275092	60275188	oct4WT_O4SK_d1_peak_1352	O4_S2_Shared
chr11	61530688	61530863	oct4WT_O4SK_d1_peak_1356	O4_S2_Shared
chr11	62865350	62865506	oct4WT_O4SK_d1_peak_1363	O4_S2_Shared
chr11	64183481	64183681	oct4WT_O4SK_d1_peak_1368	O4_S2_Shared
chr11	67218119	67218319	oct4WT_O4SK_d1_peak_1375	O4_S2_Shared
chr11	76448070	76448195	oct4WT_O4SK_d1_peak_1402	O4_S2_Shared
chr11	77369816	77369819	oct4WT_O4SK_d1_peak_1407	O4_S2_Shared
chr11	77893931	77894131	oct4WT_O4SK_d1_peak_1410	O4_S2_Shared
chr11	83617972	83618172	oct4WT_O4SK_d1_peak_1431	O4_S2_Shared
chr11	83617972	83618172	oct4WT_O4SK_d1_peak_1431	O4_S2_Shared
chr11	84787323	84787523	oct4WT_O4SK_d1_peak_1437	O4_S2_Shared
chr11	85678755	85678807	oct4WT_O4SK_d1_peak_1444	O4_S2_Shared
chr11	86083884	86084084	oct4WT_O4SK_d1_peak_1446	O4_S2_Shared
chr11	86699628	86699797	oct4WT_O4SK_d1_peak_1452a	O4_S2_Shared
chr11	86699628	86699797	oct4WT_O4SK_d1_peak_1452b	O4_S2_Shared
chr11	88583325	88583492	oct4WT_O4SK_d1_peak_1459	O4_S2_Shared
chr11	92948663	92948843	oct4WT_O4SK_d1_peak_1472	O4_S2_Shared
chr11	105387310	105387447	oct4WT_O4SK_d1_peak_1501	O4_S2_Shared
chr11	109932461	109932661	oct4WT_O4SK_d1_peak_1519	O4_S2_Shared
chr11	109932461	109932661	oct4WT_O4SK_d1_peak_1519	O4_S2_Shared
chr11	111494240	111494379	oct4WT_O4SK_d1_peak_1521	O4_S2_Shared
chr11	111766726	111766838	oct4WT_O4SK_d1_peak_1522	O4_S2_Shared
chr12	11067041	11067174	oct4WT_O4SK_d1_peak_1559	O4_S2_Shared
chr12	14427337	14427353	oct4WT_O4SK_d1_peak_1569	O4_S2_Shared
chr12	15562224	15562424	oct4WT_O4SK_d1_peak_1574	O4_S2_Shared
chr12	26542431	26542631	oct4WT_O4SK_d1_peak_1594	O4_S2_Shared
chr12	27098025	27098175	oct4WT_O4SK_d1_peak_1599a	O4_S2_Shared
chr12	27098025	27098175	oct4WT_O4SK_d1_peak_1599b	O4_S2_Shared
chr12	27248061	27248115	oct4WT_O4SK_d1_peak_1601	O4_S2_Shared
chr12	37279870	37280070	oct4WT_O4SK_d1_peak_1645a	O4_S2_Shared
chr12	37279870	37280070	oct4WT_O4SK_d1_peak_1645b	O4_S2_Shared
chr12	37285272	37285322	oct4WT_O4SK_d1_peak_1646	O4_S2_Shared
chr12	39699653	39699853	oct4WT_O4SK_d1_peak_1652a	O4_S2_Shared
chr12	39699653	39699853	oct4WT_O4SK_d1_peak_1652a	O4_S2_Shared
chr12	39699653	39699853	oct4WT_O4SK_d1_peak_1652b	O4_S2_Shared
chr12	39699653	39699853	oct4WT_O4SK_d1_peak_1652b	O4_S2_Shared
chr12	42896538	42896541	oct4WT_O4SK_d1_peak_1670	O4_S2_Shared
chr12	44589325	44589493	oct4WT_O4SK_d1_peak_1680	O4_S2_Shared
chr12	45328152	45328294	oct4WT_O4SK_d1_peak_1683	O4_S2_Shared
chr12	45328152	45328294	oct4WT_O4SK_d1_peak_1683	O4_S2_Shared
chr12	45342914	45342950	oct4WT_O4SK_d1_peak_1684a	O4_S2_Shared
chr12	45342914	45342950	oct4WT_O4SK_d1_peak_1684b	O4_S2_Shared
chr12	47102838	47102984	oct4WT_O4SK_d1_peak_1692	O4_S2_Shared
chr12	47164204	47164287	oct4WT_O4SK_d1_peak_1693	O4_S2_Shared
chr12	49579687	49579887	oct4WT_O4SK_d1_peak_1697	O4_S2_Shared
chr12	53287922	53288122	oct4WT_O4SK_d1_peak_1712	O4_S2_Shared
chr12	53508810	53508999	oct4WT_O4SK_d1_peak_1713	O4_S2_Shared
chr12	56353549	56353639	oct4WT_O4SK_d1_peak_1727	O4_S2_Shared
chr12	57084456	57084512	oct4WT_O4SK_d1_peak_1729	O4_S2_Shared
chr12	68718213	68718222	oct4WT_O4SK_d1_peak_1743	O4_S2_Shared
chr12	68881033	68881163	oct4WT_O4SK_d1_peak_1744	O4_S2_Shared
chr12	75002958	75003011	oct4WT_O4SK_d1_peak_1761	O4_S2_Shared
chr12	76449904	76450104	oct4WT_O4SK_d1_peak_1767	O4_S2_Shared
chr12	84024194	84024394	oct4WT_O4SK_d1_peak_1788	O4_S2_Shared
chr12	85411107	85411273	oct4WT_O4SK_d1_peak_1792	O4_S2_Shared
chr12	89433449	89433649	oct4WT_O4SK_d1_peak_1797	O4_S2_Shared
chr12	91518519	91518645	oct4WT_O4SK_d1_peak_1804	O4_S2_Shared
chr12	91985510	91985676	oct4WT_O4SK_d1_peak_1805	O4_S2_Shared
chr12	92284002	92284027	oct4WT_O4SK_d1_peak_1807	O4_S2_Shared
chr12	93719124	93719281	oct4WT_O4SK_d1_peak_1813	O4_S2_Shared
chr12	93719124	93719281	oct4WT_O4SK_d1_peak_1813	O4_S2_Shared
chr12	96362554	96362727	oct4WT_O4SK_d1_peak_1829	O4_S2_Shared
chr12	96594247	96594447	oct4WT_O4SK_d1_peak_1831	O4_S2_Shared
chr12	97312635	97312696	oct4WT_O4SK_d1_peak_1833	O4_S2_Shared
chr12	99299858	99300058	oct4WT_O4SK_d1_peak_1840	O4_S2_Shared
chr12	100073164	100073166	oct4WT_O4SK_d1_peak_1843	O4_S2_Shared
chr12	103164252	103164373	oct4WT_O4SK_d1_peak_1848	O4_S2_Shared
chr12	104247588	104247656	oct4WT_O4SK_d1_peak_1852	O4_S2_Shared
chr12	104296473	104296527	oct4WT_O4SK_d1_peak_1853	O4_S2_Shared
chr12	108483506	108483649	oct4WT_O4SK_d1_peak_1858	O4_S2_Shared
chr12	119075271	119075322	oct4WT_O4SK_d1_peak_1893	O4_S2_Shared
chr13	5803761	5803833	oct4WT_O4SK_d1_peak_1910	O4_S2_Shared
chr13	6213356	6213458	oct4WT_O4SK_d1_peak_1916	O4_S2_Shared
chr13	6885916	6886110	oct4WT_O4SK_d1_peak_1919	O4_S2_Shared
chr13	11916410	11916480	oct4WT_O4SK_d1_peak_1935	O4_S2_Shared
chr13	13451015	13451215	oct4WT_O4SK_d1_peak_1942	O4_S2_Shared
chr13	14832873	14832983	oct4WT_O4SK_d1_peak_1949	O4_S2_Shared
chr13	16865276	16865412	oct4WT_O4SK_d1_peak_1961a	O4_S2_Shared
chr13	16865276	16865412	oct4WT_O4SK_d1_peak_1961b	O4_S2_Shared
chr13	19537458	19537601	oct4WT_O4SK_d1_peak_1972	O4_S2_Shared
chr13	20041051	20041238	oct4WT_O4SK_d1_peak_1977	O4_S2_Shared
chr13	20729455	20729559	oct4WT_O4SK_d1_peak_1981	O4_S2_Shared
chr13	25958459	25958503	oct4WT_O4SK_d1_peak_2016	O4_S2_Shared
chr13	28847545	28847745	oct4WT_O4SK_d1_peak_2026	O4_S2_Shared
chr13	35395618	35395648	oct4WT_O4SK_d1_peak_2052	O4_S2_Shared
chr13	35536830	35536975	oct4WT_O4SK_d1_peak_2053	O4_S2_Shared
chr13	35939075	35939084	oct4WT_O4SK_d1_peak_2056	O4_S2_Shared
chr13	38310147	38310347	oct4WT_O4SK_d1_peak_2068	O4_S2_Shared
chr13	38310147	38310347	oct4WT_O4SK_d1_peak_2068	O4_S2_Shared
chr13	39524009	39524131	oct4WT_O4SK_d1_peak_2073	O4_S2_Shared
chr13	41412729	41412894	oct4WT_O4SK_d1_peak_2081	O4_S2_Shared
chr13	42460009	42460141	oct4WT_O4SK_d1_peak_2088	O4_S2_Shared
chr13	44381980	44382147	oct4WT_O4SK_d1_peak_2094	O4_S2_Shared
chr13	45940035	45940235	oct4WT_O4SK_d1_peak_2102a	O4_S2_Shared
chr13	45940035	45940235	oct4WT_O4SK_d1_peak_2102b	O4_S2_Shared
chr13	48598404	48598604	oct4WT_O4SK_d1_peak_2108	O4_S2_Shared
chr13	51135626	51135808	oct4WT_O4SK_d1_peak_2111	O4_S2_Shared
chr13	51491815	51492015	oct4WT_O4SK_d1_peak_2112	O4_S2_Shared
chr13	59456091	59456227	oct4WT_O4SK_d1_peak_2134	O4_S2_Shared
chr13	64315006	64315161	oct4WT_O4SK_d1_peak_2144a	O4_S2_Shared
chr13	64315006	64315161	oct4WT_O4SK_d1_peak_2144b	O4_S2_Shared
chr13	72298425	72298605	oct4WT_O4SK_d1_peak_2158	O4_S2_Shared
chr13	74658886	74658954	oct4WT_O4SK_d1_peak_2164	O4_S2_Shared
chr13	74771076	74771199	oct4WT_O4SK_d1_peak_2165	O4_S2_Shared
chr13	75111966	75112070	oct4WT_O4SK_d1_peak_2167	O4_S2_Shared
chr13	75702984	75703142	oct4WT_O4SK_d1_peak_2170	O4_S2_Shared
chr13	77762562	77762681	oct4WT_O4SK_d1_peak_2180	O4_S2_Shared
chr13	78704590	78704641	oct4WT_O4SK_d1_peak_2187a	O4_S2_Shared
chr13	78704590	78704641	oct4WT_O4SK_d1_peak_2187b	O4_S2_Shared
chr13	79048446	79048646	oct4WT_O4SK_d1_peak_2189	O4_S2_Shared
chr13	80235376	80235384	oct4WT_O4SK_d1_peak_2191a	O4_S2_Shared
chr13	80235376	80235384	oct4WT_O4SK_d1_peak_2191b	O4_S2_Shared
chr13	83024877	83024887	oct4WT_O4SK_d1_peak_2205	O4_S2_Shared
chr13	83080380	83080496	oct4WT_O4SK_d1_peak_2206	O4_S2_Shared
chr13	84062344	84062544	oct4WT_O4SK_d1_peak_2211	O4_S2_Shared
chr13	85903421	85903529	oct4WT_O4SK_d1_peak_2221	O4_S2_Shared
chr13	89257680	89257809	oct4WT_O4SK_d1_peak_2226	O4_S2_Shared
chr13	89601890	89601896	oct4WT_O4SK_d1_peak_2228	O4_S2_Shared
chr13	93430531	93430592	oct4WT_O4SK_d1_peak_2241	O4_S2_Shared
chr13	96834459	96834576	oct4WT_O4SK_d1_peak_2255	O4_S2_Shared
chr13	100113699	100113808	oct4WT_O4SK_d1_peak_2271	O4_S2_Shared
chr13	100127438	100127638	oct4WT_O4SK_d1_peak_2272	O4_S2_Shared
chr13	100634666	100634676	oct4WT_O4SK_d1_peak_2277	O4_S2_Shared
chr13	101109778	101109809	oct4WT_O4SK_d1_peak_2280	O4_S2_Shared
chr13	102106174	102106365	oct4WT_O4SK_d1_peak_2282	O4_S2_Shared
chr13	104529282	104529364	oct4WT_O4SK_d1_peak_2300	O4_S2_Shared
chr13	108526546	108526668	oct4WT_O4SK_d1_peak_2307	O4_S2_Shared
chr13	109592724	109592924	oct4WT_O4SK_d1_peak_2311	O4_S2_Shared
chr13	109592724	109592924	oct4WT_O4SK_d1_peak_2311	O4_S2_Shared
chr13	109840178	109840378	oct4WT_O4SK_d1_peak_2318a	O4_S2_Shared
chr13	109840178	109840378	oct4WT_O4SK_d1_peak_2318a	O4_S2_Shared
chr13	109840178	109840378	oct4WT_O4SK_d1_peak_2318b	O4_S2_Shared
chr13	109840178	109840378	oct4WT_O4SK_d1_peak_2318b	O4_S2_Shared
chr13	110115381	110115539	oct4WT_O4SK_d1_peak_2320	O4_S2_Shared
chr13	110805985	110806008	oct4WT_O4SK_d1_peak_2326	O4_S2_Shared
chr13	113353951	113354015	oct4WT_O4SK_d1_peak_2341	O4_S2_Shared
chr13	114532487	114532584	oct4WT_O4SK_d1_peak_2348	O4_S2_Shared
chr13	114534620	114534820	oct4WT_O4SK_d1_peak_2349	O4_S2_Shared
chr13	116418195	116418278	oct4WT_O4SK_d1_peak_2353	O4_S2_Shared
chr14	9319036	9319108	oct4WT_O4SK_d1_peak_2373	O4_S2_Shared
chr14	10646773	10646973	oct4WT_O4SK_d1_peak_2378	O4_S2_Shared
chr14	11009118	11009299	oct4WT_O4SK_d1_peak_2380	O4_S2_Shared
chr14	12239811	12239972	oct4WT_O4SK_d1_peak_2385	O4_S2_Shared
chr14	13554148	13554295	oct4WT_O4SK_d1_peak_2388	O4_S2_Shared
chr14	18138821	18138829	oct4WT_O4SK_d1_peak_2401	O4_S2_Shared
chr14	20964308	20964361	oct4WT_O4SK_d1_peak_2414	O4_S2_Shared
chr14	26445649	26445749	oct4WT_O4SK_d1_peak_2431	O4_S2_Shared
chr14	26954065	26954261	oct4WT_O4SK_d1_peak_2433	O4_S2_Shared
chr14	29012076	29012260	oct4WT_O4SK_d1_peak_2437	O4_S2_Shared
chr14	30745107	30745307	oct4WT_O4SK_d1_peak_2443	O4_S2_Shared
chr14	30745107	30745307	oct4WT_O4SK_d1_peak_2443	O4_S2_Shared
chr14	31045380	31045425	oct4WT_O4SK_d1_peak_2446	O4_S2_Shared
chr14	34720529	34720729	oct4WT_O4SK_d1_peak_2457	O4_S2_Shared
chr14	34720529	34720729	oct4WT_O4SK_d1_peak_2457	O4_S2_Shared
chr14	45652612	45652782	oct4WT_O4SK_d1_peak_2471	O4_S2_Shared
chr14	45707231	45707431	oct4WT_O4SK_d1_peak_2472	O4_S2_Shared
chr14	45734947	45734973	oct4WT_O4SK_d1_peak_2473	O4_S2_Shared
chr14	47736520	47736576	oct4WT_O4SK_d1_peak_2482	O4_S2_Shared
chr14	57784910	57785081	oct4WT_O4SK_d1_peak_2497	O4_S2_Shared
chr14	60957861	60958061	oct4WT_O4SK_d1_peak_2509	O4_S2_Shared
chr14	64789912	64790074	oct4WT_O4SK_d1_peak_2517	O4_S2_Shared
chr14	68822451	68822590	oct4WT_O4SK_d1_peak_2538	O4_S2_Shared
chr14	71262201	71262353	oct4WT_O4SK_d1_peak_2542	O4_S2_Shared
chr14	72582944	72583118	oct4WT_O4SK_d1_peak_2547	O4_S2_Shared
chr14	72846106	72846219	oct4WT_O4SK_d1_peak_2549	O4_S2_Shared
chr14	73219667	73219740	oct4WT_O4SK_d1_peak_2552	O4_S2_Shared
chr14	73335474	73335612	oct4WT_O4SK_d1_peak_2554	O4_S2_Shared
chr14	75911834	75912019	oct4WT_O4SK_d1_peak_2563	O4_S2_Shared
chr14	77998249	77998395	oct4WT_O4SK_d1_peak_2572	O4_S2_Shared
chr14	82972920	82973120	oct4WT_O4SK_d1_peak_2588	O4_S2_Shared
chr14	83008540	83008740	oct4WT_O4SK_d1_peak_2589	O4_S2_Shared
chr14	84223325	84223525	oct4WT_O4SK_d1_peak_2590	O4_S2_Shared
chr14	86898694	86898894	oct4WT_O4SK_d1_peak_2599	O4_S2_Shared
chr14	87279534	87279689	oct4WT_O4SK_d1_peak_2602	O4_S2_Shared
chr14	89262180	89262209	oct4WT_O4SK_d1_peak_2608	O4_S2_Shared
chr14	93122835	93122838	oct4WT_O4SK_d1_peak_2615	O4_S2_Shared
chr14	94292135	94292335	oct4WT_O4SK_d1_peak_2620	O4_S2_Shared
chr14	94292135	94292335	oct4WT_O4SK_d1_peak_2620	O4_S2_Shared
chr14	96962847	96963047	oct4WT_O4SK_d1_peak_2624	O4_S2_Shared
chr14	99090078	99090173	oct4WT_O4SK_d1_peak_2633	O4_S2_Shared
chr14	103168323	103168358	oct4WT_O4SK_d1_peak_2646	O4_S2_Shared
chr14	103913379	103913535	oct4WT_O4SK_d1_peak_2648	O4_S2_Shared
chr14	105709014	105709134	oct4WT_O4SK_d1_peak_2654	O4_S2_Shared
chr14	106266936	106267024	oct4WT_O4SK_d1_peak_2658	O4_S2_Shared
chr14	108960427	108960627	oct4WT_O4SK_d1_peak_2668	O4_S2_Shared
chr14	111223041	111223133	oct4WT_O4SK_d1_peak_2672	O4_S2_Shared
chr14	116025672	116025823	oct4WT_O4SK_d1_peak_2680a	O4_S2_Shared
chr14	116025672	116025823	oct4WT_O4SK_d1_peak_2680a	O4_S2_Shared
chr14	116025672	116025823	oct4WT_O4SK_d1_peak_2680b	O4_S2_Shared
chr14	116025672	116025823	oct4WT_O4SK_d1_peak_2680b	O4_S2_Shared
chr14	118230255	118230455	oct4WT_O4SK_d1_peak_2692	O4_S2_Shared
chr14	118261768	118261922	oct4WT_O4SK_d1_peak_2693	O4_S2_Shared
chr14	118589336	118589536	oct4WT_O4SK_d1_peak_2695	O4_S2_Shared
chr14	118589336	118589536	oct4WT_O4SK_d1_peak_2695	O4_S2_Shared
chr14	121614805	121615005	oct4WT_O4SK_d1_peak_2705	O4_S2_Shared
chr14	121737944	121738112	oct4WT_O4SK_d1_peak_2706	O4_S2_Shared
chr14	123033193	123033235	oct4WT_O4SK_d1_peak_2707	O4_S2_Shared
chr14	123570350	123570550	oct4WT_O4SK_d1_peak_2709a	O4_S2_Shared
chr14	123570350	123570550	oct4WT_O4SK_d1_peak_2709b	O4_S2_Shared
chr15	3989487	3989575	oct4WT_O4SK_d1_peak_2717a	O4_S2_Shared
chr15	3989487	3989575	oct4WT_O4SK_d1_peak_2717b	O4_S2_Shared
chr15	7022670	7022704	oct4WT_O4SK_d1_peak_2726	O4_S2_Shared
chr15	8972645	8972777	oct4WT_O4SK_d1_peak_2729	O4_S2_Shared
chr15	9209836	9209981	oct4WT_O4SK_d1_peak_2730	O4_S2_Shared
chr15	10277051	10277127	oct4WT_O4SK_d1_peak_2735	O4_S2_Shared
chr15	11103916	11104116	oct4WT_O4SK_d1_peak_2737	O4_S2_Shared
chr15	13217746	13217766	oct4WT_O4SK_d1_peak_2748	O4_S2_Shared
chr15	18300538	18300656	oct4WT_O4SK_d1_peak_2758	O4_S2_Shared
chr15	20375329	20375491	oct4WT_O4SK_d1_peak_2764	O4_S2_Shared
chr15	21082928	21083084	oct4WT_O4SK_d1_peak_2765	O4_S2_Shared
chr15	22739511	22739529	oct4WT_O4SK_d1_peak_2770	O4_S2_Shared
chr15	23168894	23169094	oct4WT_O4SK_d1_peak_2773	O4_S2_Shared
chr15	23257971	23258171	oct4WT_O4SK_d1_peak_2774	O4_S2_Shared
chr15	23415566	23415766	oct4WT_O4SK_d1_peak_2779	O4_S2_Shared
chr15	26687987	26688023	oct4WT_O4SK_d1_peak_2788	O4_S2_Shared
chr15	30506584	30506647	oct4WT_O4SK_d1_peak_2799	O4_S2_Shared
chr15	32529315	32529473	oct4WT_O4SK_d1_peak_2807	O4_S2_Shared
chr15	32976849	32977049	oct4WT_O4SK_d1_peak_2810a	O4_S2_Shared
chr15	32976849	32977049	oct4WT_O4SK_d1_peak_2810a	O4_S2_Shared
chr15	32976849	32977049	oct4WT_O4SK_d1_peak_2810b	O4_S2_Shared
chr15	32976849	32977049	oct4WT_O4SK_d1_peak_2810b	O4_S2_Shared
chr15	33427089	33427289	oct4WT_O4SK_d1_peak_2815	O4_S2_Shared
chr15	39646613	39646813	oct4WT_O4SK_d1_peak_2829	O4_S2_Shared
chr15	41461790	41461931	oct4WT_O4SK_d1_peak_2843	O4_S2_Shared
chr15	41597776	41597921	oct4WT_O4SK_d1_peak_2844	O4_S2_Shared
chr15	42916480	42916680	oct4WT_O4SK_d1_peak_2854a	O4_S2_Shared
chr15	42916480	42916680	oct4WT_O4SK_d1_peak_2854b	O4_S2_Shared
chr15	43682216	43682333	oct4WT_O4SK_d1_peak_2857	O4_S2_Shared
chr15	48875563	48875650	oct4WT_O4SK_d1_peak_2870	O4_S2_Shared
chr15	48956847	48956991	oct4WT_O4SK_d1_peak_2871	O4_S2_Shared
chr15	49982941	49983051	oct4WT_O4SK_d1_peak_2877	O4_S2_Shared
chr15	49995605	49995699	oct4WT_O4SK_d1_peak_2878	O4_S2_Shared
chr15	50377511	50377562	oct4WT_O4SK_d1_peak_2879	O4_S2_Shared
chr15	51205875	51206026	oct4WT_O4SK_d1_peak_2885	O4_S2_Shared
chr15	51272363	51272411	oct4WT_O4SK_d1_peak_2886	O4_S2_Shared
chr15	51536307	51536501	oct4WT_O4SK_d1_peak_2889	O4_S2_Shared
chr15	52298067	52298267	oct4WT_O4SK_d1_peak_2893a	O4_S2_Shared
chr15	52298067	52298267	oct4WT_O4SK_d1_peak_2893b	O4_S2_Shared
chr15	56443027	56443057	oct4WT_O4SK_d1_peak_2907	O4_S2_Shared
chr15	57017568	57017722	oct4WT_O4SK_d1_peak_2909	O4_S2_Shared
chr15	59983819	59984005	oct4WT_O4SK_d1_peak_2920	O4_S2_Shared
chr15	60509912	60510020	oct4WT_O4SK_d1_peak_2923	O4_S2_Shared
chr15	63612908	63613108	oct4WT_O4SK_d1_peak_2933	O4_S2_Shared
chr15	65749684	65749869	oct4WT_O4SK_d1_peak_2936	O4_S2_Shared
chr15	77355425	77355445	oct4WT_O4SK_d1_peak_2959	O4_S2_Shared
chr15	81969569	81969727	oct4WT_O4SK_d1_peak_2964	O4_S2_Shared
chr15	93434385	93434504	oct4WT_O4SK_d1_peak_2987	O4_S2_Shared
chr15	94392927	94393075	oct4WT_O4SK_d1_peak_2991	O4_S2_Shared
chr16	17630090	17630290	oct4WT_O4SK_d1_peak_3059	O4_S2_Shared
chr16	21650591	21650791	oct4WT_O4SK_d1_peak_3062	O4_S2_Shared
chr16	24084970	24085087	oct4WT_O4SK_d1_peak_3074	O4_S2_Shared
chr16	24802246	24802290	oct4WT_O4SK_d1_peak_3077	O4_S2_Shared
chr16	25923929	25924129	oct4WT_O4SK_d1_peak_3086	O4_S2_Shared
chr16	26631034	26631057	oct4WT_O4SK_d1_peak_3087	O4_S2_Shared
chr16	27611362	27611562	oct4WT_O4SK_d1_peak_3089	O4_S2_Shared
chr16	28511483	28511533	oct4WT_O4SK_d1_peak_3091	O4_S2_Shared
chr16	33401319	33401504	oct4WT_O4SK_d1_peak_3104	O4_S2_Shared
chr16	42781656	42781856	oct4WT_O4SK_d1_peak_3139	O4_S2_Shared
chr16	42781656	42781856	oct4WT_O4SK_d1_peak_3139	O4_S2_Shared
chr16	43191826	43191952	oct4WT_O4SK_d1_peak_3141	O4_S2_Shared
chr16	43310202	43310289	oct4WT_O4SK_d1_peak_3144a	O4_S2_Shared
chr16	43310202	43310289	oct4WT_O4SK_d1_peak_3144b	O4_S2_Shared
chr16	45958413	45958589	oct4WT_O4SK_d1_peak_3162	O4_S2_Shared
chr16	50970844	50971022	oct4WT_O4SK_d1_peak_3178a	O4_S2_Shared
chr16	50970844	50971022	oct4WT_O4SK_d1_peak_3178b	O4_S2_Shared
chr16	50970844	50971022	oct4WT_O4SK_d1_peak_3178c	O4_S2_Shared
chr16	52021589	52021591	oct4WT_O4SK_d1_peak_3181	O4_S2_Shared
chr16	52126107	52126294	oct4WT_O4SK_d1_peak_3182	O4_S2_Shared
chr16	52950572	52950753	oct4WT_O4SK_d1_peak_3186	O4_S2_Shared
chr16	52950572	52950753	oct4WT_O4SK_d1_peak_3186	O4_S2_Shared
chr16	57473678	57473856	oct4WT_O4SK_d1_peak_3197	O4_S2_Shared
chr16	58088272	58088440	oct4WT_O4SK_d1_peak_3203	O4_S2_Shared
chr16	58277722	58277903	oct4WT_O4SK_d1_peak_3204	O4_S2_Shared
chr16	58537921	58538031	oct4WT_O4SK_d1_peak_3207	O4_S2_Shared
chr16	58593329	58593529	oct4WT_O4SK_d1_peak_3209	O4_S2_Shared
chr16	62627063	62627263	oct4WT_O4SK_d1_peak_3214	O4_S2_Shared
chr16	63237330	63237478	oct4WT_O4SK_d1_peak_3218	O4_S2_Shared
chr16	65406031	65406107	oct4WT_O4SK_d1_peak_3224	O4_S2_Shared
chr16	65536802	65536903	oct4WT_O4SK_d1_peak_3225	O4_S2_Shared
chr16	65578184	65578331	oct4WT_O4SK_d1_peak_3226	O4_S2_Shared
chr16	70049500	70049588	oct4WT_O4SK_d1_peak_3238	O4_S2_Shared
chr16	70230784	70230984	oct4WT_O4SK_d1_peak_3239	O4_S2_Shared
chr16	70360762	70360897	oct4WT_O4SK_d1_peak_3240	O4_S2_Shared
chr16	72072138	72072338	oct4WT_O4SK_d1_peak_3247	O4_S2_Shared
chr16	72348394	72348594	oct4WT_O4SK_d1_peak_3249a	O4_S2_Shared
chr16	72348394	72348594	oct4WT_O4SK_d1_peak_3249b	O4_S2_Shared
chr16	74512055	74512218	oct4WT_O4SK_d1_peak_3257	O4_S2_Shared
chr16	75891519	75891719	oct4WT_O4SK_d1_peak_3262	O4_S2_Shared
chr16	78171192	78171392	oct4WT_O4SK_d1_peak_3273	O4_S2_Shared
chr16	82816850	82817050	oct4WT_O4SK_d1_peak_3288	O4_S2_Shared
chr16	85503453	85503653	oct4WT_O4SK_d1_peak_3299	O4_S2_Shared
chr16	97496105	97496188	oct4WT_O4SK_d1_peak_3332	O4_S2_Shared
chr17	3693863	3693903	oct4WT_O4SK_d1_peak_3338	O4_S2_Shared
chr17	5660664	5660857	oct4WT_O4SK_d1_peak_3344	O4_S2_Shared
chr17	9404099	9404124	oct4WT_O4SK_d1_peak_3354	O4_S2_Shared
chr17	14894067	14894222	oct4WT_O4SK_d1_peak_3373	O4_S2_Shared
chr17	14894067	14894222	oct4WT_O4SK_d1_peak_3373	O4_S2_Shared
chr17	15953856	15954015	oct4WT_O4SK_d1_peak_3380	O4_S2_Shared
chr17	28431261	28431434	oct4WT_O4SK_d1_peak_3403	O4_S2_Shared
chr17	40923788	40923988	oct4WT_O4SK_d1_peak_3432	O4_S2_Shared
chr17	54707969	54708115	oct4WT_O4SK_d1_peak_3471	O4_S2_Shared
chr17	63220414	63220536	oct4WT_O4SK_d1_peak_3487	O4_S2_Shared
chr17	63519165	63519337	oct4WT_O4SK_d1_peak_3488	O4_S2_Shared
chr17	64012856	64013000	oct4WT_O4SK_d1_peak_3491	O4_S2_Shared
chr17	66480096	66480142	oct4WT_O4SK_d1_peak_3498	O4_S2_Shared
chr17	66747651	66747829	oct4WT_O4SK_d1_peak_3500	O4_S2_Shared
chr17	67247962	67248106	oct4WT_O4SK_d1_peak_3505	O4_S2_Shared
chr17	68004115	68004165	oct4WT_O4SK_d1_peak_3508	O4_S2_Shared
chr17	72653203	72653324	oct4WT_O4SK_d1_peak_3517	O4_S2_Shared
chr17	74805383	74805542	oct4WT_O4SK_d1_peak_3522	O4_S2_Shared
chr17	84716370	84716570	oct4WT_O4SK_d1_peak_3560	O4_S2_Shared
chr17	90348890	90349090	oct4WT_O4SK_d1_peak_3572	O4_S2_Shared
chr17	90631234	90631431	oct4WT_O4SK_d1_peak_3575	O4_S2_Shared
chr17	93482479	93482628	oct4WT_O4SK_d1_peak_3581	O4_S2_Shared
chr17	93901161	93901279	oct4WT_O4SK_d1_peak_3582	O4_S2_Shared
chr18	4159986	4160130	oct4WT_O4SK_d1_peak_3588a	O4_S2_Shared
chr18	4159986	4160130	oct4WT_O4SK_d1_peak_3588b	O4_S2_Shared
chr18	13679163	13679363	oct4WT_O4SK_d1_peak_3627	O4_S2_Shared
chr18	13814149	13814255	oct4WT_O4SK_d1_peak_3630	O4_S2_Shared
chr18	15899559	15899590	oct4WT_O4SK_d1_peak_3632	O4_S2_Shared
chr18	16478340	16478349	oct4WT_O4SK_d1_peak_3635	O4_S2_Shared
chr18	18352122	18352236	oct4WT_O4SK_d1_peak_3645	O4_S2_Shared
chr18	22500140	22500147	oct4WT_O4SK_d1_peak_3662	O4_S2_Shared
chr18	25399073	25399125	oct4WT_O4SK_d1_peak_3673	O4_S2_Shared
chr18	25437793	25437838	oct4WT_O4SK_d1_peak_3675	O4_S2_Shared
chr18	28470666	28470866	oct4WT_O4SK_d1_peak_3682	O4_S2_Shared
chr18	28977041	28977218	oct4WT_O4SK_d1_peak_3683	O4_S2_Shared
chr18	29579331	29579531	oct4WT_O4SK_d1_peak_3685a	O4_S2_Shared
chr18	29579331	29579531	oct4WT_O4SK_d1_peak_3685b	O4_S2_Shared
chr18	32674292	32674492	oct4WT_O4SK_d1_peak_3700	O4_S2_Shared
chr18	32674292	32674492	oct4WT_O4SK_d1_peak_3700	O4_S2_Shared
chr18	34298736	34298936	oct4WT_O4SK_d1_peak_3709	O4_S2_Shared
chr18	35105114	35105118	oct4WT_O4SK_d1_peak_3710	O4_S2_Shared
chr18	35579351	35579355	oct4WT_O4SK_d1_peak_3713	O4_S2_Shared
chr18	43725346	43725482	oct4WT_O4SK_d1_peak_3739	O4_S2_Shared
chr18	44307471	44307633	oct4WT_O4SK_d1_peak_3743	O4_S2_Shared
chr18	47818386	47818586	oct4WT_O4SK_d1_peak_3757	O4_S2_Shared
chr18	51192048	51192158	oct4WT_O4SK_d1_peak_3772a	O4_S2_Shared
chr18	51192048	51192158	oct4WT_O4SK_d1_peak_3772b	O4_S2_Shared
chr18	53815734	53815917	oct4WT_O4SK_d1_peak_3782	O4_S2_Shared
chr18	55134308	55134338	oct4WT_O4SK_d1_peak_3787	O4_S2_Shared
chr18	55134308	55134338	oct4WT_O4SK_d1_peak_3787	O4_S2_Shared
chr18	59274564	59274635	oct4WT_O4SK_d1_peak_3817	O4_S2_Shared
chr18	62908707	62908803	oct4WT_O4SK_d1_peak_3832	O4_S2_Shared
chr18	72285336	72285536	oct4WT_O4SK_d1_peak_3869	O4_S2_Shared
chr18	77708786	77708876	oct4WT_O4SK_d1_peak_3873	O4_S2_Shared
chr18	79585841	79586011	oct4WT_O4SK_d1_peak_3879	O4_S2_Shared
chr18	80844575	80844667	oct4WT_O4SK_d1_peak_3882	O4_S2_Shared
chr18	83807688	83807818	oct4WT_O4SK_d1_peak_3890	O4_S2_Shared
chr19	4592382	4592453	oct4WT_O4SK_d1_peak_3905	O4_S2_Shared
chr19	5622872	5622902	oct4WT_O4SK_d1_peak_3910	O4_S2_Shared
chr19	5622872	5622902	oct4WT_O4SK_d1_peak_3910	O4_S2_Shared
chr19	11360037	11360237	oct4WT_O4SK_d1_peak_3927	O4_S2_Shared
chr19	16431271	16431328	oct4WT_O4SK_d1_peak_3946	O4_S2_Shared
chr19	17904365	17904555	oct4WT_O4SK_d1_peak_3952	O4_S2_Shared
chr19	21476887	21477016	oct4WT_O4SK_d1_peak_3960	O4_S2_Shared
chr19	21724197	21724300	oct4WT_O4SK_d1_peak_3962	O4_S2_Shared
chr19	21724197	21724300	oct4WT_O4SK_d1_peak_3962	O4_S2_Shared
chr19	21956199	21956246	oct4WT_O4SK_d1_peak_3963	O4_S2_Shared
chr19	22703877	22704077	oct4WT_O4SK_d1_peak_3967	O4_S2_Shared
chr19	23176215	23176307	oct4WT_O4SK_d1_peak_3969	O4_S2_Shared
chr19	23481750	23481754	oct4WT_O4SK_d1_peak_3973	O4_S2_Shared
chr19	23829451	23829470	oct4WT_O4SK_d1_peak_3975	O4_S2_Shared
chr19	24024269	24024353	oct4WT_O4SK_d1_peak_3976	O4_S2_Shared
chr19	26346050	26346143	oct4WT_O4SK_d1_peak_3982	O4_S2_Shared
chr19	29023960	29024027	oct4WT_O4SK_d1_peak_3995	O4_S2_Shared
chr19	29981033	29981233	oct4WT_O4SK_d1_peak_4004	O4_S2_Shared
chr19	30282985	30283082	oct4WT_O4SK_d1_peak_4006	O4_S2_Shared
chr19	31062404	31062604	oct4WT_O4SK_d1_peak_4009	O4_S2_Shared
chr19	31266286	31266431	oct4WT_O4SK_d1_peak_4011	O4_S2_Shared
chr19	33978146	33978346	oct4WT_O4SK_d1_peak_4022	O4_S2_Shared
chr19	40922661	40922781	oct4WT_O4SK_d1_peak_4042	O4_S2_Shared
chr19	49675979	49676179	oct4WT_O4SK_d1_peak_4056	O4_S2_Shared
chr19	52727650	52727850	oct4WT_O4SK_d1_peak_4067	O4_S2_Shared
chr19	54855368	54855568	oct4WT_O4SK_d1_peak_4074	O4_S2_Shared
chr19	56466575	56466775	oct4WT_O4SK_d1_peak_4079	O4_S2_Shared
chr19	57894378	57894384	oct4WT_O4SK_d1_peak_4085	O4_S2_Shared
chr19	59954856	59954928	oct4WT_O4SK_d1_peak_4092	O4_S2_Shared
chr19	60456724	60456889	oct4WT_O4SK_d1_peak_4095	O4_S2_Shared
chr19	61095868	61095965	oct4WT_O4SK_d1_peak_4098	O4_S2_Shared
chr2	5078364	5078432	oct4WT_O4SK_d1_peak_4109	O4_S2_Shared
chr2	6998916	6999116	oct4WT_O4SK_d1_peak_4117	O4_S2_Shared
chr2	9750211	9750270	oct4WT_O4SK_d1_peak_4130	O4_S2_Shared
chr2	14000608	14000808	oct4WT_O4SK_d1_peak_4147	O4_S2_Shared
chr2	14958413	14958414	oct4WT_O4SK_d1_peak_4152	O4_S2_Shared
chr2	16336780	16336924	oct4WT_O4SK_d1_peak_4155a	O4_S2_Shared
chr2	16336780	16336924	oct4WT_O4SK_d1_peak_4155b	O4_S2_Shared
chr2	16927689	16927721	oct4WT_O4SK_d1_peak_4164	O4_S2_Shared
chr2	17989205	17989405	oct4WT_O4SK_d1_peak_4166	O4_S2_Shared
chr2	21665945	21666141	oct4WT_O4SK_d1_peak_4185	O4_S2_Shared
chr2	22656631	22656831	oct4WT_O4SK_d1_peak_4187	O4_S2_Shared
chr2	22787870	22787888	oct4WT_O4SK_d1_peak_4188	O4_S2_Shared
chr2	25180546	25180553	oct4WT_O4SK_d1_peak_4191a	O4_S2_Shared
chr2	25180546	25180553	oct4WT_O4SK_d1_peak_4191b	O4_S2_Shared
chr2	26862631	26862668	oct4WT_O4SK_d1_peak_4196	O4_S2_Shared
chr2	35374937	35375097	oct4WT_O4SK_d1_peak_4221	O4_S2_Shared
chr2	42224370	42224517	oct4WT_O4SK_d1_peak_4233	O4_S2_Shared
chr2	42554586	42554649	oct4WT_O4SK_d1_peak_4236	O4_S2_Shared
chr2	46640284	46640373	oct4WT_O4SK_d1_peak_4255	O4_S2_Shared
chr2	46666915	46666935	oct4WT_O4SK_d1_peak_4256	O4_S2_Shared
chr2	49707025	49707225	oct4WT_O4SK_d1_peak_4259	O4_S2_Shared
chr2	51344599	51344681	oct4WT_O4SK_d1_peak_4270	O4_S2_Shared
chr2	55519044	55519244	oct4WT_O4SK_d1_peak_4283a	O4_S2_Shared
chr2	55519044	55519244	oct4WT_O4SK_d1_peak_4283b	O4_S2_Shared
chr2	63012381	63012491	oct4WT_O4SK_d1_peak_4313	O4_S2_Shared
chr2	63134525	63134600	oct4WT_O4SK_d1_peak_4315	O4_S2_Shared
chr2	64418696	64418725	oct4WT_O4SK_d1_peak_4318	O4_S2_Shared
chr2	68283330	68283499	oct4WT_O4SK_d1_peak_4328	O4_S2_Shared
chr2	68381466	68381551	oct4WT_O4SK_d1_peak_4331	O4_S2_Shared
chr2	72641294	72641409	oct4WT_O4SK_d1_peak_4351	O4_S2_Shared
chr2	72641294	72641409	oct4WT_O4SK_d1_peak_4351	O4_S2_Shared
chr2	73269195	73269378	oct4WT_O4SK_d1_peak_4354	O4_S2_Shared
chr2	74970971	74971085	oct4WT_O4SK_d1_peak_4363	O4_S2_Shared
chr2	77269996	77270177	oct4WT_O4SK_d1_peak_4375	O4_S2_Shared
chr2	77333716	77333878	oct4WT_O4SK_d1_peak_4377	O4_S2_Shared
chr2	77618834	77618869	oct4WT_O4SK_d1_peak_4380	O4_S2_Shared
chr2	81338993	81339047	oct4WT_O4SK_d1_peak_4401	O4_S2_Shared
chr2	81848851	81849051	oct4WT_O4SK_d1_peak_4404	O4_S2_Shared
chr2	82808969	82809169	oct4WT_O4SK_d1_peak_4407	O4_S2_Shared
chr2	83085971	83086171	oct4WT_O4SK_d1_peak_4409	O4_S2_Shared
chr2	84551345	84551365	oct4WT_O4SK_d1_peak_4415	O4_S2_Shared
chr2	84969246	84969446	oct4WT_O4SK_d1_peak_4416	O4_S2_Shared
chr2	92283056	92283216	oct4WT_O4SK_d1_peak_4425	O4_S2_Shared
chr2	96301576	96301776	oct4WT_O4SK_d1_peak_4432	O4_S2_Shared
chr2	96709816	96710016	oct4WT_O4SK_d1_peak_4434	O4_S2_Shared
chr2	100130552	100130610	oct4WT_O4SK_d1_peak_4441	O4_S2_Shared
chr2	103268708	103268908	oct4WT_O4SK_d1_peak_4453a	O4_S2_Shared
chr2	103268708	103268908	oct4WT_O4SK_d1_peak_4453b	O4_S2_Shared
chr2	103670001	103670107	oct4WT_O4SK_d1_peak_4458	O4_S2_Shared
chr2	105740269	105740396	oct4WT_O4SK_d1_peak_4467	O4_S2_Shared
chr2	105878159	105878217	oct4WT_O4SK_d1_peak_4468	O4_S2_Shared
chr2	105878159	105878217	oct4WT_O4SK_d1_peak_4468	O4_S2_Shared
chr2	107689362	107689560	oct4WT_O4SK_d1_peak_4479	O4_S2_Shared
chr2	109863397	109863541	oct4WT_O4SK_d1_peak_4489	O4_S2_Shared
chr2	109863397	109863541	oct4WT_O4SK_d1_peak_4489	O4_S2_Shared
chr2	109943340	109943540	oct4WT_O4SK_d1_peak_4490	O4_S2_Shared
chr2	109947810	109947964	oct4WT_O4SK_d1_peak_4491	O4_S2_Shared
chr2	112230793	112230993	oct4WT_O4SK_d1_peak_4504	O4_S2_Shared
chr2	112932088	112932202	oct4WT_O4SK_d1_peak_4506	O4_S2_Shared
chr2	115043016	115043032	oct4WT_O4SK_d1_peak_4520	O4_S2_Shared
chr2	115065511	115065711	oct4WT_O4SK_d1_peak_4521	O4_S2_Shared
chr2	115723530	115723730	oct4WT_O4SK_d1_peak_4527a	O4_S2_Shared
chr2	115723530	115723730	oct4WT_O4SK_d1_peak_4527b	O4_S2_Shared
chr2	117405351	117405444	oct4WT_O4SK_d1_peak_4532	O4_S2_Shared
chr2	117455641	117455779	oct4WT_O4SK_d1_peak_4533	O4_S2_Shared
chr2	119463906	119464062	oct4WT_O4SK_d1_peak_4545	O4_S2_Shared
chr2	124380618	124380818	oct4WT_O4SK_d1_peak_4565	O4_S2_Shared
chr2	124606339	124606529	oct4WT_O4SK_d1_peak_4568	O4_S2_Shared
chr2	125824321	125824521	oct4WT_O4SK_d1_peak_4572	O4_S2_Shared
chr2	129149056	129149256	oct4WT_O4SK_d1_peak_4583	O4_S2_Shared
chr2	129929004	129929024	oct4WT_O4SK_d1_peak_4585	O4_S2_Shared
chr2	134229611	134229617	oct4WT_O4SK_d1_peak_4597	O4_S2_Shared
chr2	134523351	134523551	oct4WT_O4SK_d1_peak_4598	O4_S2_Shared
chr2	134820740	134820936	oct4WT_O4SK_d1_peak_4602	O4_S2_Shared
chr2	136585379	136585543	oct4WT_O4SK_d1_peak_4609	O4_S2_Shared
chr2	142109228	142109234	oct4WT_O4SK_d1_peak_4636	O4_S2_Shared
chr2	142930246	142930377	oct4WT_O4SK_d1_peak_4641	O4_S2_Shared
chr2	145979996	145980024	oct4WT_O4SK_d1_peak_4650	O4_S2_Shared
chr2	146942122	146942294	oct4WT_O4SK_d1_peak_4653	O4_S2_Shared
chr2	148816474	148816606	oct4WT_O4SK_d1_peak_4660	O4_S2_Shared
chr2	153233428	153233628	oct4WT_O4SK_d1_peak_4666	O4_S2_Shared
chr2	156459940	156460140	oct4WT_O4SK_d1_peak_4676	O4_S2_Shared
chr2	157566596	157566773	oct4WT_O4SK_d1_peak_4678	O4_S2_Shared
chr2	157840770	157840963	oct4WT_O4SK_d1_peak_4680	O4_S2_Shared
chr2	158477804	158478004	oct4WT_O4SK_d1_peak_4683	O4_S2_Shared
chr2	164957780	164957980	oct4WT_O4SK_d1_peak_4694	O4_S2_Shared
chr2	165809992	165810192	oct4WT_O4SK_d1_peak_4698	O4_S2_Shared
chr2	171594051	171594115	oct4WT_O4SK_d1_peak_4716	O4_S2_Shared
chr3	4776058	4776212	oct4WT_O4SK_d1_peak_4735	O4_S2_Shared
chr3	7579030	7579101	oct4WT_O4SK_d1_peak_4743	O4_S2_Shared
chr3	9654772	9654850	oct4WT_O4SK_d1_peak_4749	O4_S2_Shared
chr3	21302134	21302233	oct4WT_O4SK_d1_peak_4778	O4_S2_Shared
chr3	21973050	21973059	oct4WT_O4SK_d1_peak_4782	O4_S2_Shared
chr3	24719402	24719469	oct4WT_O4SK_d1_peak_4791	O4_S2_Shared
chr3	25246636	25246764	oct4WT_O4SK_d1_peak_4793	O4_S2_Shared
chr3	26044796	26044833	oct4WT_O4SK_d1_peak_4797	O4_S2_Shared
chr3	29021759	29021875	oct4WT_O4SK_d1_peak_4808	O4_S2_Shared
chr3	30051215	30051283	oct4WT_O4SK_d1_peak_4813a	O4_S2_Shared
chr3	30051215	30051283	oct4WT_O4SK_d1_peak_4813b	O4_S2_Shared
chr3	32979120	32979293	oct4WT_O4SK_d1_peak_4823	O4_S2_Shared
chr3	33793620	33793733	oct4WT_O4SK_d1_peak_4825	O4_S2_Shared
chr3	34650901	34651101	oct4WT_O4SK_d1_peak_4828a	O4_S2_Shared
chr3	34650901	34651101	oct4WT_O4SK_d1_peak_4828b	O4_S2_Shared
chr3	38148802	38148930	oct4WT_O4SK_d1_peak_4837	O4_S2_Shared
chr3	41901009	41901182	oct4WT_O4SK_d1_peak_4850	O4_S2_Shared
chr3	42162747	42162947	oct4WT_O4SK_d1_peak_4851	O4_S2_Shared
chr3	44315828	44316028	oct4WT_O4SK_d1_peak_4858	O4_S2_Shared
chr3	44318012	44318212	oct4WT_O4SK_d1_peak_4859a	O4_S2_Shared
chr3	44318012	44318212	oct4WT_O4SK_d1_peak_4859b	O4_S2_Shared
chr3	44318012	44318212	oct4WT_O4SK_d1_peak_4859c	O4_S2_Shared
chr3	46000974	46001174	oct4WT_O4SK_d1_peak_4865	O4_S2_Shared
chr3	46769298	46769498	oct4WT_O4SK_d1_peak_4868	O4_S2_Shared
chr3	47001347	47001444	oct4WT_O4SK_d1_peak_4869	O4_S2_Shared
chr3	49388554	49388754	oct4WT_O4SK_d1_peak_4874	O4_S2_Shared
chr3	49700156	49700338	oct4WT_O4SK_d1_peak_4876	O4_S2_Shared
chr3	53869497	53869557	oct4WT_O4SK_d1_peak_4896	O4_S2_Shared
chr3	57052465	57052665	oct4WT_O4SK_d1_peak_4912	O4_S2_Shared
chr3	58259244	58259444	oct4WT_O4SK_d1_peak_4922	O4_S2_Shared
chr3	59542665	59542865	oct4WT_O4SK_d1_peak_4930	O4_S2_Shared
chr3	61023975	61024086	oct4WT_O4SK_d1_peak_4938	O4_S2_Shared
chr3	62938824	62939015	oct4WT_O4SK_d1_peak_4951	O4_S2_Shared
chr3	64831465	64831636	oct4WT_O4SK_d1_peak_4958	O4_S2_Shared
chr3	65657176	65657364	oct4WT_O4SK_d1_peak_4966	O4_S2_Shared
chr3	67852618	67852700	oct4WT_O4SK_d1_peak_4975	O4_S2_Shared
chr3	75542812	75542901	oct4WT_O4SK_d1_peak_4996	O4_S2_Shared
chr3	77058631	77058662	oct4WT_O4SK_d1_peak_5001	O4_S2_Shared
chr3	82719941	82720141	oct4WT_O4SK_d1_peak_5026a	O4_S2_Shared
chr3	82719941	82720141	oct4WT_O4SK_d1_peak_5026b	O4_S2_Shared
chr3	85072483	85072605	oct4WT_O4SK_d1_peak_5035	O4_S2_Shared
chr3	85072483	85072605	oct4WT_O4SK_d1_peak_5035	O4_S2_Shared
chr3	88571936	88572136	oct4WT_O4SK_d1_peak_5044	O4_S2_Shared
chr3	89226192	89226199	oct4WT_O4SK_d1_peak_5047	O4_S2_Shared
chr3	95841456	95841656	oct4WT_O4SK_d1_peak_5060	O4_S2_Shared
chr3	96104106	96104124	oct4WT_O4SK_d1_peak_5061	O4_S2_Shared
chr3	104936517	104936673	oct4WT_O4SK_d1_peak_5103a	O4_S2_Shared
chr3	104936517	104936673	oct4WT_O4SK_d1_peak_5103b	O4_S2_Shared
chr3	106504631	106504831	oct4WT_O4SK_d1_peak_5105a	O4_S2_Shared
chr3	106504631	106504831	oct4WT_O4SK_d1_peak_5105b	O4_S2_Shared
chr3	110456009	110456134	oct4WT_O4SK_d1_peak_5123	O4_S2_Shared
chr3	115695150	115695350	oct4WT_O4SK_d1_peak_5137	O4_S2_Shared
chr3	117471459	117471622	oct4WT_O4SK_d1_peak_5145	O4_S2_Shared
chr3	117628111	117628167	oct4WT_O4SK_d1_peak_5146	O4_S2_Shared
chr3	118299326	118299429	oct4WT_O4SK_d1_peak_5153	O4_S2_Shared
chr3	120009742	120009822	oct4WT_O4SK_d1_peak_5161	O4_S2_Shared
chr3	120650284	120650424	oct4WT_O4SK_d1_peak_5163	O4_S2_Shared
chr3	122992890	122993088	oct4WT_O4SK_d1_peak_5175	O4_S2_Shared
chr3	123077237	123077437	oct4WT_O4SK_d1_peak_5177	O4_S2_Shared
chr3	123765570	123765754	oct4WT_O4SK_d1_peak_5180	O4_S2_Shared
chr3	124434229	124434429	oct4WT_O4SK_d1_peak_5182a	O4_S2_Shared
chr3	124434229	124434429	oct4WT_O4SK_d1_peak_5182b	O4_S2_Shared
chr3	125895413	125895524	oct4WT_O4SK_d1_peak_5185	O4_S2_Shared
chr3	126653485	126653573	oct4WT_O4SK_d1_peak_5190	O4_S2_Shared
chr3	130490090	130490248	oct4WT_O4SK_d1_peak_5203	O4_S2_Shared
chr3	133524592	133524742	oct4WT_O4SK_d1_peak_5218	O4_S2_Shared
chr3	137686416	137686503	oct4WT_O4SK_d1_peak_5230	O4_S2_Shared
chr3	139001914	139002105	oct4WT_O4SK_d1_peak_5235	O4_S2_Shared
chr3	140646161	140646361	oct4WT_O4SK_d1_peak_5241	O4_S2_Shared
chr3	141112604	141112627	oct4WT_O4SK_d1_peak_5243	O4_S2_Shared
chr3	144478334	144478529	oct4WT_O4SK_d1_peak_5254	O4_S2_Shared
chr3	147001346	147001370	oct4WT_O4SK_d1_peak_5262	O4_S2_Shared
chr3	149957347	149957365	oct4WT_O4SK_d1_peak_5275	O4_S2_Shared
chr3	155358387	155358575	oct4WT_O4SK_d1_peak_5292	O4_S2_Shared
chr3	157024921	157025121	oct4WT_O4SK_d1_peak_5304	O4_S2_Shared
chr3	158396155	158396298	oct4WT_O4SK_d1_peak_5310	O4_S2_Shared
chr3	158614591	158614680	oct4WT_O4SK_d1_peak_5311	O4_S2_Shared
chr3	159068859	159069059	oct4WT_O4SK_d1_peak_5315	O4_S2_Shared
chr4	4249854	4249982	oct4WT_O4SK_d1_peak_5332	O4_S2_Shared
chr4	4878273	4878443	oct4WT_O4SK_d1_peak_5334	O4_S2_Shared
chr4	5059476	5059676	oct4WT_O4SK_d1_peak_5335	O4_S2_Shared
chr4	5629042	5629242	oct4WT_O4SK_d1_peak_5336	O4_S2_Shared
chr4	5793349	5793383	oct4WT_O4SK_d1_peak_5338	O4_S2_Shared
chr4	6968776	6968929	oct4WT_O4SK_d1_peak_5346	O4_S2_Shared
chr4	7271184	7271243	oct4WT_O4SK_d1_peak_5349	O4_S2_Shared
chr4	9613341	9613541	oct4WT_O4SK_d1_peak_5358	O4_S2_Shared
chr4	9613341	9613541	oct4WT_O4SK_d1_peak_5358	O4_S2_Shared
chr4	14834523	14834723	oct4WT_O4SK_d1_peak_5381	O4_S2_Shared
chr4	14873269	14873288	oct4WT_O4SK_d1_peak_5383	O4_S2_Shared
chr4	15101910	15102011	oct4WT_O4SK_d1_peak_5386	O4_S2_Shared
chr4	15281297	15281394	oct4WT_O4SK_d1_peak_5389	O4_S2_Shared
chr4	17790203	17790365	oct4WT_O4SK_d1_peak_5394	O4_S2_Shared
chr4	20880915	20881025	oct4WT_O4SK_d1_peak_5405	O4_S2_Shared
chr4	21250847	21250952	oct4WT_O4SK_d1_peak_5406	O4_S2_Shared
chr4	23148459	23148521	oct4WT_O4SK_d1_peak_5415	O4_S2_Shared
chr4	28921318	28921371	oct4WT_O4SK_d1_peak_5432	O4_S2_Shared
chr4	29091182	29091348	oct4WT_O4SK_d1_peak_5435	O4_S2_Shared
chr4	29091182	29091348	oct4WT_O4SK_d1_peak_5435	O4_S2_Shared
chr4	29170592	29170792	oct4WT_O4SK_d1_peak_5437	O4_S2_Shared
chr4	32224443	32224552	oct4WT_O4SK_d1_peak_5451	O4_S2_Shared
chr4	32941212	32941328	oct4WT_O4SK_d1_peak_5454	O4_S2_Shared
chr4	33934674	33934874	oct4WT_O4SK_d1_peak_5457	O4_S2_Shared
chr4	33934674	33934874	oct4WT_O4SK_d1_peak_5457	O4_S2_Shared
chr4	34879561	34879618	oct4WT_O4SK_d1_peak_5463	O4_S2_Shared
chr4	35986788	35986838	oct4WT_O4SK_d1_peak_5465	O4_S2_Shared
chr4	36749987	36750031	oct4WT_O4SK_d1_peak_5469	O4_S2_Shared
chr4	38474074	38474171	oct4WT_O4SK_d1_peak_5473	O4_S2_Shared
chr4	43334749	43334854	oct4WT_O4SK_d1_peak_5489	O4_S2_Shared
chr4	44741659	44741815	oct4WT_O4SK_d1_peak_5493	O4_S2_Shared
chr4	46182528	46182558	oct4WT_O4SK_d1_peak_5503	O4_S2_Shared
chr4	48271835	48271999	oct4WT_O4SK_d1_peak_5507	O4_S2_Shared
chr4	48651319	48651519	oct4WT_O4SK_d1_peak_5509	O4_S2_Shared
chr4	52264466	52264666	oct4WT_O4SK_d1_peak_5524a	O4_S2_Shared
chr4	52264466	52264666	oct4WT_O4SK_d1_peak_5524b	O4_S2_Shared
chr4	52264466	52264666	oct4WT_O4SK_d1_peak_5524c	O4_S2_Shared
chr4	57490038	57490138	oct4WT_O4SK_d1_peak_5553	O4_S2_Shared
chr4	64307222	64307302	oct4WT_O4SK_d1_peak_5571	O4_S2_Shared
chr4	66330730	66330930	oct4WT_O4SK_d1_peak_5577	O4_S2_Shared
chr4	67674936	67674990	oct4WT_O4SK_d1_peak_5582	O4_S2_Shared
chr4	67803730	67803839	oct4WT_O4SK_d1_peak_5584a	O4_S2_Shared
chr4	67803730	67803839	oct4WT_O4SK_d1_peak_5584b	O4_S2_Shared
chr4	70347419	70347619	oct4WT_O4SK_d1_peak_5589	O4_S2_Shared
chr4	70635181	70635182	oct4WT_O4SK_d1_peak_5590	O4_S2_Shared
chr4	75394698	75394715	oct4WT_O4SK_d1_peak_5601	O4_S2_Shared
chr4	76583080	76583243	oct4WT_O4SK_d1_peak_5612	O4_S2_Shared
chr4	77331732	77331784	oct4WT_O4SK_d1_peak_5618	O4_S2_Shared
chr4	81038403	81038603	oct4WT_O4SK_d1_peak_5624	O4_S2_Shared
chr4	81558141	81558316	oct4WT_O4SK_d1_peak_5627	O4_S2_Shared
chr4	82896545	82896657	oct4WT_O4SK_d1_peak_5635	O4_S2_Shared
chr4	83094144	83094158	oct4WT_O4SK_d1_peak_5636	O4_S2_Shared
chr4	85903917	85904117	oct4WT_O4SK_d1_peak_5647	O4_S2_Shared
chr4	86387497	86387674	oct4WT_O4SK_d1_peak_5653	O4_S2_Shared
chr4	87663212	87663405	oct4WT_O4SK_d1_peak_5658	O4_S2_Shared
chr4	91955475	91955595	oct4WT_O4SK_d1_peak_5670	O4_S2_Shared
chr4	94415467	94415641	oct4WT_O4SK_d1_peak_5673	O4_S2_Shared
chr4	95209588	95209773	oct4WT_O4SK_d1_peak_5680	O4_S2_Shared
chr4	98555802	98555967	oct4WT_O4SK_d1_peak_5692	O4_S2_Shared
chr4	105225465	105225565	oct4WT_O4SK_d1_peak_5706	O4_S2_Shared
chr4	105487595	105487795	oct4WT_O4SK_d1_peak_5708	O4_S2_Shared
chr4	122926552	122926752	oct4WT_O4SK_d1_peak_5743	O4_S2_Shared
chr4	127027072	127027228	oct4WT_O4SK_d1_peak_5758	O4_S2_Shared
chr4	128843183	128843383	oct4WT_O4SK_d1_peak_5762	O4_S2_Shared
chr4	136317946	136318146	oct4WT_O4SK_d1_peak_5775	O4_S2_Shared
chr4	136317946	136318146	oct4WT_O4SK_d1_peak_5775	O4_S2_Shared
chr4	137330713	137330913	oct4WT_O4SK_d1_peak_5780	O4_S2_Shared
chr4	138693312	138693373	oct4WT_O4SK_d1_peak_5784	O4_S2_Shared
chr4	145068451	145068468	oct4WT_O4SK_d1_peak_5790	O4_S2_Shared
chr5	5605665	5605865	oct4WT_O4SK_d1_peak_5848a	O4_S2_Shared
chr5	5605665	5605865	oct4WT_O4SK_d1_peak_5848b	O4_S2_Shared
chr5	8044070	8044113	oct4WT_O4SK_d1_peak_5851	O4_S2_Shared
chr5	8319351	8319514	oct4WT_O4SK_d1_peak_5854	O4_S2_Shared
chr5	8975402	8975423	oct4WT_O4SK_d1_peak_5858	O4_S2_Shared
chr5	8989318	8989518	oct4WT_O4SK_d1_peak_5859	O4_S2_Shared
chr5	9910700	9910900	oct4WT_O4SK_d1_peak_5867	O4_S2_Shared
chr5	12503463	12503663	oct4WT_O4SK_d1_peak_5868	O4_S2_Shared
chr5	14031988	14032062	oct4WT_O4SK_d1_peak_5875	O4_S2_Shared
chr5	16002668	16002794	oct4WT_O4SK_d1_peak_5884	O4_S2_Shared
chr5	16211397	16211582	oct4WT_O4SK_d1_peak_5885	O4_S2_Shared
chr5	17040830	17040881	oct4WT_O4SK_d1_peak_5890	O4_S2_Shared
chr5	19667564	19667752	oct4WT_O4SK_d1_peak_5907	O4_S2_Shared
chr5	40062052	40062163	oct4WT_O4SK_d1_peak_5957	O4_S2_Shared
chr5	43130928	43130947	oct4WT_O4SK_d1_peak_5964	O4_S2_Shared
chr5	43563858	43564017	oct4WT_O4SK_d1_peak_5965	O4_S2_Shared
chr5	44180990	44181053	oct4WT_O4SK_d1_peak_5967	O4_S2_Shared
chr5	44422113	44422313	oct4WT_O4SK_d1_peak_5968a	O4_S2_Shared
chr5	44422113	44422313	oct4WT_O4SK_d1_peak_5968b	O4_S2_Shared
chr5	46354828	46354878	oct4WT_O4SK_d1_peak_5976	O4_S2_Shared
chr5	55300068	55300209	oct4WT_O4SK_d1_peak_5996	O4_S2_Shared
chr5	57113244	57113428	oct4WT_O4SK_d1_peak_6000	O4_S2_Shared
chr5	59627667	59627779	oct4WT_O4SK_d1_peak_6004	O4_S2_Shared
chr5	62865901	62866063	oct4WT_O4SK_d1_peak_6008	O4_S2_Shared
chr5	63029662	63029862	oct4WT_O4SK_d1_peak_6010a	O4_S2_Shared
chr5	63029662	63029862	oct4WT_O4SK_d1_peak_6010a	O4_S2_Shared
chr5	63029662	63029862	oct4WT_O4SK_d1_peak_6010b	O4_S2_Shared
chr5	63029662	63029862	oct4WT_O4SK_d1_peak_6010b	O4_S2_Shared
chr5	66981144	66981324	oct4WT_O4SK_d1_peak_6024	O4_S2_Shared
chr5	66981144	66981324	oct4WT_O4SK_d1_peak_6024	O4_S2_Shared
chr5	67633607	67633673	oct4WT_O4SK_d1_peak_6028	O4_S2_Shared
chr5	74012257	74012422	oct4WT_O4SK_d1_peak_6049	O4_S2_Shared
chr5	74144819	74145019	oct4WT_O4SK_d1_peak_6051	O4_S2_Shared
chr5	75085353	75085542	oct4WT_O4SK_d1_peak_6058	O4_S2_Shared
chr5	76321767	76321829	oct4WT_O4SK_d1_peak_6063	O4_S2_Shared
chr5	81029195	81029335	oct4WT_O4SK_d1_peak_6081	O4_S2_Shared
chr5	81115050	81115206	oct4WT_O4SK_d1_peak_6084	O4_S2_Shared
chr5	81578184	81578341	oct4WT_O4SK_d1_peak_6088	O4_S2_Shared
chr5	81815475	81815675	oct4WT_O4SK_d1_peak_6091a	O4_S2_Shared
chr5	81815475	81815675	oct4WT_O4SK_d1_peak_6091b	O4_S2_Shared
chr5	83820788	83820988	oct4WT_O4SK_d1_peak_6098	O4_S2_Shared
chr5	86375822	86376022	oct4WT_O4SK_d1_peak_6104	O4_S2_Shared
chr5	89470083	89470104	oct4WT_O4SK_d1_peak_6112	O4_S2_Shared
chr5	90639062	90639262	oct4WT_O4SK_d1_peak_6118	O4_S2_Shared
chr5	91489459	91489628	oct4WT_O4SK_d1_peak_6125	O4_S2_Shared
chr5	96000420	96000558	oct4WT_O4SK_d1_peak_6139	O4_S2_Shared
chr5	96133719	96133919	oct4WT_O4SK_d1_peak_6140	O4_S2_Shared
chr5	97016482	97016660	oct4WT_O4SK_d1_peak_6151	O4_S2_Shared
chr5	97200659	97200800	oct4WT_O4SK_d1_peak_6152	O4_S2_Shared
chr5	129117708	129117908	oct4WT_O4SK_d1_peak_6212	O4_S2_Shared
chr5	132526524	132526631	oct4WT_O4SK_d1_peak_6223	O4_S2_Shared
chr5	133818791	133818919	oct4WT_O4SK_d1_peak_6225	O4_S2_Shared
chr5	133922202	133922311	oct4WT_O4SK_d1_peak_6226	O4_S2_Shared
chr5	140249694	140249854	oct4WT_O4SK_d1_peak_6242	O4_S2_Shared
chr5	149496676	149496866	oct4WT_O4SK_d1_peak_6269	O4_S2_Shared
chr6	4739782	4739971	oct4WT_O4SK_d1_peak_6286	O4_S2_Shared
chr6	8467768	8467961	oct4WT_O4SK_d1_peak_6304	O4_S2_Shared
chr6	8515736	8515936	oct4WT_O4SK_d1_peak_6305	O4_S2_Shared
chr6	12809607	12809807	oct4WT_O4SK_d1_peak_6314	O4_S2_Shared
chr6	13449337	13449505	oct4WT_O4SK_d1_peak_6320	O4_S2_Shared
chr6	14179959	14180032	oct4WT_O4SK_d1_peak_6326	O4_S2_Shared
chr6	15977677	15977793	oct4WT_O4SK_d1_peak_6339	O4_S2_Shared
chr6	16627883	16628004	oct4WT_O4SK_d1_peak_6344	O4_S2_Shared
chr6	16933502	16933587	oct4WT_O4SK_d1_peak_6345	O4_S2_Shared
chr6	17179539	17179561	oct4WT_O4SK_d1_peak_6348	O4_S2_Shared
chr6	17630202	17630242	oct4WT_O4SK_d1_peak_6353	O4_S2_Shared
chr6	22018031	22018212	oct4WT_O4SK_d1_peak_6364	O4_S2_Shared
chr6	22827056	22827154	oct4WT_O4SK_d1_peak_6366	O4_S2_Shared
chr6	23079776	23079955	oct4WT_O4SK_d1_peak_6370	O4_S2_Shared
chr6	24687771	24687971	oct4WT_O4SK_d1_peak_6371	O4_S2_Shared
chr6	28198477	28198677	oct4WT_O4SK_d1_peak_6376	O4_S2_Shared
chr6	29354958	29355098	oct4WT_O4SK_d1_peak_6379	O4_S2_Shared
chr6	29905076	29905105	oct4WT_O4SK_d1_peak_6380	O4_S2_Shared
chr6	30518021	30518082	oct4WT_O4SK_d1_peak_6386	O4_S2_Shared
chr6	33803998	33804139	oct4WT_O4SK_d1_peak_6409	O4_S2_Shared
chr6	33819692	33819812	oct4WT_O4SK_d1_peak_6410	O4_S2_Shared
chr6	36648226	36648333	oct4WT_O4SK_d1_peak_6423	O4_S2_Shared
chr6	37132188	37132337	oct4WT_O4SK_d1_peak_6426	O4_S2_Shared
chr6	37392854	37392937	oct4WT_O4SK_d1_peak_6427	O4_S2_Shared
chr6	37572422	37572495	oct4WT_O4SK_d1_peak_6428	O4_S2_Shared
chr6	41539605	41539805	oct4WT_O4SK_d1_peak_6446	O4_S2_Shared
chr6	42541828	42542028	oct4WT_O4SK_d1_peak_6450	O4_S2_Shared
chr6	42702340	42702355	oct4WT_O4SK_d1_peak_6452	O4_S2_Shared
chr6	43148992	43149058	oct4WT_O4SK_d1_peak_6454	O4_S2_Shared
chr6	47085706	47085900	oct4WT_O4SK_d1_peak_6464	O4_S2_Shared
chr6	47478866	47479051	oct4WT_O4SK_d1_peak_6466	O4_S2_Shared
chr6	49694129	49694180	oct4WT_O4SK_d1_peak_6470	O4_S2_Shared
chr6	50392013	50392091	oct4WT_O4SK_d1_peak_6473	O4_S2_Shared
chr6	52058305	52058380	oct4WT_O4SK_d1_peak_6484	O4_S2_Shared
chr6	56441669	56441673	oct4WT_O4SK_d1_peak_6502	O4_S2_Shared
chr6	61080646	61080846	oct4WT_O4SK_d1_peak_6514	O4_S2_Shared
chr6	61230324	61230418	oct4WT_O4SK_d1_peak_6517	O4_S2_Shared
chr6	63733749	63733799	oct4WT_O4SK_d1_peak_6524	O4_S2_Shared
chr6	64265563	64265723	oct4WT_O4SK_d1_peak_6530a	O4_S2_Shared
chr6	64265563	64265723	oct4WT_O4SK_d1_peak_6530b	O4_S2_Shared
chr6	66429189	66429346	oct4WT_O4SK_d1_peak_6533a	O4_S2_Shared
chr6	66429189	66429346	oct4WT_O4SK_d1_peak_6533b	O4_S2_Shared
chr6	67049108	67049208	oct4WT_O4SK_d1_peak_6539	O4_S2_Shared
chr6	67261343	67261474	oct4WT_O4SK_d1_peak_6541	O4_S2_Shared
chr6	73844489	73844559	oct4WT_O4SK_d1_peak_6552	O4_S2_Shared
chr6	76052843	76053043	oct4WT_O4SK_d1_peak_6554	O4_S2_Shared
chr6	76137711	76137829	oct4WT_O4SK_d1_peak_6555	O4_S2_Shared
chr6	77347803	77347941	oct4WT_O4SK_d1_peak_6561a	O4_S2_Shared
chr6	77347803	77347941	oct4WT_O4SK_d1_peak_6561b	O4_S2_Shared
chr6	78735510	78735710	oct4WT_O4SK_d1_peak_6567	O4_S2_Shared
chr6	78735510	78735710	oct4WT_O4SK_d1_peak_6567	O4_S2_Shared
chr6	80108216	80108285	oct4WT_O4SK_d1_peak_6570	O4_S2_Shared
chr6	81558352	81558549	oct4WT_O4SK_d1_peak_6580	O4_S2_Shared
chr6	84328767	84328938	oct4WT_O4SK_d1_peak_6592	O4_S2_Shared
chr6	89475346	89475366	oct4WT_O4SK_d1_peak_6604	O4_S2_Shared
chr6	92668039	92668132	oct4WT_O4SK_d1_peak_6607	O4_S2_Shared
chr6	94860255	94860433	oct4WT_O4SK_d1_peak_6613	O4_S2_Shared
chr6	98288455	98288655	oct4WT_O4SK_d1_peak_6631	O4_S2_Shared
chr6	99011939	99012117	oct4WT_O4SK_d1_peak_6635	O4_S2_Shared
chr6	99556843	99556950	oct4WT_O4SK_d1_peak_6641	O4_S2_Shared
chr6	99914536	99914736	oct4WT_O4SK_d1_peak_6642a	O4_S2_Shared
chr6	99914536	99914736	oct4WT_O4SK_d1_peak_6642b	O4_S2_Shared
chr6	100253924	100253986	oct4WT_O4SK_d1_peak_6643	O4_S2_Shared
chr6	100600824	100600872	oct4WT_O4SK_d1_peak_6644	O4_S2_Shared
chr6	101544435	101544571	oct4WT_O4SK_d1_peak_6646	O4_S2_Shared
chr6	106565783	106565932	oct4WT_O4SK_d1_peak_6663	O4_S2_Shared
chr6	106991667	106991770	oct4WT_O4SK_d1_peak_6666	O4_S2_Shared
chr6	108204053	108204227	oct4WT_O4SK_d1_peak_6668	O4_S2_Shared
chr6	108801321	108801484	oct4WT_O4SK_d1_peak_6671	O4_S2_Shared
chr6	110992976	110993005	oct4WT_O4SK_d1_peak_6676a	O4_S2_Shared
chr6	110992976	110993005	oct4WT_O4SK_d1_peak_6676b	O4_S2_Shared
chr6	114662515	114662715	oct4WT_O4SK_d1_peak_6687	O4_S2_Shared
chr6	116119949	116120149	oct4WT_O4SK_d1_peak_6690	O4_S2_Shared
chr6	124421471	124421671	oct4WT_O4SK_d1_peak_6709	O4_S2_Shared
chr6	125342241	125342414	oct4WT_O4SK_d1_peak_6714	O4_S2_Shared
chr6	133963315	133963451	oct4WT_O4SK_d1_peak_6725	O4_S2_Shared
chr6	138032409	138032502	oct4WT_O4SK_d1_peak_6740	O4_S2_Shared
chr6	141353386	141353559	oct4WT_O4SK_d1_peak_6749	O4_S2_Shared
chr6	141384836	141385007	oct4WT_O4SK_d1_peak_6750	O4_S2_Shared
chr6	142842856	142842975	oct4WT_O4SK_d1_peak_6754	O4_S2_Shared
chr6	143531215	143531275	oct4WT_O4SK_d1_peak_6757	O4_S2_Shared
chr6	144073107	144073307	oct4WT_O4SK_d1_peak_6758	O4_S2_Shared
chr6	147568632	147568772	oct4WT_O4SK_d1_peak_6769	O4_S2_Shared
chr6	147780767	147780967	oct4WT_O4SK_d1_peak_6770	O4_S2_Shared
chr6	148919074	148919170	oct4WT_O4SK_d1_peak_6771	O4_S2_Shared
chr7	37565136	37565305	oct4WT_O4SK_d1_peak_6810	O4_S2_Shared
chr7	42495404	42495604	oct4WT_O4SK_d1_peak_6817	O4_S2_Shared
chr7	48835058	48835195	oct4WT_O4SK_d1_peak_6830	O4_S2_Shared
chr7	51839397	51839493	oct4WT_O4SK_d1_peak_6842	O4_S2_Shared
chr7	63957379	63957473	oct4WT_O4SK_d1_peak_6865	O4_S2_Shared
chr7	64100683	64100724	oct4WT_O4SK_d1_peak_6866	O4_S2_Shared
chr7	65454391	65454467	oct4WT_O4SK_d1_peak_6869	O4_S2_Shared
chr7	67376735	67376871	oct4WT_O4SK_d1_peak_6877	O4_S2_Shared
chr7	67653081	67653179	oct4WT_O4SK_d1_peak_6880a	O4_S2_Shared
chr7	67653081	67653179	oct4WT_O4SK_d1_peak_6880b	O4_S2_Shared
chr7	69039789	69039875	oct4WT_O4SK_d1_peak_6884	O4_S2_Shared
chr7	69059920	69060076	oct4WT_O4SK_d1_peak_6885	O4_S2_Shared
chr7	69059920	69060076	oct4WT_O4SK_d1_peak_6885	O4_S2_Shared
chr7	70456076	70456254	oct4WT_O4SK_d1_peak_6892	O4_S2_Shared
chr7	71583541	71583680	oct4WT_O4SK_d1_peak_6897	O4_S2_Shared
chr7	72217880	72217991	oct4WT_O4SK_d1_peak_6901	O4_S2_Shared
chr7	74362994	74363082	oct4WT_O4SK_d1_peak_6915	O4_S2_Shared
chr7	76427336	76427536	oct4WT_O4SK_d1_peak_6924	O4_S2_Shared
chr7	81384698	81384843	oct4WT_O4SK_d1_peak_6932	O4_S2_Shared
chr7	84019225	84019413	oct4WT_O4SK_d1_peak_6944a	O4_S2_Shared
chr7	84019225	84019413	oct4WT_O4SK_d1_peak_6944b	O4_S2_Shared
chr7	84555133	84555253	oct4WT_O4SK_d1_peak_6949	O4_S2_Shared
chr7	87507991	87508191	oct4WT_O4SK_d1_peak_6957	O4_S2_Shared
chr7	88874208	88874408	oct4WT_O4SK_d1_peak_6962	O4_S2_Shared
chr7	88963548	88963680	oct4WT_O4SK_d1_peak_6963	O4_S2_Shared
chr7	91546801	91546888	oct4WT_O4SK_d1_peak_6979	O4_S2_Shared
chr7	94153344	94153386	oct4WT_O4SK_d1_peak_6988	O4_S2_Shared
chr7	94645007	94645134	oct4WT_O4SK_d1_peak_6996	O4_S2_Shared
chr7	96290555	96290616	oct4WT_O4SK_d1_peak_7004	O4_S2_Shared
chr7	96670274	96670474	oct4WT_O4SK_d1_peak_7006	O4_S2_Shared
chr7	98616216	98616416	oct4WT_O4SK_d1_peak_7011	O4_S2_Shared
chr7	101158519	101158553	oct4WT_O4SK_d1_peak_7013	O4_S2_Shared
chr7	109275657	109275671	oct4WT_O4SK_d1_peak_7023	O4_S2_Shared
chr7	114679166	114679366	oct4WT_O4SK_d1_peak_7040a	O4_S2_Shared
chr7	114679166	114679366	oct4WT_O4SK_d1_peak_7040b	O4_S2_Shared
chr7	116540536	116540645	oct4WT_O4SK_d1_peak_7046	O4_S2_Shared
chr7	121688162	121688274	oct4WT_O4SK_d1_peak_7057	O4_S2_Shared
chr7	123498196	123498396	oct4WT_O4SK_d1_peak_7059	O4_S2_Shared
chr7	124274408	124274532	oct4WT_O4SK_d1_peak_7060	O4_S2_Shared
chr7	129619157	129619353	oct4WT_O4SK_d1_peak_7069	O4_S2_Shared
chr7	129881983	129882183	oct4WT_O4SK_d1_peak_7070	O4_S2_Shared
chr7	130166476	130166619	oct4WT_O4SK_d1_peak_7072	O4_S2_Shared
chr8	5964560	5964643	oct4WT_O4SK_d1_peak_7106	O4_S2_Shared
chr8	6027844	6027931	oct4WT_O4SK_d1_peak_7107	O4_S2_Shared
chr8	6527392	6527592	oct4WT_O4SK_d1_peak_7108a	O4_S2_Shared
chr8	6527392	6527592	oct4WT_O4SK_d1_peak_7108b	O4_S2_Shared
chr8	6775973	6776173	oct4WT_O4SK_d1_peak_7110	O4_S2_Shared
chr8	6775973	6776173	oct4WT_O4SK_d1_peak_7110	O4_S2_Shared
chr8	7842176	7842358	oct4WT_O4SK_d1_peak_7115	O4_S2_Shared
chr8	7850427	7850582	oct4WT_O4SK_d1_peak_7116	O4_S2_Shared
chr8	8362088	8362110	oct4WT_O4SK_d1_peak_7119	O4_S2_Shared
chr8	8362088	8362110	oct4WT_O4SK_d1_peak_7119	O4_S2_Shared
chr8	11277048	11277144	oct4WT_O4SK_d1_peak_7127	O4_S2_Shared
chr8	34869145	34869337	oct4WT_O4SK_d1_peak_7178	O4_S2_Shared
chr8	40336511	40336627	oct4WT_O4SK_d1_peak_7192	O4_S2_Shared
chr8	41473805	41473848	oct4WT_O4SK_d1_peak_7194	O4_S2_Shared
chr8	42276822	42276983	oct4WT_O4SK_d1_peak_7197	O4_S2_Shared
chr8	42276822	42276983	oct4WT_O4SK_d1_peak_7197	O4_S2_Shared
chr8	45548506	45548706	oct4WT_O4SK_d1_peak_7205	O4_S2_Shared
chr8	45709483	45709683	oct4WT_O4SK_d1_peak_7207	O4_S2_Shared
chr8	46050027	46050175	oct4WT_O4SK_d1_peak_7209	O4_S2_Shared
chr8	46420314	46420514	oct4WT_O4SK_d1_peak_7210	O4_S2_Shared
chr8	47367224	47367359	oct4WT_O4SK_d1_peak_7214	O4_S2_Shared
chr8	48086467	48086667	oct4WT_O4SK_d1_peak_7216	O4_S2_Shared
chr8	48179149	48179349	oct4WT_O4SK_d1_peak_7217	O4_S2_Shared
chr8	49759922	49760035	oct4WT_O4SK_d1_peak_7224	O4_S2_Shared
chr8	53174098	53174298	oct4WT_O4SK_d1_peak_7229	O4_S2_Shared
chr8	53600325	53600406	oct4WT_O4SK_d1_peak_7231	O4_S2_Shared
chr8	60215502	60215574	oct4WT_O4SK_d1_peak_7244	O4_S2_Shared
chr8	60518546	60518746	oct4WT_O4SK_d1_peak_7246	O4_S2_Shared
chr8	64162741	64162908	oct4WT_O4SK_d1_peak_7256	O4_S2_Shared
chr8	64162741	64162908	oct4WT_O4SK_d1_peak_7256	O4_S2_Shared
chr8	64193783	64193983	oct4WT_O4SK_d1_peak_7258	O4_S2_Shared
chr8	64334063	64334263	oct4WT_O4SK_d1_peak_7261a	O4_S2_Shared
chr8	64334063	64334263	oct4WT_O4SK_d1_peak_7261b	O4_S2_Shared
chr8	66323399	66323496	oct4WT_O4SK_d1_peak_7267	O4_S2_Shared
chr8	67636478	67636626	oct4WT_O4SK_d1_peak_7272	O4_S2_Shared
chr8	74171437	74171563	oct4WT_O4SK_d1_peak_7301	O4_S2_Shared
chr8	74171437	74171563	oct4WT_O4SK_d1_peak_7301	O4_S2_Shared
chr8	78514760	78514948	oct4WT_O4SK_d1_peak_7320	O4_S2_Shared
chr8	79590043	79590049	oct4WT_O4SK_d1_peak_7325	O4_S2_Shared
chr8	82007189	82007389	oct4WT_O4SK_d1_peak_7335	O4_S2_Shared
chr8	83216480	83216511	oct4WT_O4SK_d1_peak_7348	O4_S2_Shared
chr8	85729345	85729545	oct4WT_O4SK_d1_peak_7353	O4_S2_Shared
chr8	86464785	86464985	oct4WT_O4SK_d1_peak_7355	O4_S2_Shared
chr8	89823630	89823705	oct4WT_O4SK_d1_peak_7359	O4_S2_Shared
chr8	92258385	92258561	oct4WT_O4SK_d1_peak_7372	O4_S2_Shared
chr8	93892931	93893130	oct4WT_O4SK_d1_peak_7374	O4_S2_Shared
chr8	96111150	96111305	oct4WT_O4SK_d1_peak_7382	O4_S2_Shared
chr8	99250261	99250461	oct4WT_O4SK_d1_peak_7390	O4_S2_Shared
chr8	101412314	101412514	oct4WT_O4SK_d1_peak_7398	O4_S2_Shared
chr8	108188215	108188327	oct4WT_O4SK_d1_peak_7418	O4_S2_Shared
chr8	113539854	113539893	oct4WT_O4SK_d1_peak_7432	O4_S2_Shared
chr8	124219157	124219244	oct4WT_O4SK_d1_peak_7452	O4_S2_Shared
chr8	126753522	126753722	oct4WT_O4SK_d1_peak_7457	O4_S2_Shared
chr8	128418319	128418505	oct4WT_O4SK_d1_peak_7462	O4_S2_Shared
chr9	3925789	3925989	oct4WT_O4SK_d1_peak_7466	O4_S2_Shared
chr9	4277807	4278005	oct4WT_O4SK_d1_peak_7467	O4_S2_Shared
chr9	6371573	6371629	oct4WT_O4SK_d1_peak_7471	O4_S2_Shared
chr9	13735484	13735575	oct4WT_O4SK_d1_peak_7485	O4_S2_Shared
chr9	13735484	13735575	oct4WT_O4SK_d1_peak_7485	O4_S2_Shared
chr9	17937417	17937418	oct4WT_O4SK_d1_peak_7500	O4_S2_Shared
chr9	23009136	23009179	oct4WT_O4SK_d1_peak_7510	O4_S2_Shared
chr9	23378609	23378717	oct4WT_O4SK_d1_peak_7512a	O4_S2_Shared
chr9	23378609	23378717	oct4WT_O4SK_d1_peak_7512b	O4_S2_Shared
chr9	24255428	24255530	oct4WT_O4SK_d1_peak_7516	O4_S2_Shared
chr9	27836952	27837152	oct4WT_O4SK_d1_peak_7521	O4_S2_Shared
chr9	27860118	27860318	oct4WT_O4SK_d1_peak_7522	O4_S2_Shared
chr9	29112781	29112901	oct4WT_O4SK_d1_peak_7525	O4_S2_Shared
chr9	29152614	29152691	oct4WT_O4SK_d1_peak_7526	O4_S2_Shared
chr9	34279928	34279984	oct4WT_O4SK_d1_peak_7537	O4_S2_Shared
chr9	41636982	41637182	oct4WT_O4SK_d1_peak_7547	O4_S2_Shared
chr9	41749594	41749661	oct4WT_O4SK_d1_peak_7548	O4_S2_Shared
chr9	42648047	42648122	oct4WT_O4SK_d1_peak_7550	O4_S2_Shared
chr9	44850630	44850767	oct4WT_O4SK_d1_peak_7556	O4_S2_Shared
chr9	52741990	52742100	oct4WT_O4SK_d1_peak_7578	O4_S2_Shared
chr9	54455321	54455462	oct4WT_O4SK_d1_peak_7580	O4_S2_Shared
chr9	54833893	54834070	oct4WT_O4SK_d1_peak_7581	O4_S2_Shared
chr9	69385207	69385310	oct4WT_O4SK_d1_peak_7627	O4_S2_Shared
chr9	70548228	70548425	oct4WT_O4SK_d1_peak_7634	O4_S2_Shared
chr9	70729633	70729674	oct4WT_O4SK_d1_peak_7637	O4_S2_Shared
chr9	71990626	71990744	oct4WT_O4SK_d1_peak_7647	O4_S2_Shared
chr9	72520701	72520843	oct4WT_O4SK_d1_peak_7653	O4_S2_Shared
chr9	72533227	72533253	oct4WT_O4SK_d1_peak_7654	O4_S2_Shared
chr9	73578254	73578271	oct4WT_O4SK_d1_peak_7656	O4_S2_Shared
chr9	74350539	74350570	oct4WT_O4SK_d1_peak_7661	O4_S2_Shared
chr9	78649282	78649445	oct4WT_O4SK_d1_peak_7669	O4_S2_Shared
chr9	80179918	80180118	oct4WT_O4SK_d1_peak_7679	O4_S2_Shared
chr9	81199806	81199839	oct4WT_O4SK_d1_peak_7686	O4_S2_Shared
chr9	81538523	81538659	oct4WT_O4SK_d1_peak_7688	O4_S2_Shared
chr9	82150475	82150675	oct4WT_O4SK_d1_peak_7693	O4_S2_Shared
chr9	85264039	85264109	oct4WT_O4SK_d1_peak_7707	O4_S2_Shared
chr9	86989313	86989508	oct4WT_O4SK_d1_peak_7711	O4_S2_Shared
chr9	88638267	88638379	oct4WT_O4SK_d1_peak_7717	O4_S2_Shared
chr9	88638267	88638379	oct4WT_O4SK_d1_peak_7717	O4_S2_Shared
chr9	92267477	92267493	oct4WT_O4SK_d1_peak_7724	O4_S2_Shared
chr9	92670254	92670298	oct4WT_O4SK_d1_peak_7725	O4_S2_Shared
chr9	93315679	93315816	oct4WT_O4SK_d1_peak_7726a	O4_S2_Shared
chr9	93315679	93315816	oct4WT_O4SK_d1_peak_7726b	O4_S2_Shared
chr9	93315679	93315816	oct4WT_O4SK_d1_peak_7726c	O4_S2_Shared
chr9	99797404	99797604	oct4WT_O4SK_d1_peak_7746	O4_S2_Shared
chr9	105883370	105883570	oct4WT_O4SK_d1_peak_7758	O4_S2_Shared
chr9	111732402	111732546	oct4WT_O4SK_d1_peak_7775	O4_S2_Shared
chr9	112101368	112101408	oct4WT_O4SK_d1_peak_7777	O4_S2_Shared
chr9	112367595	112367792	oct4WT_O4SK_d1_peak_7778	O4_S2_Shared
chrX	18072231	18072382	oct4WT_O4SK_d1_peak_7827	O4_S2_Shared
chrX	75850674	75850742	oct4WT_O4SK_d1_peak_7874	O4_S2_Shared
chrX	80798190	80798250	oct4WT_O4SK_d1_peak_7877	O4_S2_Shared
chrX	83383239	83383323	oct4WT_O4SK_d1_peak_7878	O4_S2_Shared
chrX	85017382	85017479	oct4WT_O4SK_d1_peak_7879	O4_S2_Shared
chrX	85720056	85720250	oct4WT_O4SK_d1_peak_7882	O4_S2_Shared
chrX	98317840	98317841	oct4WT_O4SK_d1_peak_7888	O4_S2_Shared
chrX	99556850	99556870	oct4WT_O4SK_d1_peak_7892	O4_S2_Shared
chrX	103848121	103848223	oct4WT_O4SK_d1_peak_7901	O4_S2_Shared
chrX	120643976	120644098	oct4WT_O4SK_d1_peak_7907	O4_S2_Shared
chrX	133952947	133952972	oct4WT_O4SK_d1_peak_7913	O4_S2_Shared
chrX	143516027	143516185	oct4WT_O4SK_d1_peak_7923	O4_S2_Shared
chrX	144404978	144405040	oct4WT_O4SK_d1_peak_7927	O4_S2_Shared
chrX	159737755	159737820	oct4WT_O4SK_d1_peak_7944	O4_S2_Shared
chrX	161982307	161982394	oct4WT_O4SK_d1_peak_7945	O4_S2_Shared
chr1	4934174	4934247	oct4WT_O4SK_d1_peak_3	O4_only
chr1	9470518	9470577	oct4WT_O4SK_d1_peak_9	O4_only
chr1	11427342	11427506	oct4WT_O4SK_d1_peak_17	O4_only
chr1	12788140	12788159	oct4WT_O4SK_d1_peak_21	O4_only
chr1	14661375	14661421	oct4WT_O4SK_d1_peak_27	O4_only
chr1	14743495	14743613	oct4WT_O4SK_d1_peak_28	O4_only
chr1	15054376	15054383	oct4WT_O4SK_d1_peak_33	O4_only
chr1	15914795	15914847	oct4WT_O4SK_d1_peak_38	O4_only
chr1	16129995	16130195	oct4WT_O4SK_d1_peak_40	O4_only
chr1	17540292	17540453	oct4WT_O4SK_d1_peak_47	O4_only
chr1	21626708	21626908	oct4WT_O4SK_d1_peak_63	O4_only
chr1	22100872	22100965	oct4WT_O4SK_d1_peak_64	O4_only
chr1	24071015	24071215	oct4WT_O4SK_d1_peak_70	O4_only
chr1	40818074	40818127	oct4WT_O4SK_d1_peak_120	O4_only
chr1	45196097	45196297	oct4WT_O4SK_d1_peak_134	O4_only
chr1	45443267	45443467	oct4WT_O4SK_d1_peak_136	O4_only
chr1	46843300	46843493	oct4WT_O4SK_d1_peak_139	O4_only
chr1	47472443	47472549	oct4WT_O4SK_d1_peak_143	O4_only
chr1	49890365	49890415	oct4WT_O4SK_d1_peak_145	O4_only
chr1	50936817	50936848	oct4WT_O4SK_d1_peak_148a	O4_only
chr1	50936817	50936848	oct4WT_O4SK_d1_peak_148b	O4_only
chr1	50963198	50963282	oct4WT_O4SK_d1_peak_149	O4_only
chr1	51906395	51906553	oct4WT_O4SK_d1_peak_157	O4_only
chr1	52199277	52199354	oct4WT_O4SK_d1_peak_160	O4_only
chr1	54585766	54585847	oct4WT_O4SK_d1_peak_176	O4_only
chr1	55531510	55531693	oct4WT_O4SK_d1_peak_189	O4_only
chr1	57997532	57997680	oct4WT_O4SK_d1_peak_198	O4_only
chr1	62009541	62009706	oct4WT_O4SK_d1_peak_215	O4_only
chr1	64214966	64215020	oct4WT_O4SK_d1_peak_225	O4_only
chr1	64338827	64339027	oct4WT_O4SK_d1_peak_227a	O4_only
chr1	64338827	64339027	oct4WT_O4SK_d1_peak_227b	O4_only
chr1	67859418	67859450	oct4WT_O4SK_d1_peak_239	O4_only
chr1	71014251	71014451	oct4WT_O4SK_d1_peak_246	O4_only
chr1	72538322	72538381	oct4WT_O4SK_d1_peak_257	O4_only
chr1	73274564	73274589	oct4WT_O4SK_d1_peak_258	O4_only
chr1	75722529	75722617	oct4WT_O4SK_d1_peak_261	O4_only
chr1	77463617	77463678	oct4WT_O4SK_d1_peak_269	O4_only
chr1	80447744	80447944	oct4WT_O4SK_d1_peak_284	O4_only
chr1	82571659	82571859	oct4WT_O4SK_d1_peak_299	O4_only
chr1	83840524	83840679	oct4WT_O4SK_d1_peak_304	O4_only
chr1	84101295	84101375	oct4WT_O4SK_d1_peak_307	O4_only
chr1	90491394	90491594	oct4WT_O4SK_d1_peak_334	O4_only
chr1	91035623	91035823	oct4WT_O4SK_d1_peak_336	O4_only
chr1	91401064	91401103	oct4WT_O4SK_d1_peak_337	O4_only
chr1	92164425	92164525	oct4WT_O4SK_d1_peak_340	O4_only
chr1	95040308	95040508	oct4WT_O4SK_d1_peak_346	O4_only
chr1	97729820	97730010	oct4WT_O4SK_d1_peak_351	O4_only
chr1	106233082	106233170	oct4WT_O4SK_d1_peak_366	O4_only
chr1	106289052	106289148	oct4WT_O4SK_d1_peak_367	O4_only
chr1	106564651	106564781	oct4WT_O4SK_d1_peak_370	O4_only
chr1	106589551	106589699	oct4WT_O4SK_d1_peak_371	O4_only
chr1	107098717	107098837	oct4WT_O4SK_d1_peak_373	O4_only
chr1	113375016	113375216	oct4WT_O4SK_d1_peak_391	O4_only
chr1	121535443	121535518	oct4WT_O4SK_d1_peak_408	O4_only
chr1	133694766	133694829	oct4WT_O4SK_d1_peak_444	O4_only
chr1	133790137	133790173	oct4WT_O4SK_d1_peak_445	O4_only
chr1	133856043	133856152	oct4WT_O4SK_d1_peak_446	O4_only
chr1	137378604	137378730	oct4WT_O4SK_d1_peak_454	O4_only
chr1	139494691	139494870	oct4WT_O4SK_d1_peak_463	O4_only
chr1	144829567	144829627	oct4WT_O4SK_d1_peak_476	O4_only
chr1	145752788	145752988	oct4WT_O4SK_d1_peak_479	O4_only
chr1	146330850	146330995	oct4WT_O4SK_d1_peak_480	O4_only
chr1	152657117	152657317	oct4WT_O4SK_d1_peak_503	O4_only
chr1	155084098	155084183	oct4WT_O4SK_d1_peak_519	O4_only
chr1	157318678	157318810	oct4WT_O4SK_d1_peak_527	O4_only
chr1	159018277	159018386	oct4WT_O4SK_d1_peak_533	O4_only
chr1	162557883	162558083	oct4WT_O4SK_d1_peak_554	O4_only
chr1	163511191	163511292	oct4WT_O4SK_d1_peak_561	O4_only
chr1	164782900	164783100	oct4WT_O4SK_d1_peak_565	O4_only
chr1	168231639	168231781	oct4WT_O4SK_d1_peak_575	O4_only
chr1	168699298	168699311	oct4WT_O4SK_d1_peak_577	O4_only
chr1	169621146	169621219	oct4WT_O4SK_d1_peak_583	O4_only
chr1	174729135	174729245	oct4WT_O4SK_d1_peak_599	O4_only
chr1	175217190	175217390	oct4WT_O4SK_d1_peak_605a	O4_only
chr1	175217190	175217390	oct4WT_O4SK_d1_peak_605b	O4_only
chr1	179935578	179935684	oct4WT_O4SK_d1_peak_622	O4_only
chr1	186119737	186119779	oct4WT_O4SK_d1_peak_641	O4_only
chr1	186185908	186185967	oct4WT_O4SK_d1_peak_642	O4_only
chr1	191745124	191745324	oct4WT_O4SK_d1_peak_656	O4_only
chr1	192745374	192745571	oct4WT_O4SK_d1_peak_657	O4_only
chr10	3920154	3920309	oct4WT_O4SK_d1_peak_667	O4_only
chr10	5560308	5560496	oct4WT_O4SK_d1_peak_672	O4_only
chr10	6120731	6120914	oct4WT_O4SK_d1_peak_676	O4_only
chr10	8210082	8210125	oct4WT_O4SK_d1_peak_682	O4_only
chr10	9503664	9503829	oct4WT_O4SK_d1_peak_689	O4_only
chr10	10900919	10901000	oct4WT_O4SK_d1_peak_694	O4_only
chr10	14155453	14155653	oct4WT_O4SK_d1_peak_709	O4_only
chr10	16284308	16284402	oct4WT_O4SK_d1_peak_716	O4_only
chr10	18644221	18644236	oct4WT_O4SK_d1_peak_724	O4_only
chr10	19046024	19046164	oct4WT_O4SK_d1_peak_727	O4_only
chr10	19080734	19080856	oct4WT_O4SK_d1_peak_728	O4_only
chr10	23198366	23198511	oct4WT_O4SK_d1_peak_746	O4_only
chr10	25586091	25586291	oct4WT_O4SK_d1_peak_763	O4_only
chr10	28175260	28175377	oct4WT_O4SK_d1_peak_776	O4_only
chr10	31619293	31619358	oct4WT_O4SK_d1_peak_797	O4_only
chr10	38892918	38892923	oct4WT_O4SK_d1_peak_833	O4_only
chr10	39157451	39157546	oct4WT_O4SK_d1_peak_838	O4_only
chr10	43226322	43226449	oct4WT_O4SK_d1_peak_848	O4_only
chr10	44427938	44428112	oct4WT_O4SK_d1_peak_852	O4_only
chr10	45217859	45217984	oct4WT_O4SK_d1_peak_857	O4_only
chr10	48471228	48471284	oct4WT_O4SK_d1_peak_863	O4_only
chr10	48659921	48660028	oct4WT_O4SK_d1_peak_864	O4_only
chr10	49054739	49054939	oct4WT_O4SK_d1_peak_865	O4_only
chr10	49060648	49060750	oct4WT_O4SK_d1_peak_866	O4_only
chr10	51238163	51238363	oct4WT_O4SK_d1_peak_869	O4_only
chr10	51819074	51819186	oct4WT_O4SK_d1_peak_871	O4_only
chr10	52142255	52142434	oct4WT_O4SK_d1_peak_873	O4_only
chr10	54799039	54799239	oct4WT_O4SK_d1_peak_881	O4_only
chr10	55448818	55448940	oct4WT_O4SK_d1_peak_886	O4_only
chr10	58418641	58418730	oct4WT_O4SK_d1_peak_898a	O4_only
chr10	58418641	58418730	oct4WT_O4SK_d1_peak_898b	O4_only
chr10	58512847	58513046	oct4WT_O4SK_d1_peak_900	O4_only
chr10	59958154	59958240	oct4WT_O4SK_d1_peak_903	O4_only
chr10	60080211	60080381	oct4WT_O4SK_d1_peak_904	O4_only
chr10	68230672	68230872	oct4WT_O4SK_d1_peak_931	O4_only
chr10	69156770	69156970	oct4WT_O4SK_d1_peak_935	O4_only
chr10	71891704	71891888	oct4WT_O4SK_d1_peak_942	O4_only
chr10	72655115	72655187	oct4WT_O4SK_d1_peak_944	O4_only
chr10	73364330	73364530	oct4WT_O4SK_d1_peak_946	O4_only
chr10	74342433	74342493	oct4WT_O4SK_d1_peak_948	O4_only
chr10	76883964	76883965	oct4WT_O4SK_d1_peak_957	O4_only
chr10	81082353	81082516	oct4WT_O4SK_d1_peak_966	O4_only
chr10	84640186	84640320	oct4WT_O4SK_d1_peak_978	O4_only
chr10	88563822	88563941	oct4WT_O4SK_d1_peak_994	O4_only
chr10	90991070	90991270	oct4WT_O4SK_d1_peak_1009	O4_only
chr10	91535301	91535501	oct4WT_O4SK_d1_peak_1010	O4_only
chr10	91696082	91696208	oct4WT_O4SK_d1_peak_1012	O4_only
chr10	93364442	93364571	oct4WT_O4SK_d1_peak_1020	O4_only
chr10	95060354	95060500	oct4WT_O4SK_d1_peak_1026	O4_only
chr10	102858734	102858895	oct4WT_O4SK_d1_peak_1061	O4_only
chr10	105580703	105580903	oct4WT_O4SK_d1_peak_1073	O4_only
chr10	107234177	107234333	oct4WT_O4SK_d1_peak_1077	O4_only
chr10	113113076	113113268	oct4WT_O4SK_d1_peak_1103	O4_only
chr10	119925979	119926179	oct4WT_O4SK_d1_peak_1124	O4_only
chr10	120251703	120251850	oct4WT_O4SK_d1_peak_1125	O4_only
chr10	123618628	123618664	oct4WT_O4SK_d1_peak_1131	O4_only
chr10	126763979	126764097	oct4WT_O4SK_d1_peak_1140	O4_only
chr10	128665866	128665947	oct4WT_O4SK_d1_peak_1145	O4_only
chr11	5924100	5924300	oct4WT_O4SK_d1_peak_1155	O4_only
chr11	7695630	7695830	oct4WT_O4SK_d1_peak_1162	O4_only
chr11	9007294	9007395	oct4WT_O4SK_d1_peak_1167	O4_only
chr11	9126547	9126653	oct4WT_O4SK_d1_peak_1168	O4_only
chr11	9645229	9645346	oct4WT_O4SK_d1_peak_1173	O4_only
chr11	10547272	10547472	oct4WT_O4SK_d1_peak_1177	O4_only
chr11	12740156	12740281	oct4WT_O4SK_d1_peak_1183	O4_only
chr11	18981245	18981362	oct4WT_O4SK_d1_peak_1199	O4_only
chr11	19114760	19114850	oct4WT_O4SK_d1_peak_1202	O4_only
chr11	20968300	20968419	oct4WT_O4SK_d1_peak_1213	O4_only
chr11	24895360	24895420	oct4WT_O4SK_d1_peak_1227	O4_only
chr11	29883071	29883271	oct4WT_O4SK_d1_peak_1244	O4_only
chr11	31736701	31736705	oct4WT_O4SK_d1_peak_1252	O4_only
chr11	31917872	31917889	oct4WT_O4SK_d1_peak_1254	O4_only
chr11	33155368	33155390	oct4WT_O4SK_d1_peak_1260	O4_only
chr11	33953706	33953906	oct4WT_O4SK_d1_peak_1264	O4_only
chr11	39056385	39056550	oct4WT_O4SK_d1_peak_1278a	O4_only
chr11	39056385	39056550	oct4WT_O4SK_d1_peak_1278b	O4_only
chr11	40454892	40455071	oct4WT_O4SK_d1_peak_1286	O4_only
chr11	49844856	49845026	oct4WT_O4SK_d1_peak_1319	O4_only
chr11	52011471	52011671	oct4WT_O4SK_d1_peak_1323	O4_only
chr11	54141161	54141296	oct4WT_O4SK_d1_peak_1333	O4_only
chr11	54203969	54204169	oct4WT_O4SK_d1_peak_1335	O4_only
chr11	59821811	59821890	oct4WT_O4SK_d1_peak_1351	O4_only
chr11	63443957	63444093	oct4WT_O4SK_d1_peak_1365	O4_only
chr11	63952732	63952897	oct4WT_O4SK_d1_peak_1366	O4_only
chr11	64473015	64473147	oct4WT_O4SK_d1_peak_1369	O4_only
chr11	65632705	65632905	oct4WT_O4SK_d1_peak_1371	O4_only
chr11	72576832	72576885	oct4WT_O4SK_d1_peak_1391	O4_only
chr11	73069947	73070147	oct4WT_O4SK_d1_peak_1395a	O4_only
chr11	73069947	73070147	oct4WT_O4SK_d1_peak_1395b	O4_only
chr11	74421305	74421318	oct4WT_O4SK_d1_peak_1398	O4_only
chr11	80019684	80019703	oct4WT_O4SK_d1_peak_1420	O4_only
chr11	81299196	81299378	oct4WT_O4SK_d1_peak_1423	O4_only
chr11	81832410	81832447	oct4WT_O4SK_d1_peak_1425	O4_only
chr11	85462400	85462481	oct4WT_O4SK_d1_peak_1442	O4_only
chr11	86352583	86352621	oct4WT_O4SK_d1_peak_1448	O4_only
chr11	90260262	90260325	oct4WT_O4SK_d1_peak_1464	O4_only
chr11	91431525	91431722	oct4WT_O4SK_d1_peak_1469	O4_only
chr11	101604340	101604420	oct4WT_O4SK_d1_peak_1488	O4_only
chr11	101644939	101645003	oct4WT_O4SK_d1_peak_1489	O4_only
chr11	101726604	101726609	oct4WT_O4SK_d1_peak_1490	O4_only
chr11	102539875	102540053	oct4WT_O4SK_d1_peak_1492	O4_only
chr11	105476466	105476529	oct4WT_O4SK_d1_peak_1504	O4_only
chr11	107019552	107019752	oct4WT_O4SK_d1_peak_1509	O4_only
chr11	109703428	109703544	oct4WT_O4SK_d1_peak_1517a	O4_only
chr11	109703428	109703544	oct4WT_O4SK_d1_peak_1517b	O4_only
chr11	109811641	109811646	oct4WT_O4SK_d1_peak_1518	O4_only
chr11	115413638	115413700	oct4WT_O4SK_d1_peak_1528	O4_only
chr11	116712828	116712862	oct4WT_O4SK_d1_peak_1529	O4_only
chr11	117698048	117698248	oct4WT_O4SK_d1_peak_1530a	O4_only
chr11	117698048	117698248	oct4WT_O4SK_d1_peak_1530b	O4_only
chr11	119716029	119716229	oct4WT_O4SK_d1_peak_1532	O4_only
chr12	3243496	3243635	oct4WT_O4SK_d1_peak_1538a	O4_only
chr12	3243496	3243635	oct4WT_O4SK_d1_peak_1538b	O4_only
chr12	8254709	8254902	oct4WT_O4SK_d1_peak_1549	O4_only
chr12	10239864	10240064	oct4WT_O4SK_d1_peak_1555a	O4_only
chr12	10239864	10240064	oct4WT_O4SK_d1_peak_1555b	O4_only
chr12	11611076	11611251	oct4WT_O4SK_d1_peak_1561	O4_only
chr12	31756555	31756612	oct4WT_O4SK_d1_peak_1610	O4_only
chr12	35714623	35714823	oct4WT_O4SK_d1_peak_1638	O4_only
chr12	39917032	39917070	oct4WT_O4SK_d1_peak_1654	O4_only
chr12	40278590	40278619	oct4WT_O4SK_d1_peak_1660	O4_only
chr12	45667224	45667229	oct4WT_O4SK_d1_peak_1686	O4_only
chr12	52604635	52604701	oct4WT_O4SK_d1_peak_1710	O4_only
chr12	54632337	54632493	oct4WT_O4SK_d1_peak_1719	O4_only
chr12	56794762	56794880	oct4WT_O4SK_d1_peak_1728	O4_only
chr12	59040836	59040970	oct4WT_O4SK_d1_peak_1731	O4_only
chr12	59847757	59847943	oct4WT_O4SK_d1_peak_1732	O4_only
chr12	67043728	67043928	oct4WT_O4SK_d1_peak_1741	O4_only
chr12	71030382	71030459	oct4WT_O4SK_d1_peak_1753	O4_only
chr12	71901240	71901246	oct4WT_O4SK_d1_peak_1754	O4_only
chr12	72103158	72103326	oct4WT_O4SK_d1_peak_1755	O4_only
chr12	73307734	73307922	oct4WT_O4SK_d1_peak_1757	O4_only
chr12	74882617	74882817	oct4WT_O4SK_d1_peak_1760	O4_only
chr12	78538594	78538771	oct4WT_O4SK_d1_peak_1772	O4_only
chr12	80880030	80880230	oct4WT_O4SK_d1_peak_1779	O4_only
chr12	81047013	81047178	oct4WT_O4SK_d1_peak_1780	O4_only
chr12	92123973	92124104	oct4WT_O4SK_d1_peak_1806	O4_only
chr12	93098998	93099029	oct4WT_O4SK_d1_peak_1808	O4_only
chr12	95707400	95707600	oct4WT_O4SK_d1_peak_1825	O4_only
chr12	95923093	95923293	oct4WT_O4SK_d1_peak_1827a	O4_only
chr12	95923093	95923293	oct4WT_O4SK_d1_peak_1827b	O4_only
chr12	97524459	97524659	oct4WT_O4SK_d1_peak_1835	O4_only
chr12	100817509	100817585	oct4WT_O4SK_d1_peak_1845	O4_only
chr12	104733848	104733988	oct4WT_O4SK_d1_peak_1854	O4_only
chr12	105810788	105810985	oct4WT_O4SK_d1_peak_1855	O4_only
chr12	116433990	116434155	oct4WT_O4SK_d1_peak_1882	O4_only
chr13	5203986	5204186	oct4WT_O4SK_d1_peak_1906	O4_only
chr13	5583934	5584134	oct4WT_O4SK_d1_peak_1909	O4_only
chr13	5980146	5980341	oct4WT_O4SK_d1_peak_1914	O4_only
chr13	8699907	8700049	oct4WT_O4SK_d1_peak_1924	O4_only
chr13	9589353	9589521	oct4WT_O4SK_d1_peak_1928	O4_only
chr13	12553991	12554133	oct4WT_O4SK_d1_peak_1938	O4_only
chr13	13645190	13645372	oct4WT_O4SK_d1_peak_1943	O4_only
chr13	15654359	15654488	oct4WT_O4SK_d1_peak_1952	O4_only
chr13	18856263	18856461	oct4WT_O4SK_d1_peak_1971	O4_only
chr13	20936236	20936381	oct4WT_O4SK_d1_peak_1983	O4_only
chr13	21179856	21180056	oct4WT_O4SK_d1_peak_1984	O4_only
chr13	21855832	21855976	oct4WT_O4SK_d1_peak_1987	O4_only
chr13	21975150	21975151	oct4WT_O4SK_d1_peak_1991	O4_only
chr13	23412730	23412856	oct4WT_O4SK_d1_peak_1995	O4_only
chr13	23497938	23498138	oct4WT_O4SK_d1_peak_2000a	O4_only
chr13	23497938	23498138	oct4WT_O4SK_d1_peak_2000b	O4_only
chr13	24606081	24606130	oct4WT_O4SK_d1_peak_2008	O4_only
chr13	26532483	26532659	oct4WT_O4SK_d1_peak_2021	O4_only
chr13	31017881	31017948	oct4WT_O4SK_d1_peak_2034	O4_only
chr13	31471354	31471554	oct4WT_O4SK_d1_peak_2038	O4_only
chr13	31757024	31757072	oct4WT_O4SK_d1_peak_2039	O4_only
chr13	34312933	34313083	oct4WT_O4SK_d1_peak_2045	O4_only
chr13	35853128	35853293	oct4WT_O4SK_d1_peak_2054	O4_only
chr13	36012259	36012419	oct4WT_O4SK_d1_peak_2057	O4_only
chr13	36263640	36263681	oct4WT_O4SK_d1_peak_2059	O4_only
chr13	42389780	42389907	oct4WT_O4SK_d1_peak_2087	O4_only
chr13	43453173	43453373	oct4WT_O4SK_d1_peak_2090	O4_only
chr13	44743245	44743445	oct4WT_O4SK_d1_peak_2096	O4_only
chr13	51050611	51050781	oct4WT_O4SK_d1_peak_2110	O4_only
chr13	53088986	53089171	oct4WT_O4SK_d1_peak_2118	O4_only
chr13	67808288	67808443	oct4WT_O4SK_d1_peak_2147	O4_only
chr13	72520592	72520664	oct4WT_O4SK_d1_peak_2160	O4_only
chr13	72614621	72614821	oct4WT_O4SK_d1_peak_2161	O4_only
chr13	77970866	77971041	oct4WT_O4SK_d1_peak_2182	O4_only
chr13	80957556	80957637	oct4WT_O4SK_d1_peak_2194	O4_only
chr13	81258778	81258926	oct4WT_O4SK_d1_peak_2196	O4_only
chr13	81973846	81974046	oct4WT_O4SK_d1_peak_2199	O4_only
chr13	82264085	82264285	oct4WT_O4SK_d1_peak_2202	O4_only
chr13	83310992	83311192	oct4WT_O4SK_d1_peak_2208	O4_only
chr13	84633007	84633207	oct4WT_O4SK_d1_peak_2217	O4_only
chr13	90206673	90206706	oct4WT_O4SK_d1_peak_2230	O4_only
chr13	92589130	92589197	oct4WT_O4SK_d1_peak_2237	O4_only
chr13	95211601	95211726	oct4WT_O4SK_d1_peak_2247a	O4_only
chr13	95211601	95211726	oct4WT_O4SK_d1_peak_2247b	O4_only
chr13	97538486	97538581	oct4WT_O4SK_d1_peak_2262	O4_only
chr13	98833194	98833394	oct4WT_O4SK_d1_peak_2267	O4_only
chr13	100401829	100402029	oct4WT_O4SK_d1_peak_2274	O4_only
chr13	102449976	102450162	oct4WT_O4SK_d1_peak_2284	O4_only
chr13	104426927	104427009	oct4WT_O4SK_d1_peak_2298	O4_only
chr13	104518698	104518837	oct4WT_O4SK_d1_peak_2299	O4_only
chr13	109071930	109072046	oct4WT_O4SK_d1_peak_2309	O4_only
chr13	109769149	109769349	oct4WT_O4SK_d1_peak_2316	O4_only
chr13	110186472	110186578	oct4WT_O4SK_d1_peak_2321	O4_only
chr13	111405920	111406120	oct4WT_O4SK_d1_peak_2333	O4_only
chr13	112440228	112440330	oct4WT_O4SK_d1_peak_2335	O4_only
chr13	115887251	115887451	oct4WT_O4SK_d1_peak_2352	O4_only
chr13	116600069	116600114	oct4WT_O4SK_d1_peak_2355	O4_only
chr13	116737602	116737802	oct4WT_O4SK_d1_peak_2356	O4_only
chr14	14781318	14781384	oct4WT_O4SK_d1_peak_2396	O4_only
chr14	18879555	18879755	oct4WT_O4SK_d1_peak_2408	O4_only
chr14	19719163	19719262	oct4WT_O4SK_d1_peak_2410	O4_only
chr14	20125714	20125913	oct4WT_O4SK_d1_peak_2412	O4_only
chr14	24148882	24148914	oct4WT_O4SK_d1_peak_2426	O4_only
chr14	25807674	25807756	oct4WT_O4SK_d1_peak_2429	O4_only
chr14	30505143	30505272	oct4WT_O4SK_d1_peak_2442	O4_only
chr14	30900072	30900224	oct4WT_O4SK_d1_peak_2444	O4_only
chr14	31918751	31918778	oct4WT_O4SK_d1_peak_2451	O4_only
chr14	31970447	31970464	oct4WT_O4SK_d1_peak_2452	O4_only
chr14	44994432	44994632	oct4WT_O4SK_d1_peak_2466	O4_only
chr14	45486571	45486765	oct4WT_O4SK_d1_peak_2469	O4_only
chr14	45548281	45548346	oct4WT_O4SK_d1_peak_2470	O4_only
chr14	51166451	51166458	oct4WT_O4SK_d1_peak_2488	O4_only
chr14	52051385	52051553	oct4WT_O4SK_d1_peak_2490	O4_only
chr14	54113870	54113920	oct4WT_O4SK_d1_peak_2492	O4_only
chr14	55358449	55358637	oct4WT_O4SK_d1_peak_2495	O4_only
chr14	63547414	63547597	oct4WT_O4SK_d1_peak_2514	O4_only
chr14	64118833	64118917	oct4WT_O4SK_d1_peak_2516	O4_only
chr14	64890142	64890287	oct4WT_O4SK_d1_peak_2518	O4_only
chr14	67642108	67642308	oct4WT_O4SK_d1_peak_2527	O4_only
chr14	72926789	72926911	oct4WT_O4SK_d1_peak_2551	O4_only
chr14	73732233	73732337	oct4WT_O4SK_d1_peak_2558	O4_only
chr14	74743621	74743636	oct4WT_O4SK_d1_peak_2561	O4_only
chr14	79565000	79565078	oct4WT_O4SK_d1_peak_2580	O4_only
chr14	80492901	80492984	oct4WT_O4SK_d1_peak_2582	O4_only
chr14	84690980	84691180	oct4WT_O4SK_d1_peak_2592	O4_only
chr14	85015129	85015329	oct4WT_O4SK_d1_peak_2593	O4_only
chr14	87704955	87705103	oct4WT_O4SK_d1_peak_2606	O4_only
chr14	96974661	96974861	oct4WT_O4SK_d1_peak_2625	O4_only
chr14	97536761	97536820	oct4WT_O4SK_d1_peak_2628	O4_only
chr14	105828990	105829190	oct4WT_O4SK_d1_peak_2655	O4_only
chr14	106802921	106803118	oct4WT_O4SK_d1_peak_2660a	O4_only
chr14	106802921	106803118	oct4WT_O4SK_d1_peak_2660b	O4_only
chr14	110347782	110347921	oct4WT_O4SK_d1_peak_2670	O4_only
chr14	117036771	117036868	oct4WT_O4SK_d1_peak_2684	O4_only
chr14	117706382	117706538	oct4WT_O4SK_d1_peak_2690	O4_only
chr14	120734954	120735007	oct4WT_O4SK_d1_peak_2701	O4_only
chr14	124635280	124635340	oct4WT_O4SK_d1_peak_2713	O4_only
chr15	9528428	9528554	oct4WT_O4SK_d1_peak_2732	O4_only
chr15	9547553	9547753	oct4WT_O4SK_d1_peak_2733	O4_only
chr15	13095121	13095287	oct4WT_O4SK_d1_peak_2747	O4_only
chr15	23366509	23366543	oct4WT_O4SK_d1_peak_2777	O4_only
chr15	25754140	25754226	oct4WT_O4SK_d1_peak_2784	O4_only
chr15	26507056	26507132	oct4WT_O4SK_d1_peak_2786	O4_only
chr15	26571718	26571918	oct4WT_O4SK_d1_peak_2787	O4_only
chr15	27304329	27304456	oct4WT_O4SK_d1_peak_2789	O4_only
chr15	28645300	28645500	oct4WT_O4SK_d1_peak_2795	O4_only
chr15	30439161	30439208	oct4WT_O4SK_d1_peak_2798	O4_only
chr15	32333751	32333785	oct4WT_O4SK_d1_peak_2805	O4_only
chr15	32502023	32502223	oct4WT_O4SK_d1_peak_2806	O4_only
chr15	36322894	36322933	oct4WT_O4SK_d1_peak_2821	O4_only
chr15	41606213	41606245	oct4WT_O4SK_d1_peak_2845	O4_only
chr15	42449730	42449774	oct4WT_O4SK_d1_peak_2851	O4_only
chr15	44199198	44199398	oct4WT_O4SK_d1_peak_2859	O4_only
chr15	44701508	44701702	oct4WT_O4SK_d1_peak_2862	O4_only
chr15	51692061	51692167	oct4WT_O4SK_d1_peak_2891	O4_only
chr15	55268382	55268483	oct4WT_O4SK_d1_peak_2903	O4_only
chr15	58413318	58413326	oct4WT_O4SK_d1_peak_2912	O4_only
chr15	59010656	59010800	oct4WT_O4SK_d1_peak_2917	O4_only
chr15	62824968	62825084	oct4WT_O4SK_d1_peak_2930	O4_only
chr15	70201959	70202024	oct4WT_O4SK_d1_peak_2945	O4_only
chr15	78947575	78947690	oct4WT_O4SK_d1_peak_2960	O4_only
chr15	94704482	94704642	oct4WT_O4SK_d1_peak_2992	O4_only
chr15	98048350	98048476	oct4WT_O4SK_d1_peak_3002	O4_only
chr15	98089686	98089741	oct4WT_O4SK_d1_peak_3003	O4_only
chr15	98550105	98550244	oct4WT_O4SK_d1_peak_3005	O4_only
chr15	99872945	99873025	oct4WT_O4SK_d1_peak_3011	O4_only
chr16	12887376	12887547	oct4WT_O4SK_d1_peak_3039	O4_only
chr16	15926734	15926934	oct4WT_O4SK_d1_peak_3049	O4_only
chr16	16334905	16334968	oct4WT_O4SK_d1_peak_3054	O4_only
chr16	16826292	16826492	oct4WT_O4SK_d1_peak_3055	O4_only
chr16	18942142	18942335	oct4WT_O4SK_d1_peak_3060	O4_only
chr16	23030948	23030952	oct4WT_O4SK_d1_peak_3070	O4_only
chr16	27417523	27417570	oct4WT_O4SK_d1_peak_3088	O4_only
chr16	28964156	28964239	oct4WT_O4SK_d1_peak_3092	O4_only
chr16	30835966	30836166	oct4WT_O4SK_d1_peak_3099	O4_only
chr16	34072372	34072535	oct4WT_O4SK_d1_peak_3109	O4_only
chr16	34751943	34752143	oct4WT_O4SK_d1_peak_3110	O4_only
chr16	36990614	36990702	oct4WT_O4SK_d1_peak_3118a	O4_only
chr16	36990614	36990702	oct4WT_O4SK_d1_peak_3118b	O4_only
chr16	37041563	37041739	oct4WT_O4SK_d1_peak_3120	O4_only
chr16	45038942	45039142	oct4WT_O4SK_d1_peak_3158	O4_only
chr16	46549336	46549496	oct4WT_O4SK_d1_peak_3165	O4_only
chr16	49970572	49970602	oct4WT_O4SK_d1_peak_3175	O4_only
chr16	50736679	50736879	oct4WT_O4SK_d1_peak_3177	O4_only
chr16	52441579	52441600	oct4WT_O4SK_d1_peak_3184	O4_only
chr16	58814338	58814538	oct4WT_O4SK_d1_peak_3210	O4_only
chr16	62731913	62732113	oct4WT_O4SK_d1_peak_3215	O4_only
chr16	74070877	74071017	oct4WT_O4SK_d1_peak_3256	O4_only
chr16	74519224	74519249	oct4WT_O4SK_d1_peak_3258	O4_only
chr16	74841295	74841334	oct4WT_O4SK_d1_peak_3259	O4_only
chr16	85018271	85018391	oct4WT_O4SK_d1_peak_3294	O4_only
chr16	85319153	85319267	oct4WT_O4SK_d1_peak_3295	O4_only
chr16	87487808	87488008	oct4WT_O4SK_d1_peak_3307	O4_only
chr16	88774163	88774282	oct4WT_O4SK_d1_peak_3313	O4_only
chr16	90479013	90479103	oct4WT_O4SK_d1_peak_3318	O4_only
chr16	91480411	91480548	oct4WT_O4SK_d1_peak_3320	O4_only
chr16	96015128	96015328	oct4WT_O4SK_d1_peak_3328	O4_only
chr16	96973387	96973493	oct4WT_O4SK_d1_peak_3330	O4_only
chr17	9137294	9137339	oct4WT_O4SK_d1_peak_3350	O4_only
chr17	10604148	10604348	oct4WT_O4SK_d1_peak_3362	O4_only
chr17	12502686	12502886	oct4WT_O4SK_d1_peak_3368	O4_only
chr17	17655765	17655836	oct4WT_O4SK_d1_peak_3384	O4_only
chr17	21826860	21827060	oct4WT_O4SK_d1_peak_3388a	O4_only
chr17	21826860	21827060	oct4WT_O4SK_d1_peak_3388b	O4_only
chr17	24134015	24134213	oct4WT_O4SK_d1_peak_3392	O4_only
chr17	24874654	24874696	oct4WT_O4SK_d1_peak_3393	O4_only
chr17	28964493	28964573	oct4WT_O4SK_d1_peak_3404	O4_only
chr17	30045297	30045497	oct4WT_O4SK_d1_peak_3407	O4_only
chr17	30453319	30453392	oct4WT_O4SK_d1_peak_3411	O4_only
chr17	33353245	33353430	oct4WT_O4SK_d1_peak_3418	O4_only
chr17	34439975	34440003	oct4WT_O4SK_d1_peak_3419	O4_only
chr17	42150164	42150364	oct4WT_O4SK_d1_peak_3437	O4_only
chr17	42354782	42354982	oct4WT_O4SK_d1_peak_3440	O4_only
chr17	45096259	45096451	oct4WT_O4SK_d1_peak_3448	O4_only
chr17	50036725	50036823	oct4WT_O4SK_d1_peak_3453	O4_only
chr17	50527779	50527813	oct4WT_O4SK_d1_peak_3457	O4_only
chr17	51094626	51094783	oct4WT_O4SK_d1_peak_3459	O4_only
chr17	63923046	63923245	oct4WT_O4SK_d1_peak_3489	O4_only
chr17	67156629	67156799	oct4WT_O4SK_d1_peak_3502	O4_only
chr17	67173244	67173438	oct4WT_O4SK_d1_peak_3503	O4_only
chr17	67711377	67711577	oct4WT_O4SK_d1_peak_3506	O4_only
chr17	70040999	70041146	oct4WT_O4SK_d1_peak_3511	O4_only
chr17	72027798	72027805	oct4WT_O4SK_d1_peak_3516	O4_only
chr17	74924084	74924235	oct4WT_O4SK_d1_peak_3524	O4_only
chr17	75105905	75105988	oct4WT_O4SK_d1_peak_3526	O4_only
chr17	75440159	75440334	oct4WT_O4SK_d1_peak_3529	O4_only
chr17	78635664	78635798	oct4WT_O4SK_d1_peak_3539	O4_only
chr17	81767153	81767340	oct4WT_O4SK_d1_peak_3549	O4_only
chr17	82584974	82585149	oct4WT_O4SK_d1_peak_3551	O4_only
chr17	82757636	82757704	oct4WT_O4SK_d1_peak_3554	O4_only
chr17	83830994	83831021	oct4WT_O4SK_d1_peak_3557	O4_only
chr17	85064070	85064270	oct4WT_O4SK_d1_peak_3561	O4_only
chr17	85163086	85163219	oct4WT_O4SK_d1_peak_3563	O4_only
chr17	88108381	88108522	oct4WT_O4SK_d1_peak_3567	O4_only
chr17	90244372	90244468	oct4WT_O4SK_d1_peak_3570	O4_only
chr17	90584897	90585045	oct4WT_O4SK_d1_peak_3574	O4_only
chr17	91699509	91699676	oct4WT_O4SK_d1_peak_3579	O4_only
chr18	5133795	5133995	oct4WT_O4SK_d1_peak_3593	O4_only
chr18	5694256	5694419	oct4WT_O4SK_d1_peak_3596	O4_only
chr18	11465737	11465811	oct4WT_O4SK_d1_peak_3621	O4_only
chr18	12655161	12655173	oct4WT_O4SK_d1_peak_3623	O4_only
chr18	12889252	12889324	oct4WT_O4SK_d1_peak_3625	O4_only
chr18	13397383	13397531	oct4WT_O4SK_d1_peak_3626	O4_only
chr18	13719833	13719937	oct4WT_O4SK_d1_peak_3629	O4_only
chr18	19851556	19851723	oct4WT_O4SK_d1_peak_3650	O4_only
chr18	22386431	22386487	oct4WT_O4SK_d1_peak_3661	O4_only
chr18	24290229	24290429	oct4WT_O4SK_d1_peak_3669	O4_only
chr18	24327057	24327117	oct4WT_O4SK_d1_peak_3670	O4_only
chr18	25678368	25678440	oct4WT_O4SK_d1_peak_3676	O4_only
chr18	35138108	35138308	oct4WT_O4SK_d1_peak_3711	O4_only
chr18	38533391	38533539	oct4WT_O4SK_d1_peak_3716	O4_only
chr18	42909236	42909384	oct4WT_O4SK_d1_peak_3728	O4_only
chr18	43123134	43123334	oct4WT_O4SK_d1_peak_3731	O4_only
chr18	43281696	43281791	oct4WT_O4SK_d1_peak_3733	O4_only
chr18	43965252	43965447	oct4WT_O4SK_d1_peak_3740	O4_only
chr18	46260637	46260837	oct4WT_O4SK_d1_peak_3749	O4_only
chr18	47530722	47530878	oct4WT_O4SK_d1_peak_3755	O4_only
chr18	49923737	49923835	oct4WT_O4SK_d1_peak_3768	O4_only
chr18	50402086	50402286	oct4WT_O4SK_d1_peak_3769	O4_only
chr18	51160946	51161115	oct4WT_O4SK_d1_peak_3771	O4_only
chr18	54358929	54359129	oct4WT_O4SK_d1_peak_3784a	O4_only
chr18	54358929	54359129	oct4WT_O4SK_d1_peak_3784b	O4_only
chr18	57513655	57513827	oct4WT_O4SK_d1_peak_3801	O4_only
chr18	57671453	57671486	oct4WT_O4SK_d1_peak_3802	O4_only
chr18	58517848	58518038	oct4WT_O4SK_d1_peak_3811	O4_only
chr18	59334433	59334568	oct4WT_O4SK_d1_peak_3819	O4_only
chr18	61276587	61276779	oct4WT_O4SK_d1_peak_3823	O4_only
chr18	62913922	62914122	oct4WT_O4SK_d1_peak_3834	O4_only
chr18	63837667	63837803	oct4WT_O4SK_d1_peak_3839	O4_only
chr18	64666855	64667038	oct4WT_O4SK_d1_peak_3841	O4_only
chr18	67341936	67342032	oct4WT_O4SK_d1_peak_3849	O4_only
chr18	71509876	71510076	oct4WT_O4SK_d1_peak_3867	O4_only
chr18	84474674	84474874	oct4WT_O4SK_d1_peak_3893a	O4_only
chr18	84474674	84474874	oct4WT_O4SK_d1_peak_3893b	O4_only
chr18	84945746	84945857	oct4WT_O4SK_d1_peak_3894	O4_only
chr19	9860791	9860852	oct4WT_O4SK_d1_peak_3923	O4_only
chr19	14563526	14563566	oct4WT_O4SK_d1_peak_3935	O4_only
chr19	17475673	17475677	oct4WT_O4SK_d1_peak_3951	O4_only
chr19	22699637	22699752	oct4WT_O4SK_d1_peak_3966	O4_only
chr19	22983687	22983731	oct4WT_O4SK_d1_peak_3968	O4_only
chr19	26650885	26651085	oct4WT_O4SK_d1_peak_3984	O4_only
chr19	29714358	29714500	oct4WT_O4SK_d1_peak_4000	O4_only
chr19	30505486	30505686	oct4WT_O4SK_d1_peak_4007	O4_only
chr19	32874244	32874335	oct4WT_O4SK_d1_peak_4015	O4_only
chr19	33327342	33327381	oct4WT_O4SK_d1_peak_4018	O4_only
chr19	33871686	33871845	oct4WT_O4SK_d1_peak_4021a	O4_only
chr19	33871686	33871845	oct4WT_O4SK_d1_peak_4021b	O4_only
chr19	35067469	35067589	oct4WT_O4SK_d1_peak_4029	O4_only
chr19	38534984	38535152	oct4WT_O4SK_d1_peak_4037	O4_only
chr19	44726977	44726995	oct4WT_O4SK_d1_peak_4050	O4_only
chr19	53284630	53284720	oct4WT_O4SK_d1_peak_4070	O4_only
chr19	55316361	55316418	oct4WT_O4SK_d1_peak_4075	O4_only
chr19	59072264	59072464	oct4WT_O4SK_d1_peak_4086	O4_only
chr19	59272457	59272616	oct4WT_O4SK_d1_peak_4088	O4_only
chr19	60379581	60379692	oct4WT_O4SK_d1_peak_4094	O4_only
chr2	3429334	3429414	oct4WT_O4SK_d1_peak_4102	O4_only
chr2	4393724	4393797	oct4WT_O4SK_d1_peak_4105	O4_only
chr2	6912254	6912436	oct4WT_O4SK_d1_peak_4116	O4_only
chr2	7778684	7778884	oct4WT_O4SK_d1_peak_4118	O4_only
chr2	8356646	8356846	oct4WT_O4SK_d1_peak_4120	O4_only
chr2	9669748	9669948	oct4WT_O4SK_d1_peak_4129	O4_only
chr2	10107262	10107314	oct4WT_O4SK_d1_peak_4131	O4_only
chr2	12986872	12986959	oct4WT_O4SK_d1_peak_4141	O4_only
chr2	13417023	13417161	oct4WT_O4SK_d1_peak_4144	O4_only
chr2	14862726	14862926	oct4WT_O4SK_d1_peak_4151	O4_only
chr2	16406740	16406791	oct4WT_O4SK_d1_peak_4157	O4_only
chr2	16601150	16601217	oct4WT_O4SK_d1_peak_4159	O4_only
chr2	20486331	20486438	oct4WT_O4SK_d1_peak_4174	O4_only
chr2	20655250	20655450	oct4WT_O4SK_d1_peak_4176a	O4_only
chr2	20655250	20655450	oct4WT_O4SK_d1_peak_4176b	O4_only
chr2	29152211	29152337	oct4WT_O4SK_d1_peak_4201	O4_only
chr2	29835535	29835730	oct4WT_O4SK_d1_peak_4205	O4_only
chr2	34681833	34681904	oct4WT_O4SK_d1_peak_4217	O4_only
chr2	35320883	35321032	oct4WT_O4SK_d1_peak_4219	O4_only
chr2	38175660	38175852	oct4WT_O4SK_d1_peak_4227	O4_only
chr2	38790889	38790898	oct4WT_O4SK_d1_peak_4229	O4_only
chr2	41638114	41638130	oct4WT_O4SK_d1_peak_4231	O4_only
chr2	51118050	51118074	oct4WT_O4SK_d1_peak_4269	O4_only
chr2	51753266	51753466	oct4WT_O4SK_d1_peak_4272	O4_only
chr2	52072472	52072496	oct4WT_O4SK_d1_peak_4274	O4_only
chr2	58626265	58626452	oct4WT_O4SK_d1_peak_4295	O4_only
chr2	68819152	68819259	oct4WT_O4SK_d1_peak_4334	O4_only
chr2	72426690	72426736	oct4WT_O4SK_d1_peak_4347	O4_only
chr2	74243712	74243888	oct4WT_O4SK_d1_peak_4359	O4_only
chr2	74832241	74832352	oct4WT_O4SK_d1_peak_4361	O4_only
chr2	77569586	77569786	oct4WT_O4SK_d1_peak_4379	O4_only
chr2	77657990	77658190	oct4WT_O4SK_d1_peak_4381	O4_only
chr2	84053540	84053740	oct4WT_O4SK_d1_peak_4412	O4_only
chr2	84410270	84410285	oct4WT_O4SK_d1_peak_4414	O4_only
chr2	90816673	90816873	oct4WT_O4SK_d1_peak_4422	O4_only
chr2	102758394	102758502	oct4WT_O4SK_d1_peak_4450	O4_only
chr2	103364287	103364388	oct4WT_O4SK_d1_peak_4454	O4_only
chr2	105728010	105728085	oct4WT_O4SK_d1_peak_4466	O4_only
chr2	113169827	113169970	oct4WT_O4SK_d1_peak_4507	O4_only
chr2	113766274	113766302	oct4WT_O4SK_d1_peak_4509	O4_only
chr2	116866632	116866679	oct4WT_O4SK_d1_peak_4530	O4_only
chr2	117815862	117815912	oct4WT_O4SK_d1_peak_4535	O4_only
chr2	117891918	117892029	oct4WT_O4SK_d1_peak_4537	O4_only
chr2	119046695	119046752	oct4WT_O4SK_d1_peak_4543	O4_only
chr2	125344538	125344738	oct4WT_O4SK_d1_peak_4571	O4_only
chr2	127844358	127844558	oct4WT_O4SK_d1_peak_4579a	O4_only
chr2	127844358	127844558	oct4WT_O4SK_d1_peak_4579b	O4_only
chr2	135571754	135571874	oct4WT_O4SK_d1_peak_4605	O4_only
chr2	136324519	136324622	oct4WT_O4SK_d1_peak_4608	O4_only
chr2	137280287	137280356	oct4WT_O4SK_d1_peak_4615a	O4_only
chr2	137280287	137280356	oct4WT_O4SK_d1_peak_4615b	O4_only
chr2	137510695	137510783	oct4WT_O4SK_d1_peak_4616	O4_only
chr2	137939031	137939137	oct4WT_O4SK_d1_peak_4618	O4_only
chr2	138406064	138406264	oct4WT_O4SK_d1_peak_4621	O4_only
chr2	144585419	144585543	oct4WT_O4SK_d1_peak_4645	O4_only
chr2	147178391	147178537	oct4WT_O4SK_d1_peak_4654	O4_only
chr2	147905667	147905839	oct4WT_O4SK_d1_peak_4655	O4_only
chr2	148079537	148079591	oct4WT_O4SK_d1_peak_4656	O4_only
chr2	157760951	157760972	oct4WT_O4SK_d1_peak_4679	O4_only
chr2	158033694	158033841	oct4WT_O4SK_d1_peak_4681	O4_only
chr2	158416988	158417108	oct4WT_O4SK_d1_peak_4682	O4_only
chr2	168214110	168214310	oct4WT_O4SK_d1_peak_4707	O4_only
chr2	168424888	168424891	oct4WT_O4SK_d1_peak_4708	O4_only
chr3	3656794	3656887	oct4WT_O4SK_d1_peak_4729	O4_only
chr3	4423648	4423770	oct4WT_O4SK_d1_peak_4732	O4_only
chr3	4634557	4634688	oct4WT_O4SK_d1_peak_4733	O4_only
chr3	9524448	9524568	oct4WT_O4SK_d1_peak_4746	O4_only
chr3	14168487	14168563	oct4WT_O4SK_d1_peak_4758a	O4_only
chr3	14168487	14168563	oct4WT_O4SK_d1_peak_4758b	O4_only
chr3	18226451	18226504	oct4WT_O4SK_d1_peak_4767	O4_only
chr3	19856818	19856952	oct4WT_O4SK_d1_peak_4775a	O4_only
chr3	19856818	19856952	oct4WT_O4SK_d1_peak_4775b	O4_only
chr3	21672632	21672832	oct4WT_O4SK_d1_peak_4780	O4_only
chr3	21728014	21728173	oct4WT_O4SK_d1_peak_4781	O4_only
chr3	23350820	23350947	oct4WT_O4SK_d1_peak_4786	O4_only
chr3	25673779	25673820	oct4WT_O4SK_d1_peak_4796	O4_only
chr3	27123427	27123528	oct4WT_O4SK_d1_peak_4803	O4_only
chr3	27454333	27454533	oct4WT_O4SK_d1_peak_4804	O4_only
chr3	28289733	28289904	oct4WT_O4SK_d1_peak_4806	O4_only
chr3	28675770	28675824	oct4WT_O4SK_d1_peak_4807	O4_only
chr3	29741493	29741615	oct4WT_O4SK_d1_peak_4809	O4_only
chr3	31213658	31213848	oct4WT_O4SK_d1_peak_4818	O4_only
chr3	31281820	31281893	oct4WT_O4SK_d1_peak_4819	O4_only
chr3	34310523	34310723	oct4WT_O4SK_d1_peak_4827	O4_only
chr3	36399045	36399245	oct4WT_O4SK_d1_peak_4832	O4_only
chr3	37957709	37957857	oct4WT_O4SK_d1_peak_4836	O4_only
chr3	39017682	39017789	oct4WT_O4SK_d1_peak_4840	O4_only
chr3	47573803	47573816	oct4WT_O4SK_d1_peak_4871	O4_only
chr3	48176572	48176745	oct4WT_O4SK_d1_peak_4872	O4_only
chr3	52296197	52296287	oct4WT_O4SK_d1_peak_4888	O4_only
chr3	52330460	52330643	oct4WT_O4SK_d1_peak_4889	O4_only
chr3	53956070	53956139	oct4WT_O4SK_d1_peak_4897	O4_only
chr3	54450498	54450612	oct4WT_O4SK_d1_peak_4900	O4_only
chr3	56981187	56981331	oct4WT_O4SK_d1_peak_4911	O4_only
chr3	60081639	60081804	oct4WT_O4SK_d1_peak_4933	O4_only
chr3	61247383	61247479	oct4WT_O4SK_d1_peak_4942	O4_only
chr3	62016350	62016480	oct4WT_O4SK_d1_peak_4949	O4_only
chr3	63627440	63627640	oct4WT_O4SK_d1_peak_4956	O4_only
chr3	63791015	63791173	oct4WT_O4SK_d1_peak_4957	O4_only
chr3	65145203	65145337	oct4WT_O4SK_d1_peak_4962a	O4_only
[truncated: 2,593 more rows]

## Sheet: Figure 4F
chr	start	end	ID	clust_type
[truncated: 3,457 more rows]

[truncated: 9 more sheets: Figure 6A, Figure S4C-day1, Figure S4C-day5, Figure S4E-day1, Figure S4E-day5, Figure S5E, Figure S5F, Figure S6A, Figure S7A]
