# Supplementary material for: Pluripotency reprogramming by competent and incompetent POU factors uncovers temporal dependency for Oct4 and Sox2
Source: Nat Commun. 2019 Aug 2;10:3477. doi: 10.1038/s41467-019-11054-7 (PMC6677745; doi:10.1038/s41467-019-11054-7)
Supplement: Supplementary file 7 — Source Data [file 41467_2019_11054_MOESM7_ESM.xlsx]

## Sheet: Figure 1G, S2B-C
		Condition	Replicate	Day	Cdh1_positive	GFP_positive	Double_Negative	Double_Positive	Cdh1_Positive_cell_fraction
Figure 1G & S2B-C		O4-SK	rep1	day 3	56.3	0.9	31.5	11.4	67.7
		O6-SK	rep1	day 3	0.7	0	99.3	0	0.7
FACS		Oct4defSox2-SK	rep1	day 3	54.5	0	44.8	0.64	55.14
		GFP-SK	rep1	day 3	0.25	59.7	1.7	38.3	38.55
		SK	rep1	day 3	36.3	0.017	63.6	0.065	36.365
		O4-SK	rep1	day 5	63.8	0.31	9.33	26.6	90.4
		O6-SK	rep1	day 5	8.26	0	91.7	0	8.26
		Oct4defSox2-SK	rep1	day 5	77.3	0.013	21.7	0.97	78.27
		GFP-SK	rep1	day 5	0.3	72.1	2.04	25.5	25.8
		SK	rep1	day 5	18.5	0.047	81.4	0.028	18.528
		O4-SK	rep1	day 8	41.6	1.42	9.49	47.5	89.1
		O6-SK	rep1	day 8	17.1	0	82.9	0.02	17.12
		Oct4defSox2-SK	rep1	day 8	49.3	0.044	50.5	0.22	49.52
		GFP-SK	rep1	day 8	0.25	78.5	5.78	15.5	15.75
		SK	rep1	day 8	18.2	0.065	81.7	0.05	18.25
		MEF	rep1	MEF	1.04	0.43	98.2	0.34	1.38
		O4-SK	rep2	day 3	54.1	0.01	31.8	13.2	67.3
		O6-SK	rep2	day 3	0.9	0.019	99.1	0	0.9
		Oct4defSox2-SK	rep2	day 3	54.5	0.018	44.8	0.73	55.23
		GFP-SK	rep2	day 3	0.29	58.4	1.66	39.7	39.99
		SK	rep2	day 3	35.8	0.034	64.1	0.043	35.843
		O4-SK	rep2	day 5	65.6	0.3	8.83	25.2	90.8
		O6-SK	rep2	day 5	9.33	0	90.7	0	9.33
		Oct4defSox2-SK	rep2	day 5	75.8	0	23.3	0.82	76.62
		GFP-SK	rep2	day 5	0.2	74.6	2.04	23.1	23.3
		SK	rep2	day 5	24.8	0.034	75.1	0.037	24.837
		O4-SK	rep2	day 8	43.2	1.48	9.07	46.3	89.5
		O6-SK	rep2	day 8	16.6	0.016	83.4	0	16.6
		Oct4defSox2-SK	rep2	day 8	51.3	0.01	48.5	0.19	51.49
		GFP-SK	rep2	day 8	0.23	75.8	7.43	16.5	16.73
		SK	rep2	day 8	13.2	0.042	86.7	0.016	13.216
		MEF	rep2	MEF	1.19	0.37	98	0.42	1.61

## Sheet: Figure 2I
Figure 2I
EMSA

## Sheet: Figure 2J
		sample	Sample type	replicate	expression	mean	sd
Figure 2J		CMV_enh	Positive Control	Exp1	4.8	4.875	2.78253
		FKBP5_scrGBS	Negative Control-1	Exp1	1.7	1.7	0.668331
STARR-reporter		FKBP5_GBS	Negative Control-2	Exp1	1	1	0
		PAL_GBS	Negative Control-3	Exp1	1.8	1.675	0.537742
		Spata13	test	Exp1	14	14.2	8.18942
		Spata13_mut	test	Exp1	1	1.3	0.535413
		Sox21	test	Exp1	9.1	6.9	3.27923
		Sox21_mut	test	Exp1	1.9	1.775	0.639661
		CMV_enh	Positive Control	Exp2	3.4	4.875	2.78253
		FKBP5_scrGBS	Negative Control-1	Exp2	1	1.7	0.668331
		FKBP5_GBS	Negative Control-2	Exp2	1	1	0
		PAL_GBS	Negative Control-3	Exp2	1	1.675	0.537742
		Spata13	test	Exp2	7.6	14.2	8.18942
		Spata13_mut	test	Exp2	1.1	1.3	0.535413
		Sox21	test	Exp2	4.4	6.9	3.27923
		Sox21_mut	test	Exp2	1.5	1.775	0.639661
		CMV_enh	Positive Control	Exp3	2.5	4.875	2.78253
		FKBP5_scrGBS	Negative Control-1	Exp3	1.5	1.7	0.668331
		FKBP5_GBS	Negative Control-2	Exp3	1	1	0
		PAL_GBS	Negative Control-3	Exp3	1.6	1.675	0.537742
		Spata13	test	Exp3	9.4	14.2	8.18942
		Spata13_mut	test	Exp3	1	1.3	0.535413
		Sox21	test	Exp3	3.8	6.9	3.27923
		Sox21_mut	test	Exp3	1.1	1.775	0.639661
		CMV_enh	Positive Control	Exp4	8.8	4.875	2.78253
		FKBP5_scrGBS	Negative Control-1	Exp4	2.6	1.7	0.668331
		FKBP5_GBS	Negative Control-2	Exp4	1	1	0
		PAL_GBS	Negative Control-3	Exp4	2.3	1.675	0.537742
		Spata13	test	Exp4	25.8	14.2	8.18942
		Spata13_mut	test	Exp4	2.1	1.3	0.535413
		Sox21	test	Exp4	10.3	6.9	3.27923
		Sox21_mut	test	Exp4	2.6	1.775	0.639661

## Sheet: Figure S3B
		sample	primers	rep1	rep2	rep3	FC_Avg	Std_dev
Figure S3B		Oct4WT	CHEN3	0.012	0.01	0.008	0.01	0.002
		Oct4WT	CHEN4	0.005	0.005	0.006	0.005	0.001
ChIP-qPCR		Oct4WT	CHEN43	0.191	0.163	0.17	0.175	0.014
		Oct4WT	CHEN44	0.034	0.039	0.039	0.038	0.003
		Oct4WT	CHEN45	0.009	0.009	0.011	0.01	0.001
		Oct4WT	CHEN46	0.067	0.053	0.06	0.06	0.007
		Oct4WT	CHEN47	0.35	0.354	0.345	0.349	0.005
		IgG	CHEN3	0.013	0.019	0.017	0.016	0.003
		IgG	CHEN4	0.009	0.013	0.01	0.011	0.002
		IgG	CHEN43	0.013	0.009	0.008	0.01	0.002
		IgG	CHEN44	0.015	0.015	0.016	0.015	0
		IgG	CHEN45	0.021	0.031	0.017	0.023	0.007
		IgG	CHEN46	0.019	0.016	0.023	0.019	0.003
		IgG	CHEN47	0.021	0.016	0.01	0.016	0.005

## Sheet: Figure S3H
		TF	series	day	experiment	replicate	colonies	mean	sd
FigureS3H		Oct4_day4	Oct4WT	Day4	exp1	exp1_1	155	174.667	32.9586
		Oct4_day5	Oct4WT	Day5	exp1	exp1_1	286	321.333	38.0719
Oct4-GFP+ Colony counts		Oct4_day7	Oct4WT	Day7	exp1	exp1_1	546	658.333	105.181
		SM_day4	Oct4SM	Day4	exp1	exp1_1	31	80.3333	36.3905
		SM_day5	Oct4SM	Day5	exp1	exp1_1	198	192.333	17.1425
		SM_day7	Oct4SM	Day7	exp1	exp1_1	498	572.5	58.8209
		Oct4_day4	Oct4WT	Day4	exp1	exp1_2	142	174.667	32.9586
		Oct4_day5	Oct4WT	Day5	exp1	exp1_2	278	321.333	38.0719
		Oct4_day7	Oct4WT	Day7	exp1	exp1_2	552	658.333	105.181
		SM_day4	Oct4SM	Day4	exp1	exp1_2	41	80.3333	36.3905
		SM_day5	Oct4SM	Day5	exp1	exp1_2	203	192.333	17.1425
		SM_day7	Oct4SM	Day7	exp1	exp1_2	513	572.5	58.8209
		Oct4_day4	Oct4WT	Day4	exp2	exp2_1	222	174.667	32.9586
		Oct4_day5	Oct4WT	Day5	exp2	exp2_1	358	321.333	38.0719
		Oct4_day7	Oct4WT	Day7	exp2	exp2_1	796	658.333	105.181
		SM_day4	Oct4SM	Day4	exp2	exp2_1	94	80.3333	36.3905
		SM_day5	Oct4SM	Day5	exp2	exp2_1	192	192.333	17.1425
		SM_day7	Oct4SM	Day7	exp2	exp2_1	602	572.5	58.8209
		Oct4_day4	Oct4WT	Day4	exp2	exp2_2	209	174.667	32.9586
		Oct4_day5	Oct4WT	Day5	exp2	exp2_2	367	321.333	38.0719
		Oct4_day7	Oct4WT	Day7	exp2	exp2_2	764	658.333	105.181
		SM_day4	Oct4SM	Day4	exp2	exp2_2	118	80.3333	36.3905
		SM_day5	Oct4SM	Day5	exp2	exp2_2	214	192.333	17.1425
		SM_day7	Oct4SM	Day7	exp2	exp2_2	650	572.5	58.8209
		Oct4_day4	Oct4WT	Day4	exp3	exp3_1	152	174.667	32.9586
		Oct4_day5	Oct4WT	Day5	exp3	exp3_1	301	321.333	38.0719
		Oct4_day7	Oct4WT	Day7	exp3	exp3_1	624	658.333	105.181
		SM_day4	Oct4SM	Day4	exp3	exp3_1	86	80.3333	36.3905
		SM_day5	Oct4SM	Day5	exp3	exp3_1	165	192.333	17.1425
		SM_day7	Oct4SM	Day7	exp3	exp3_1	564	572.5	58.8209
		Oct4_day4	Oct4WT	Day4	exp3	exp3_2	168	174.667	32.9586
		Oct4_day5	Oct4WT	Day5	exp3	exp3_2	338	321.333	38.0719
		Oct4_day7	Oct4WT	Day7	exp3	exp3_2	668	658.333	105.181
		SM_day4	Oct4SM	Day4	exp3	exp3_2	112	80.3333	36.3905
		SM_day5	Oct4SM	Day5	exp3	exp3_2	182	192.333	17.1425
		SM_day7	Oct4SM	Day7	exp3	exp3_2	608	572.5	58.8209

## Sheet: Figure S4A
					raw CT values														calculated Fold Change
FigureS4A		Sample	Day	Primer	ct1_1	ct1_2	ct1_3	ct2_1	ct2_2	ct2_3	ct3_1	ct3_2	ct3_3		Sample	Day	ref_gene	Primer	FC1_reltoMEF	FC2_reltoMEF	FC3_reltoMEF	AvgFC_toMEF	SDFC_toMEF
Lower panel		MEFs	MEF_1	Actin	12.1	11.4		12.7	13.1	12.8	12.3	11.5	12.1		MEFs	MEF	Actin	EndoOct4	1	1	1	1	0
qPCR		MEFs	MEF_2	Actin	14	13.7	14.4	13.7	14	15.2					Oct4-SK	d0	Actin	EndoOct4	1.9	4.6	3	3.2	1.4
		MEFs	MEF_3	Actin	17.5	17.2	17.6	15.6	15.8	15.7	14	14.9	15.7		Oct4-SK	d1	Actin	EndoOct4	2.4	9.9	23.1	11.8	10.5
		MEFs	MEF_4	Actin	13.1	13.2	13.6	13.2	12.9		14.4	14.2	14.3		Oct4-SK	d3	Actin	EndoOct4	172.8	231.8	297.3	234	62.3
		MEFs	MEF_1	EndoOct4	33.4	34.3	34	35.3	35.4	38.2	35.2	35.4	35.6		Oct4-SK	d5	Actin	EndoOct4	152.9	184.2	130.7	155.9	26.9
		MEFs	MEF_2	EndoOct4	33.6	33.8	35.4	34.6	35.8	32.9	32.9	34.5	33.4		Oct4-SK	d8	Actin	EndoOct4	34397.1	69368.6	72584	58783.2	21180.1
		MEFs	MEF_3	EndoOct4	35	34.5	34.5	35.9	33.7	38.3	34.6	34.4	36.3		Oct4-SK	d10	Actin	EndoOct4	53822.1	163873	83809.8	100502	56892.7
		MEFs	MEF_4	EndoOct4	35.6	36.2	37.2	33.6	34.9						Oct4defSox2-SK	d1	Actin	EndoOct4	0.9	0.9		0.9	0
		Oct4-SK	0	Actin	16.2	16.1	16.2	16.3	15	16.1	15.7	15.1	15.5		Oct4defSox2-SK	d3	Actin	EndoOct4	4.2	9.3	14	9.2	4.9
		Oct4-SK	1	Actin	17.4	17.5	16.7	17.2	16.9	17.1	16.3	17.1	16.3		Oct4defSox2-SK	d5	Actin	EndoOct4	7	9.3	3.6	6.6	2.9
		Oct4-SK	3	Actin	16	16.1	15.7	15.4	15.3	15.4	16.1	15.3	16.5		Oct6-SK	d1	Actin	EndoOct4	2.9	7.3		5.1	3.1
		Oct4-SK	5	Actin	16	15.9	16	16.8	16.3	16.1	16	14.7	16.1		Oct6-SK	d3	Actin	EndoOct4	22.9	21.4		22.2	1.1
		Oct4-SK	8	Actin	14.1	14.3	14.3	13.4	14.7	14.6	14.6	14.4	14.3		Oct6-SK	d5	Actin	EndoOct4	4	1.9		3	1.5
		Oct4-SK	10	Actin	13.7	14.3	13.8	14.5	14.5	14.3	13.9	13.7	13.6
		Oct4-SK	0	EndoOct4	35.7	34	35.7	34.9	33.4	34.4	33.1	35.6	33.2
		Oct4-SK	1	EndoOct4	33.2	33.1	33.1	33.5	33	34.4	32.1	32.2	32.2
		Oct4-SK	3	EndoOct4	28.3	28.4	28.5	28.2	27.6	28.6	28	27.2	28.3
		Oct4-SK	5	EndoOct4	28.8	28.5	28.6	29.7	29.2	29.6	28.4	28.6	29.1
		Oct4-SK	8	EndoOct4	19.3	19.1	18.9	18.3	19.1	18.9	18	18.4	18.6
		Oct4-SK	10	EndoOct4	17.9	18.5	18.1	18.2	17.6	17.5	17.3	17.5	17.8
		Oct4defSox2-SK	1	Actin	15.1	15	15	14.4	13.8	13.9
		Oct4defSox2-SK	3	Actin	15.2	15.4	14.9	15.8	15.8	15.8	15.7	15.5	15.9
		Oct4defSox2-SK	5	Actin	16.1	15.7	15.6	16.2	16.4	16.3	15.5	15.2	14.8
		Oct4defSox2-SK	1	EndoOct4	35.5	34.4	35.4	33.9	36.5	33.9
		Oct4defSox2-SK	3	EndoOct4	33.1	33.3	32.7	33.8	33	32.8	32.3	31.9	31.8
		Oct4defSox2-SK	5	EndoOct4	32.4	33.1	33.3	33.9	34.2	33.1	33.9	33.1	33.3
		Oct6-SK	1	Actin	15	14.8	15.3	14.8	14.7	15
		Oct6-SK	3	Actin	16	16.2	16.1	15.2	15.1	15
		Oct6-SK	5	Actin	16	15.2	15.4	15.7	15.2	15.8
		Oct6-SK	1	EndoOct4	34.3	33.7	32.4	32.6	32.1	33.1
		Oct6-SK	3	EndoOct4	31.3	31.7	31.5	31.3	30.9	31.7
		Oct6-SK	5	EndoOct4	33.1	33.6	33.9	36.6	35.2	34.2

## Sheet: Figure S4B
Figure S4B
Western blot

## Sheet: Figure 5G
						raw Ct values										calculated fold change (values under plot)
Figure 5G		Sample Name	culture_condition	Sample_Type	Replicate	Cdx2_CT	Esrrb_CT	Nanog_CT	Oct4-CDS_CT	Rex1_CT	Sox2_CT	Rpl37a (HouseKeepingControl)			Sample Name	Cdx2_FC	Esrrb_FC	Nanog_FC	Oct4-CDS_FC	Rex1_FC	Sox2_FC
		ZHBTc4	dox_7d_2i_HD	Callibarator control	Rep1	25.7642	28.6028	26.3728	33.1104	22.6294	28.8107	17.9442			Control	1	1	1	1	1	1
qPCR		ZHBTc4	dox_7d_2i_HD	Callibarator control	Rep2	25.4699	28.5517	26.447	32.9958	22.6036	28.9495	17.9687			Oct4-WT	0.0467706	436.288	142.219	3032.03	5.80039	281.305
		ZHBTc4	dox_7d_2i_HD	Callibarator control	Rep3	25.5712	28.6	26.4191	33.0694	22.678	29.3074	17.9773			Oct4defSox2	0.308335	406.759	119.289	15051	4.65114	245.977
		Oct4-WT	p6-2iL	test	Rep1	28.2587	17.9883	17.3558	19.5826	18.1834	18.9825	16.081
		Oct4-WT	p6-2iL	test	Rep2	27.9529	17.9564	17.4181	19.6758	18.3586	18.9662	16.0037
		Oct4-WT	p6-2iL	test	Rep3	28.2967	17.9508	17.4575	19.6673	18.2089	19.1593	16.2538
		Oct4defSox2	p6-2iL	test	Rep1	25.6504	18.4248	17.9635	17.9675	18.778	19.251	16.3665
		Oct4defSox2	p6-2iL	test	Rep2	25.5938	18.167	17.7339	17.3623	18.7619	19.429	16.2329
		Oct4defSox2	p6-2iL	test	Rep3	25.6826	18.1878	17.8757	17.2422	18.7474	19.5897	16.32
